# Supplementary material for: Blood transcriptome responses in patients correlate with severity of COVID-19 disease
Source: Front Immunol. 2023 Jan 20;13:1043219. doi: 10.3389/fimmu.2022.1043219 (PMC9896980; doi:10.3389/fimmu.2022.1043219)
Supplement: Supplementary Data Sheet 2 — limma_Sev4vsHC_170622.txt. [file DataSheet_2.xlsx]

## Sheet: S2_limma_Sev4vsHC_170622
gene_symbol	ENSEMBL_gene_ID	logFC	adj.P.Val
ABCA1	ENSG00000165029	0.595925	2.16968e-09
ABCA13	ENSG00000179869	0.736911	4.70069e-07
AC004551.1	ENSG00000089127	1.41416	2.29514e-20
AC080038.1	ENSG00000011028	-0.59279	3.66512e-05
ACSM3	ENSG00000005187	-0.61363	5.39056e-10
ADAMTS14	ENSG00000138316	0.698151	2.97315e-16
ADAMTS2	ENSG00000087116	0.940884	0.000111291
ADAMTS5	ENSG00000154736	-1.07403	7.45204e-17
AGRN	ENSG00000188157	1.03512	8.65509e-15
AIM2	ENSG00000163568	0.605184	1.95145e-08
AJAP1	ENSG00000196581	-0.628739	6.47379e-09
AKAP12	ENSG00000131016	-0.874607	2.15592e-09
ALDH1L2	ENSG00000136010	0.831481	1.08719e-15
ALOX15	ENSG00000161905	-0.903005	6.8243e-06
ANGPT1	ENSG00000154188	-0.741096	1.8836e-11
ANKRD22	ENSG00000152766	0.828784	1.53784e-09
ANKUB1	ENSG00000206199	-0.903109	3.40901e-18
ANLN	ENSG00000011426	0.643784	1.06196e-14
APOBEC3B	ENSG00000179750	1.11144	9.61655e-11
ARHGAP23	ENSG00000275832	0.650052	1.49196e-12
ARNTL2	ENSG00000029153	0.67307	1.40368e-22
ASPM	ENSG00000066279	0.714351	7.12586e-17
ATF3	ENSG00000162772	0.79747	3.68164e-10
AURKB	ENSG00000178999	0.643021	2.59589e-22
AXL	ENSG00000167601	1.10782	5.34811e-11
AZU1	ENSG00000172232	0.641721	0.000114775
B3GAT1	ENSG00000109956	0.672704	5.2896e-10
BAG1	ENSG00000107262	-0.590262	1.60941e-09
BATF2	ENSG00000168062	1.24465	1.09342e-16
BBOF1	ENSG00000119636	-0.689253	7.31011e-07
BCAM	ENSG00000187244	-0.644519	0.000188787
BCL2L14	ENSG00000121380	0.753529	9.5514e-12
BHLHA15	ENSG00000180535	1.44377	6.45118e-21
BIRC5	ENSG00000089685	1.19609	1.30346e-34
BNIP3L	ENSG00000104765	-0.587806	1.71421e-06
BPI	ENSG00000101425	0.663846	1.69839e-06
BRCA2	ENSG00000139618	0.596204	8.49291e-16
BST2	ENSG00000130303	0.635477	2.21726e-13
BUB1	ENSG00000169679	0.873395	8.58953e-25
BUB1B	ENSG00000156970	0.695296	4.02002e-21
C1QA	ENSG00000173372	0.860851	8.74998e-13
C1QB	ENSG00000173369	1.29358	3.32049e-20
C1QC	ENSG00000159189	1.38297	5.38219e-22
C3AR1	ENSG00000171860	0.646273	1.86668e-09
CA12	ENSG00000074410	0.907774	1.88468e-11
CA8	ENSG00000178538	-0.642763	1.6877e-10
CACNA2D3	ENSG00000157445	-0.672661	5.77288e-14
CACNG6	ENSG00000130433	-0.816362	1.6094e-12
CACNG8	ENSG00000142408	-0.632288	4.39334e-08
CALHM6	ENSG00000188820	0.586854	7.08846e-10
CAMK1D	ENSG00000183049	-0.638775	7.14094e-20
CAMP	ENSG00000164047	0.587939	5.76702e-06
CARD17	ENSG00000255221	1.02713	1.50128e-10
CARMIL3	ENSG00000186648	0.648898	6.24901e-12
CAV1	ENSG00000105974	0.886157	1.88301e-16
CAVIN3	ENSG00000170955	0.767819	6.37284e-14
CCL2	ENSG00000108691	1.16651	3.99428e-08
CCL8	ENSG00000108700	0.72392	1.26185e-07
CCNA1	ENSG00000133101	0.662482	0.000116739
CCNA2	ENSG00000145386	0.807004	4.30362e-26
CCNB1	ENSG00000134057	0.625582	8.09836e-17
CCNB2	ENSG00000157456	0.975838	1.51036e-31
CCRL2	ENSG00000121797	0.722527	1.58905e-14
CD1C	ENSG00000158481	-0.613087	5.57205e-11
CD38	ENSG00000004468	0.76552	1.22125e-22
CDC20	ENSG00000117399	1.25503	2.78688e-32
CDC25A	ENSG00000164045	1.00127	1.96223e-26
CDC45	ENSG00000093009	1.02888	1.97219e-33
CDC6	ENSG00000094804	0.836565	1.10035e-27
CDCA2	ENSG00000184661	0.891217	1.14469e-25
CDCA3	ENSG00000111665	0.597279	2.64512e-17
CDCA5	ENSG00000146670	1.01769	1.1969e-29
CDK1	ENSG00000170312	0.838804	3.52912e-19
CDKN1A	ENSG00000124762	0.614548	6.37012e-14
CDT1	ENSG00000167513	1.13953	3.49642e-36
CEACAM1	ENSG00000079385	0.585732	2.36647e-08
CEACAM8	ENSG00000124469	0.60584	0.000483081
CENPA	ENSG00000115163	0.74183	1.92072e-21
CEP55	ENSG00000138180	0.906271	2.62718e-24
CERCAM	ENSG00000167123	0.693161	1.87395e-14
CES1	ENSG00000198848	0.655466	2.55243e-07
CHEK1	ENSG00000149554	0.62789	2.42144e-22
CHI3L1	ENSG00000133048	-0.609981	6.80175e-06
CKAP2L	ENSG00000169607	0.811618	1.94677e-26
CLC	ENSG00000105205	-0.606963	1.56298e-05
CLSPN	ENSG00000092853	0.779877	1.59353e-27
CMPK2	ENSG00000134326	1.64026	7.5297e-18
CNTNAP3	ENSG00000106714	-1.21443	1.60023e-16
CPA3	ENSG00000163751	-0.705111	6.84834e-07
CRIP2	ENSG00000182809	-0.776933	1.79469e-18
CTSL	ENSG00000135047	0.630538	1.26613e-11
CXCL10	ENSG00000169245	1.1312	2.0914e-13
CYP7B1	ENSG00000172817	-0.591333	9.31513e-13
CYSLTR2	ENSG00000152207	-0.595979	4.79972e-11
DCAF12	ENSG00000198876	-0.708926	1.66401e-06
DDX60	ENSG00000137628	1.00327	6.81837e-13
DEFA4	ENSG00000164821	0.662208	0.000456348
DEPDC1	ENSG00000024526	0.660231	9.42373e-14
DEPDC1B	ENSG00000035499	0.621897	1.29161e-16
DHX58	ENSG00000108771	0.852188	4.71283e-11
DLGAP5	ENSG00000126787	0.849127	1.92072e-21
DSC1	ENSG00000134765	-0.591164	1.81829e-08
DTL	ENSG00000143476	0.874363	4.91735e-28
DUSP13	ENSG00000079393	0.739349	1.88662e-10
E2F1	ENSG00000101412	0.711571	8.22172e-20
E2F7	ENSG00000165891	0.86074	1.412e-26
E2F8	ENSG00000129173	1.0439	1.36428e-29
EIF2AK2	ENSG00000055332	0.7833	8.88808e-12
ELANE	ENSG00000197561	0.688353	0.000245599
ELOVL3	ENSG00000119915	0.593434	7.60697e-17
EMP1	ENSG00000134531	0.625021	2.89603e-10
ENTPD2	ENSG00000054179	-0.786311	1.32539e-09
EPB41	ENSG00000159023	-0.734274	8.81319e-12
EPB42	ENSG00000166947	-0.811769	8.39959e-06
EPHB2	ENSG00000133216	1.33201	4.8168e-26
EPSTI1	ENSG00000133106	1.39131	3.49589e-26
ERICH3	ENSG00000178965	1.03321	5.29478e-11
ESCO2	ENSG00000171320	0.739896	1.36124e-21
ESPL1	ENSG00000135476	0.783299	2.38781e-25
ETV7	ENSG00000010030	1.18137	6.16053e-12
EXO1	ENSG00000174371	0.725885	2.45307e-22
EXOC3L1	ENSG00000179044	1.02536	5.61757e-11
EYS	ENSG00000188107	0.635019	7.13591e-13
FAM20A	ENSG00000108950	1.08736	2.54226e-09
FAP	ENSG00000078098	0.781451	7.45785e-09
FBLN2	ENSG00000163520	-0.585469	6.14192e-12
FBXO39	ENSG00000177294	1.37637	1.88631e-17
FBXO6	ENSG00000116663	0.855089	3.32092e-16
FBXO7	ENSG00000100225	-0.643609	2.88429e-08
FCER1A	ENSG00000179639	-1.00026	2.22272e-14
FCGBP	ENSG00000275395	-0.640646	1.01409e-12
FECH	ENSG00000066926	-0.648001	2.05063e-05
FGFR2	ENSG00000066468	-0.91377	2.52555e-12
FOSL1	ENSG00000175592	0.588849	5.32169e-19
FOXM1	ENSG00000111206	1.0835	8.11565e-33
FRMD3	ENSG00000172159	0.656418	5.89578e-12
G0S2	ENSG00000123689	0.646145	9.88231e-08
GAS6	ENSG00000183087	0.595453	1.222e-11
GATA2	ENSG00000179348	-0.646582	4.48928e-06
GBP1	ENSG00000117228	0.80003	1.16728e-10
GGT5	ENSG00000099998	-0.855596	1.47675e-09
GINS1	ENSG00000101003	0.598972	2.59487e-17
GINS2	ENSG00000131153	0.660482	7.5297e-18
GLDC	ENSG00000178445	1.29167	4.09824e-19
GPER1	ENSG00000164850	0.707103	3.88679e-10
GPR84	ENSG00000139572	0.739933	2.89785e-08
GPRC5D	ENSG00000111291	0.709232	6.22067e-10
GRIN3A	ENSG00000198785	0.752469	1.12058e-13
GTSE1	ENSG00000075218	0.779441	1.78588e-26
GZMB	ENSG00000100453	0.676377	6.40362e-13
HASPIN	ENSG00000177602	0.801628	2.45307e-22
HBA1	ENSG00000206172	-0.828528	1.65092e-05
HBA2	ENSG00000188536	-0.992075	4.41111e-07
HDC	ENSG00000140287	-0.658891	0.000444491
HELZ2	ENSG00000130589	0.617615	4.06615e-09
HEMGN	ENSG00000136929	-0.780629	5.64526e-07
HERC5	ENSG00000138646	1.12841	9.30299e-11
HERC6	ENSG00000138642	0.912123	1.31631e-11
HES4	ENSG00000188290	1.35937	2.31122e-21
HESX1	ENSG00000163666	1.03688	8.20179e-17
HIST1H1B	ENSG00000184357	1.12146	4.30362e-26
HIST1H2AB	ENSG00000278463	1.22291	1.06317e-32
HIST1H2AG	ENSG00000196787	0.60923	3.327e-17
HIST1H2AH	ENSG00000274997	1.25367	3.89338e-34
HIST1H2AI	ENSG00000196747	0.754519	4.36708e-18
HIST1H2AJ	ENSG00000276368	1.32895	2.02337e-32
HIST1H2AL	ENSG00000276903	1.06143	1.8424e-30
HIST1H2BB	ENSG00000276410	0.943688	7.31742e-26
HIST1H2BE	ENSG00000274290	0.853765	2.19688e-31
HIST1H2BF	ENSG00000277224	0.763192	9.12096e-28
HIST1H2BG	ENSG00000273802	0.646913	2.55578e-18
HIST1H2BH	ENSG00000275713	0.890201	3.57499e-31
HIST1H2BI	ENSG00000278588	0.939559	2.93304e-26
HIST1H2BJ	ENSG00000124635	0.648828	1.32154e-22
HIST1H2BL	ENSG00000185130	0.986371	1.78324e-28
HIST1H2BM	ENSG00000273703	1.1749	6.91433e-31
HIST1H2BN	ENSG00000233822	0.602385	2.24678e-31
HIST1H2BO	ENSG00000274641	1.17438	2.79043e-38
HIST1H3B	ENSG00000286522	1.24204	8.72279e-30
HIST1H3C	ENSG00000287080	1.44458	8.27704e-42
HIST1H3F	ENSG00000277775	1.15661	1.06997e-32
HIST1H3G	ENSG00000273983	1.52837	3.26625e-37
HIST1H3J	ENSG00000197153	1.28183	3.16706e-33
HIST1H4A	ENSG00000278637	0.703251	1.68986e-17
HIST1H4D	ENSG00000277157	0.796996	2.82369e-26
HIST1H4I	ENSG00000276180	0.586174	1.13518e-19
HIST2H3D	ENSG00000183598	0.625161	2.89933e-20
HJURP	ENSG00000123485	1.03465	1.53658e-31
HLA-G	ENSG00000204632	0.663624	5.51526e-06
HMMR	ENSG00000072571	0.777377	1.01e-16
HP	ENSG00000257017	0.603769	5.69694e-06
HRH4	ENSG00000134489	-0.780001	1.45328e-08
IFI27	ENSG00000165949	2.83811	3.5219e-33
IFI35	ENSG00000068079	0.823878	1.25587e-13
IFI44	ENSG00000137965	1.69233	8.13262e-18
IFI44L	ENSG00000137959	2.08524	6.57108e-19
IFI6	ENSG00000126709	1.34309	4.26202e-14
IFIH1	ENSG00000115267	0.822349	3.03973e-12
IFIT1	ENSG00000185745	1.5771	1.51033e-13
IFIT2	ENSG00000119922	0.930731	6.2148e-09
IFIT3	ENSG00000119917	1.27483	3.285e-13
IFIT5	ENSG00000152778	0.760433	1.84333e-10
IFITM1	ENSG00000185885	0.812539	1.15999e-14
IFITM3	ENSG00000142089	1.09012	6.41293e-13
IGF1	ENSG00000017427	0.73056	1.29133e-08
IL10	ENSG00000136634	0.592033	5.90699e-11
IL27	ENSG00000197272	0.662603	1.98011e-10
IL5RA	ENSG00000091181	-0.818105	4.91254e-09
IRF7	ENSG00000185507	1.0092	9.87031e-14
ISG15	ENSG00000187608	1.65626	5.14326e-15
ITGB4	ENSG00000132470	-0.590684	2.99516e-05
ITGB8	ENSG00000105855	-0.805926	2.11088e-09
JCHAIN	ENSG00000132465	1.44839	2.02282e-19
JPH4	ENSG00000092051	0.738909	2.41635e-20
JUP	ENSG00000173801	0.847491	1.24378e-08
KANK2	ENSG00000197256	-0.597738	0.0001131
KCNMA1	ENSG00000156113	0.667314	0.00161437
KCNN3	ENSG00000143603	0.675873	3.77257e-11
KCTD14	ENSG00000151364	1.21987	1.90727e-14
KIAA1958	ENSG00000165185	0.815661	1.13242e-13
KIF11	ENSG00000138160	0.616741	6.90876e-16
KIF18B	ENSG00000186185	0.893198	3.67358e-27
KIF20A	ENSG00000112984	0.920633	1.155e-24
KIF2C	ENSG00000142945	0.82819	5.59254e-23
KIF4A	ENSG00000090889	0.746107	2.41188e-20
KIFC1	ENSG00000237649	0.930256	6.46861e-29
KIT	ENSG00000157404	-0.598896	7.29093e-17
KLHDC7B	ENSG00000130487	1.02695	1.65546e-21
KLHDC8B	ENSG00000185909	0.784425	2.40661e-17
KRT1	ENSG00000167768	-0.732163	0.000214931
LAG3	ENSG00000089692	0.634553	2.66325e-10
LAMP3	ENSG00000078081	0.90976	2.05188e-07
LAP3	ENSG00000002549	0.990249	1.92299e-17
LCN2	ENSG00000148346	0.635096	6.05335e-05
LGALS3BP	ENSG00000108679	0.93394	1.51479e-15
LIF	ENSG00000128342	0.870549	1.67885e-15
LILRB4	ENSG00000186818	0.656662	2.99293e-16
LMOD1	ENSG00000163431	-0.810877	2.1475e-10
LRRN3	ENSG00000173114	-0.730989	1.83457e-08
LY6E	ENSG00000160932	1.63954	1.1749e-22
LYPD2	ENSG00000197353	-0.634044	1.09833e-08
MAFB	ENSG00000204103	0.622585	7.75132e-14
MARCH8	ENSG00000165406	-0.694745	4.6485e-08
MARCO	ENSG00000019169	0.927457	5.02019e-15
MCM10	ENSG00000065328	1.08583	3.5219e-33
MELK	ENSG00000165304	0.690804	5.12508e-22
METTL7B	ENSG00000170439	1.07918	1.29069e-09
MILR1	ENSG00000271605	0.592721	1.86845e-16
MIXL1	ENSG00000185155	0.670069	2.99205e-13
MKI67	ENSG00000148773	0.75622	6.22947e-19
MMP8	ENSG00000118113	0.716925	0.000203397
MOV10	ENSG00000155363	0.66991	4.49131e-11
MPO	ENSG00000005381	0.693996	2.49993e-06
MPZL1	ENSG00000197965	-0.604519	6.717e-13
MRC1	ENSG00000260314	-0.610497	1.29092e-15
MS4A4A	ENSG00000110079	0.840847	3.99444e-16
MSR1	ENSG00000038945	0.739768	2.35093e-08
MT1E	ENSG00000169715	0.824812	2.71517e-23
MT2A	ENSG00000125148	0.938337	4.7531e-12
MX1	ENSG00000157601	1.29119	1.14476e-13
MYBL2	ENSG00000101057	0.886602	1.05398e-17
MYOM2	ENSG00000036448	0.639613	0.00144608
MZB1	ENSG00000170476	1.17756	1.4454e-17
NCAPG	ENSG00000109805	0.863284	2.45307e-22
NEK2	ENSG00000117650	0.696309	7.36371e-19
NELL2	ENSG00000184613	-0.701052	4.4571e-15
NEXN	ENSG00000162614	0.674108	5.43629e-12
NOG	ENSG00000183691	-0.823324	4.06001e-14
NRCAM	ENSG00000091129	-0.780916	1.15608e-10
NRXN1	ENSG00000179915	-0.841255	2.04865e-16
NT5DC2	ENSG00000168268	0.773428	5.1648e-19
NTNG2	ENSG00000196358	0.77516	6.98506e-15
NTSR1	ENSG00000101188	0.774107	1.48623e-12
NXF3	ENSG00000147206	0.642467	0.00039017
OAS2	ENSG00000111335	1.21592	2.927e-14
OAS3	ENSG00000111331	1.58552	5.09063e-16
OASL	ENSG00000135114	1.33064	8.67773e-20
ODF3B	ENSG00000177989	0.718258	1.67847e-12
OLFM4	ENSG00000102837	0.586322	0.0066726
OLIG2	ENSG00000205927	-0.674773	4.31744e-06
OR2W3	ENSG00000238243	-0.851108	1.95661e-06
ORC1	ENSG00000085840	0.655659	1.36762e-21
OSBP2	ENSG00000184792	-0.900304	3.24316e-07
OTOF	ENSG00000115155	2.48656	2.65249e-21
PARP10	ENSG00000178685	0.598757	1.86372e-10
PARP12	ENSG00000059378	0.736737	9.48413e-12
PARP14	ENSG00000173193	0.653052	1.19444e-10
PARP9	ENSG00000138496	0.645361	2.16993e-11
PAX3	ENSG00000135903	0.595607	0.000366981
PBK	ENSG00000168078	0.740893	3.01498e-20
PDGFRB	ENSG00000113721	0.774871	4.10849e-11
PDZK1IP1	ENSG00000162366	-1.14595	1.00621e-11
PHF24	ENSG00000122733	-0.913116	4.88201e-12
PI3	ENSG00000124102	-0.89802	8.40562e-07
PKMYT1	ENSG00000127564	0.872182	4.79861e-34
PLEK2	ENSG00000100558	-0.62103	0.000190567
PLSCR1	ENSG00000188313	0.774986	9.7292e-11
PLVAP	ENSG00000130300	-0.933569	2.08098e-12
PML	ENSG00000140464	0.620224	1.41648e-11
PMP22	ENSG00000109099	-0.64254	5.36174e-10
POLQ	ENSG00000051341	0.658478	2.77829e-19
PPARG	ENSG00000132170	0.626233	8.027e-11
PRSS33	ENSG00000103355	-0.964951	4.28901e-08
PRTN3	ENSG00000196415	0.797178	3.37306e-06
PTGDR2	ENSG00000183134	-0.778842	5.24714e-08
PTGFR	ENSG00000122420	0.697519	8.24844e-09
PTPRU	ENSG00000060656	0.763854	3.42969e-18
PYCR1	ENSG00000183010	0.882461	7.30182e-17
RAD54L	ENSG00000085999	0.787529	2.54675e-25
RFX2	ENSG00000087903	-0.721223	7.34682e-15
RGL1	ENSG00000143344	0.605484	1.95753e-11
RIN2	ENSG00000132669	0.635237	1.50639e-12
RMI2	ENSG00000175643	0.976344	9.33994e-13
RNASE1	ENSG00000129538	1.19406	6.00094e-15
RNASE2	ENSG00000169385	0.855005	2.87269e-14
RPH3A	ENSG00000089169	0.722405	2.14306e-05
RPL3L	ENSG00000140986	-0.700441	1.98449e-08
RRM2	ENSG00000171848	1.26994	1.79476e-36
RSAD2	ENSG00000134321	1.85417	7.14725e-16
RTP4	ENSG00000136514	1.22998	1.26049e-16
RUFY4	ENSG00000188282	1.08834	3.11354e-17
SAMD4A	ENSG00000020577	0.706118	2.68327e-11
SAMD9L	ENSG00000177409	0.791478	2.29158e-12
SAPCD2	ENSG00000186193	0.589174	2.40934e-11
SCO2	ENSG00000284194	0.876783	1.09137e-14
SDC1	ENSG00000115884	1.37723	6.33373e-17
SDC3	ENSG00000162512	0.652031	5.48783e-12
SEC14L4	ENSG00000133488	-0.636765	5.64819e-06
SELENBP1	ENSG00000143416	-0.616986	0.00075351
2004-09-01	ENSG00000108387	1.14201	4.00469e-12
SERPING1	ENSG00000149131	1.38022	8.44982e-15
SEZ6L	ENSG00000100095	-0.655771	1.91518e-13
SFRP2	ENSG00000145423	-0.669909	1.35723e-05
SHCBP1	ENSG00000171241	0.737264	4.92283e-18
SHISA4	ENSG00000198892	-0.806279	1.17458e-11
SIGLEC1	ENSG00000088827	2.17662	5.34277e-18
SIGLEC8	ENSG00000105366	-0.877753	3.37155e-07
SKA1	ENSG00000154839	0.846248	2.70872e-22
SLC12A8	ENSG00000221955	0.593587	4.66104e-11
SLC1A3	ENSG00000079215	0.827916	2.76935e-11
SLC8A2	ENSG00000118160	0.665632	0.000989489
SLCO4A1	ENSG00000101187	0.723056	4.68818e-14
SNCA	ENSG00000145335	-0.775958	6.08139e-07
SOCS1	ENSG00000185338	0.832983	5.84812e-15
SPATC1	ENSG00000186583	0.655452	6.56367e-08
SPATS2L	ENSG00000196141	1.46561	9.7989e-17
SPC24	ENSG00000161888	0.713592	1.00739e-19
SPC25	ENSG00000152253	0.690876	1.79469e-18
SPNS3	ENSG00000182557	-0.696264	2.59019e-10
STAB1	ENSG00000010327	0.649419	3.99444e-16
STAT2	ENSG00000170581	0.598732	1.77104e-10
STRADB	ENSG00000082146	-0.826554	4.45725e-07
SUCNR1	ENSG00000198829	0.622293	3.90469e-10
TARM1	ENSG00000248385	0.585984	1.35813e-07
TCN2	ENSG00000185339	0.994997	1.01332e-17
TENM4	ENSG00000149256	-0.6282	1.05208e-05
TENT5C	ENSG00000183508	-0.753869	3.27328e-07
TICRR	ENSG00000140534	0.938368	5.20838e-29
TIMM10	ENSG00000134809	1.11836	2.21211e-14
TK1	ENSG00000167900	0.952383	6.2782e-27
TMEM150B	ENSG00000180061	0.598676	6.37012e-14
TMEM158	ENSG00000249992	0.633092	1.14768e-05
TMEM255A	ENSG00000125355	0.860197	1.15757e-08
TMOD1	ENSG00000136842	-0.652212	1.13585e-05
TNFRSF17	ENSG00000048462	0.7721	8.65603e-10
TNFRSF9	ENSG00000049249	-0.601881	1.3278e-12
TNFSF15	ENSG00000181634	0.868309	4.49016e-13
TNNT1	ENSG00000105048	1.05856	8.09836e-17
TNS1	ENSG00000079308	-0.76035	6.25822e-06
TOP2A	ENSG00000131747	0.930727	1.75498e-25
TOR1B	ENSG00000136816	0.62435	5.74685e-11
TP73	ENSG00000078900	0.620103	4.03158e-12
TPPP	ENSG00000171368	-0.674149	3.58222e-16
TPX2	ENSG00000088325	0.894179	1.59183e-29
TRIM22	ENSG00000132274	0.723736	2.26234e-14
TRIM5	ENSG00000132256	0.59164	1.84803e-11
TRIM58	ENSG00000162722	-0.707541	6.51505e-06
TRIM6	ENSG00000121236	1.10785	2.50315e-15
TRIP13	ENSG00000071539	0.776978	1.78815e-19
TSPAN5	ENSG00000168785	-0.662476	8.37056e-07
TSPEAR	ENSG00000175894	-0.911309	6.62638e-11
TTK	ENSG00000112742	0.693166	4.88185e-17
TXNDC5	ENSG00000239264	0.809404	6.17129e-14
TYMS	ENSG00000176890	1.24831	5.75267e-35
UBE2L6	ENSG00000156587	0.707276	1.56924e-11
UBQLNL	ENSG00000175518	0.647115	1.10855e-09
UCHL1	ENSG00000154277	0.628631	6.01651e-11
UHRF1	ENSG00000276043	0.864295	1.76704e-25
UPB1	ENSG00000100024	0.606593	4.27485e-09
USP18	ENSG00000184979	1.79085	4.63285e-18
VAMP5	ENSG00000168899	0.609904	7.99624e-19
XAF1	ENSG00000132530	1.17902	2.40331e-15
ZBP1	ENSG00000124256	0.868399	2.07958e-14
ZCCHC2	ENSG00000141664	0.721626	8.48145e-14
ZNF684	ENSG00000117010	0.641852	8.19541e-11
ZWINT	ENSG00000122952	0.666565	4.61555e-17
