# Supplementary material for: Blood transcriptome responses in patients correlate with severity of COVID-19 disease
Source: Front Immunol. 2023 Jan 20;13:1043219. doi: 10.3389/fimmu.2022.1043219 (PMC9896980; doi:10.3389/fimmu.2022.1043219)
Supplement: Supplementary Data Sheet 3 — limma_Sev5vsHC_170622.txt. [file DataSheet_3.xlsx]

## Sheet: S3_limma_Sev5vsHC_170622
gene_symbol	ENSEMBL_gene_ID	logFC	adj.P.Val
A3GALT2	ENSG00000184389	0.666626	5.27901e-09
ABCA1	ENSG00000165029	1.14059	1.43372e-18
ABCA13	ENSG00000179869	1.26794	6.81152e-12
ABCB4	ENSG00000005471	-0.630947	2.69963e-09
ABCD2	ENSG00000173208	-0.748785	3.69976e-17
ABLIM1	ENSG00000099204	-0.625517	1.53739e-19
ABLIM3	ENSG00000173210	0.828919	4.08153e-08
AC004551.1	ENSG00000089127	1.82773	5.51292e-21
AC027237.1	ENSG00000137807	0.586234	4.90382e-14
AC074143.1	ENSG00000140939	0.589933	1.08544e-13
AC080038.1	ENSG00000011028	-0.80757	5.40569e-06
AC124319.1	ENSG00000173821	0.757781	1.6337e-12
ACOT11	ENSG00000162390	-0.71118	1.77689e-11
ACOT9	ENSG00000123130	0.678587	6.10811e-15
ACOXL	ENSG00000153093	0.777658	2.41801e-15
ACRBP	ENSG00000111644	0.609356	5.62317e-10
ACSL1	ENSG00000151726	0.769694	3.24954e-10
ACSL6	ENSG00000164398	-0.615783	9.29923e-10
ACSM3	ENSG00000005187	-1.04397	2.09087e-16
ACTA2	ENSG00000107796	0.718207	9.9889e-11
ACVR1B	ENSG00000135503	0.590271	2.54808e-15
ACVR1C	ENSG00000123612	-0.635402	1.27975e-13
ACVRL1	ENSG00000139567	0.717612	7.13686e-13
ADAM12	ENSG00000148848	-0.851156	8.72306e-13
ADAM23	ENSG00000114948	-0.832393	3.33523e-12
ADAM9	ENSG00000168615	0.696851	4.06571e-19
ADAMTS14	ENSG00000138316	0.822044	1.24179e-14
ADAMTS2	ENSG00000087116	2.80031	9.92637e-19
ADAMTS5	ENSG00000154736	-1.59723	9.32564e-22
ADCY4	ENSG00000129467	0.687351	1.94891e-19
ADGRD1	ENSG00000111452	-0.629432	1.85247e-07
ADGRG6	ENSG00000112414	-0.716142	2.47225e-17
ADM	ENSG00000148926	0.966991	1.25707e-11
ADORA2B	ENSG00000170425	0.627911	3.60007e-14
AFF3	ENSG00000144218	-0.687509	1.25945e-11
AGRN	ENSG00000188157	1.31786	4.07538e-15
AGTRAP	ENSG00000177674	0.757711	1.37284e-23
AIM2	ENSG00000163568	1.12587	4.688e-16
AJAP1	ENSG00000196581	-1.05298	2.4419e-14
AK5	ENSG00000154027	-0.734207	9.56922e-11
AKAP12	ENSG00000131016	-0.974941	7.32465e-08
AKAP6	ENSG00000151320	-0.616294	1.25287e-09
AL121768.1	ENSG00000165521	-0.707385	3.21506e-21
ALDH1A2	ENSG00000128918	1.12296	3.94167e-15
ALDH1L2	ENSG00000136010	1.14044	5.84362e-18
ALOX12	ENSG00000108839	0.746875	1.9567e-07
ALOX15	ENSG00000161905	-1.71633	1.1756e-11
ALOX15B	ENSG00000179593	0.992192	1.25803e-06
ALOX5AP	ENSG00000132965	0.751513	5.69161e-14
ALPK3	ENSG00000136383	0.665951	1.05458e-12
AMPD2	ENSG00000116337	-0.657136	2.41673e-16
AMPH	ENSG00000078053	1.64224	7.8551e-14
ANGPT1	ENSG00000154188	-0.726279	9.22716e-08
ANKRD22	ENSG00000152766	1.5926	5.86617e-19
ANKRD34B	ENSG00000189127	1.05507	5.4727e-10
ANKRD45	ENSG00000183831	0.833119	4.86409e-13
ANKRD9	ENSG00000156381	0.65698	4.162e-06
ANKUB1	ENSG00000206199	-1.27405	1.4226e-21
ANLN	ENSG00000011426	0.776927	8.27278e-14
ANXA3	ENSG00000138772	0.979008	3.79062e-11
AOC1	ENSG00000002726	1.088	4.42691e-05
AP3B2	ENSG00000103723	1.1233	4.63429e-10
AP5B1	ENSG00000254470	0.807899	7.82672e-18
APBA1	ENSG00000107282	-0.888365	3.93775e-23
APOBEC3A	ENSG00000128383	0.984221	1.23191e-18
APOBEC3B	ENSG00000179750	1.07662	3.68698e-07
APOL1	ENSG00000100342	0.732666	9.04312e-10
APOL4	ENSG00000100336	0.600131	5.73315e-07
APOL6	ENSG00000221963	0.82374	6.97711e-12
AQP10	ENSG00000143595	0.794696	4.41445e-07
AREG	ENSG00000109321	0.732136	3.21048e-10
ARG1	ENSG00000118520	1.33908	4.35228e-11
ARHGAP23	ENSG00000275832	0.805859	2.26261e-12
ARHGAP29	ENSG00000137962	0.803358	3.73517e-13
ARHGEF17	ENSG00000110237	0.61388	1.0514e-05
ARNTL2	ENSG00000029153	0.883729	9.61414e-24
ASB2	ENSG00000100628	-0.598209	2.8477e-09
ASCC2	ENSG00000100325	-0.621536	6.46747e-06
ASGR2	ENSG00000161944	0.803614	5.62608e-13
ASPH	ENSG00000198363	0.692432	7.90983e-09
ASPM	ENSG00000066279	0.739545	2.29631e-12
ASPRV1	ENSG00000244617	0.820446	1.58784e-09
ATF3	ENSG00000162772	0.965083	1.11734e-09
ATP2C2	ENSG00000064270	0.720712	4.98102e-05
AURKB	ENSG00000178999	0.792195	2.84155e-21
AXL	ENSG00000167601	0.87134	2.74205e-05
AZU1	ENSG00000172232	0.749747	0.000266011
B3GALT2	ENSG00000162630	-1.01168	1.49874e-20
B3GAT1	ENSG00000109956	0.615398	4.12964e-06
B4GALT2	ENSG00000117411	0.614677	3.61706e-16
B4GALT5	ENSG00000158470	0.792401	1.573e-13
BACE2	ENSG00000182240	-0.633683	1.67013e-09
BACH2	ENSG00000112182	-0.603152	5.95573e-13
BAG1	ENSG00000107262	-0.648644	8.6903e-08
BAK1	ENSG00000030110	0.629665	3.38034e-22
BAMBI	ENSG00000095739	0.860627	6.55506e-13
BANK1	ENSG00000153064	-0.635574	1.13008e-11
BATF2	ENSG00000168062	1.89674	2.23227e-22
BBOF1	ENSG00000119636	-0.807759	2.86753e-06
BCAM	ENSG00000187244	-0.834364	8.75545e-05
BCAT1	ENSG00000060982	0.606197	4.29779e-07
BCL2A1	ENSG00000140379	0.63602	5.56059e-08
BCL2L14	ENSG00000121380	0.705996	2.08555e-07
BCL6	ENSG00000113916	0.744018	1.13813e-09
BHLHA15	ENSG00000180535	1.68659	2.00374e-18
BICDL2	ENSG00000162069	0.84929	2.06793e-07
BIRC5	ENSG00000089685	1.42313	3.54173e-31
BMX	ENSG00000102010	0.891367	1.85358e-10
BNIP3L	ENSG00000104765	-0.63804	2.80078e-05
BPI	ENSG00000101425	1.02116	3.72405e-09
BRCA2	ENSG00000139618	0.612402	1.93082e-11
BRI3	ENSG00000164713	0.676617	4.79902e-23
BST1	ENSG00000109743	0.654361	1.48684e-14
BST2	ENSG00000130303	0.879248	1.14245e-15
BTBD11	ENSG00000151136	-0.58797	1.63192e-15
BUB1	ENSG00000169679	1.12436	3.67374e-25
BUB1B	ENSG00000156970	0.848556	7.27691e-20
BVES	ENSG00000112276	0.613818	1.71354e-08
C10orf105	ENSG00000214688	0.677353	3.09895e-10
C12orf42	ENSG00000179088	-0.606951	3.10498e-14
C16orf74	ENSG00000154102	-0.657245	1.29815e-14
C19orf66	ENSG00000130813	0.610915	1.8618e-11
C1orf226	ENSG00000239887	0.897392	4.21954e-10
C1QA	ENSG00000173372	1.08845	5.3616e-13
C1QB	ENSG00000173369	1.60505	1.51701e-19
C1QC	ENSG00000159189	1.85218	7.68805e-24
C21orf59-TCP10L	ENSG00000265590	-0.771077	4.74303e-15
C3AR1	ENSG00000171860	1.07621	4.74087e-15
C4BPA	ENSG00000123838	-0.67658	0.0294685
C5orf30	ENSG00000181751	0.713647	2.32931e-06
C5orf47	ENSG00000185056	0.700616	9.27707e-13
CA12	ENSG00000074410	1.58554	2.01711e-19
CA4	ENSG00000167434	1.04976	2.51523e-13
CA8	ENSG00000178538	-0.629019	4.07288e-07
CACNA1A	ENSG00000141837	0.668209	3.37818e-09
CACNA1E	ENSG00000198216	0.797424	2.9956e-08
CACNA2D3	ENSG00000157445	-1.1617	5.69402e-23
CACNB4	ENSG00000182389	-0.742029	4.57347e-09
CACNG6	ENSG00000130433	-1.29123	4.00223e-18
CACNG8	ENSG00000142408	-0.889613	7.34615e-10
CAMK1D	ENSG00000183049	-0.750445	1.09446e-17
CAMK4	ENSG00000152495	-0.720862	1.99822e-14
CAMP	ENSG00000164047	1.07831	3.77342e-11
CAPG	ENSG00000042493	0.700649	1.80722e-19
CAPN13	ENSG00000162949	0.824504	8.50409e-09
CAPN5	ENSG00000149260	-0.748623	6.47552e-08
CARD16	ENSG00000204397	0.725483	4.97754e-14
CARD17	ENSG00000255221	1.82138	2.06587e-18
CARD6	ENSG00000132357	0.646939	1.16046e-16
CARMIL3	ENSG00000186648	0.646878	2.68702e-08
CASS4	ENSG00000087589	-0.667907	1.05793e-12
CAV1	ENSG00000105974	1.02678	1.94721e-14
CAV2	ENSG00000105971	0.627093	2.78861e-06
CAVIN3	ENSG00000170955	0.858738	1.34429e-11
CCDC141	ENSG00000163492	-0.636496	1.03353e-13
CCDC36	ENSG00000173421	0.597914	4.86136e-16
CCDC71L	ENSG00000253276	0.830577	1.5136e-16
CCL2	ENSG00000108691	0.725772	0.00654403
CCNA1	ENSG00000133101	1.66023	2.99625e-14
CCNA2	ENSG00000145386	1.02692	5.81545e-26
CCNB1	ENSG00000134057	0.808597	1.74031e-17
CCNB2	ENSG00000157456	1.19154	2.03487e-29
CCNE1	ENSG00000105173	0.612928	4.09158e-12
CCNE2	ENSG00000175305	0.611622	8.74341e-12
CCR1	ENSG00000163823	0.867655	6.88083e-10
CCR3	ENSG00000183625	-0.885556	3.6408e-09
CCRL2	ENSG00000121797	1.1375	1.19274e-20
CD163	ENSG00000177575	0.91073	1.71505e-08
CD177	ENSG00000204936	2.52737	1.72622e-12
CD1C	ENSG00000158481	-1.19212	5.18553e-22
CD1E	ENSG00000158488	-0.601668	1.32385e-15
CD200R1	ENSG00000163606	-0.755677	4.2105e-18
CD248	ENSG00000174807	-0.80676	1.79182e-10
CD274	ENSG00000120217	1.05228	3.00323e-10
CD28	ENSG00000178562	-0.735602	6.07318e-16
CD38	ENSG00000004468	0.798928	1.01729e-16
CD4	ENSG00000010610	-0.589737	1.4952e-12
CD40LG	ENSG00000102245	-0.730332	2.90612e-19
CD5	ENSG00000110448	-0.629916	4.98239e-14
CD63	ENSG00000135404	0.600582	1.15181e-17
CD96	ENSG00000153283	-0.607445	1.38148e-15
CDA	ENSG00000158825	0.594284	5.62317e-10
CDC20	ENSG00000117399	1.43174	2.97037e-27
CDC25A	ENSG00000164045	1.3364	2.90972e-28
CDC25C	ENSG00000158402	0.657672	1.76901e-18
CDC45	ENSG00000093009	1.23013	2.5614e-30
CDC6	ENSG00000094804	1.17641	9.22579e-32
CDCA2	ENSG00000184661	1.06218	4.08369e-23
CDCA3	ENSG00000111665	0.743112	5.92552e-17
CDCA5	ENSG00000146670	1.26725	1.83223e-28
CDCA8	ENSG00000134690	0.650003	3.50235e-20
CDH2	ENSG00000170558	-0.88593	3.09664e-12
CDHR3	ENSG00000128536	-0.68168	1.50783e-15
CDK1	ENSG00000170312	1.00106	1.63427e-17
CDKN1A	ENSG00000124762	0.823552	1.80656e-15
CDKN1C	ENSG00000129757	-0.707099	1.3627e-05
CDKN2C	ENSG00000123080	0.621593	2.88514e-17
CDT1	ENSG00000167513	1.2952	1.40506e-30
CEACAM1	ENSG00000079385	1.09599	4.78812e-16
CEACAM6	ENSG00000086548	0.834172	7.6199e-05
CEACAM8	ENSG00000124469	0.968797	5.49407e-06
CEBPB	ENSG00000172216	0.624136	1.11469e-09
CEBPD	ENSG00000221869	0.996736	6.88694e-20
CENPA	ENSG00000115163	0.975278	1.26698e-22
CEP55	ENSG00000138180	1.10767	8.32613e-23
CERCAM	ENSG00000167123	0.631539	1.18145e-08
CES1	ENSG00000198848	1.0926	9.99767e-12
CHAC1	ENSG00000128965	0.694098	9.86236e-16
CHEK1	ENSG00000149554	0.716505	6.0899e-19
CHIT1	ENSG00000133063	0.605389	1.45414e-06
CHMP5	ENSG00000086065	0.686946	4.09143e-13
CHRNA2	ENSG00000120903	0.614469	3.45615e-06
CHST8	ENSG00000124302	0.985289	1.10652e-09
CKAP2L	ENSG00000169607	0.88796	6.71349e-21
CKAP4	ENSG00000136026	0.820993	4.93829e-17
CLC	ENSG00000105205	-0.925985	1.09877e-07
CLDN9	ENSG00000213937	0.65987	3.22142e-15
CLEC10A	ENSG00000132514	-0.589798	1.82346e-07
CLEC1B	ENSG00000165682	0.675564	1.08321e-06
CLEC4D	ENSG00000166527	0.971439	2.07955e-13
CLEC4E	ENSG00000166523	0.957635	2.39566e-15
CLEC4F	ENSG00000152672	-1.19672	3.48387e-10
CLEC5A	ENSG00000258227	1.08536	3.89451e-16
CLEC9A	ENSG00000197992	-0.716091	4.5646e-10
CLIC1	ENSG00000213719	0.592276	4.41284e-20
CLIC5	ENSG00000112782	-0.68372	4.51563e-19
CLSPN	ENSG00000092853	0.922609	1.58222e-24
CLTCL1	ENSG00000070371	0.58725	1.62345e-09
CLU	ENSG00000120885	0.929256	6.53459e-11
CMPK2	ENSG00000134326	2.19338	1.68243e-19
CMTM1	ENSG00000089505	0.664313	5.73312e-16
CMTM5	ENSG00000166091	0.997721	2.75896e-11
CNGA4	ENSG00000132259	0.926688	4.68669e-18
CNKSR2	ENSG00000149970	-0.68159	1.9067e-15
CNP	ENSG00000173786	0.628256	1.02664e-14
CNR2	ENSG00000188822	-0.760322	3.40639e-18
CNTNAP2	ENSG00000174469	-0.782262	8.0646e-08
CNTNAP3	ENSG00000106714	-0.662022	0.000202065
COL17A1	ENSG00000065618	0.96565	2.36168e-06
COL19A1	ENSG00000082293	-0.755019	1.78867e-09
COL4A3	ENSG00000169031	-0.623418	7.15697e-07
COL5A3	ENSG00000080573	-0.916137	9.26821e-06
COX6B2	ENSG00000160471	0.650267	1.23675e-06
CPA3	ENSG00000163751	-0.814376	3.74917e-06
CR1	ENSG00000203710	0.727605	1.0143e-10
CR2	ENSG00000117322	-0.760104	1.25002e-14
CRIP2	ENSG00000182809	-1.10365	4.17607e-22
CRISP3	ENSG00000096006	0.851091	2.83338e-05
CRISPLD2	ENSG00000103196	0.759878	6.97679e-13
CROCC2	ENSG00000226321	-0.733675	1.44583e-17
CSMD1	ENSG00000183117	-0.600227	0.00114153
CSRNP1	ENSG00000144655	0.645376	5.57548e-10
CST7	ENSG00000077984	0.817716	6.52091e-12
CTSA	ENSG00000064601	0.606502	3.83579e-14
CTSD	ENSG00000117984	0.91968	3.0981e-25
CTSL	ENSG00000135047	0.653285	1.3161e-08
CXCL10	ENSG00000169245	0.997271	1.23371e-07
CXCR5	ENSG00000160683	-0.726928	2.7723e-14
CYB5R2	ENSG00000166394	0.627649	1.32471e-09
CYP19A1	ENSG00000137869	0.950587	3.16892e-08
CYP1B1	ENSG00000138061	0.947598	2.84386e-12
CYP7B1	ENSG00000172817	-0.906449	1.48036e-17
CYSLTR2	ENSG00000152207	-1.12154	4.68573e-21
DAAM2	ENSG00000146122	1.14086	0.000148184
DBN1	ENSG00000113758	0.670611	6.94095e-15
DBNDD1	ENSG00000003249	-0.608757	1.0308e-09
DCAF12	ENSG00000198876	-0.755976	3.77101e-05
DCC	ENSG00000187323	0.762747	1.02945e-10
DCHS1	ENSG00000166341	-0.604011	1.6771e-12
DDAH2	ENSG00000213722	0.888121	1.16551e-19
DDIT3	ENSG00000175197	0.60267	3.69484e-17
DDIT4	ENSG00000168209	0.758183	2.21985e-13
DDX58	ENSG00000107201	0.893714	9.31566e-13
DDX60	ENSG00000137628	1.42247	1.02965e-15
DDX60L	ENSG00000181381	0.994437	2.29422e-15
DEFA3	ENSG00000239839	1.11873	0.000179776
DEFA4	ENSG00000164821	0.866349	0.000193369
DEPDC1	ENSG00000024526	0.834942	5.96446e-14
DEPDC1B	ENSG00000035499	0.779182	1.74364e-16
DEPP1	ENSG00000165507	1.05386	5.3709e-13
DERL3	ENSG00000099958	0.636674	2.75775e-07
DHCR24	ENSG00000116133	0.716897	7.83884e-16
DHRS9	ENSG00000073737	0.929544	8.17317e-13
DHX58	ENSG00000108771	1.13041	3.44924e-12
DIAPH3	ENSG00000139734	0.640233	4.99021e-13
DLGAP5	ENSG00000126787	0.99248	7.20547e-19
DNAAF1	ENSG00000154099	1.63574	5.336e-09
DNAJB5	ENSG00000137094	-0.73836	2.39496e-13
DOC2B	ENSG00000272636	0.819378	7.79915e-07
DOCK1	ENSG00000150760	0.711361	8.09995e-19
DOCK4	ENSG00000128512	0.700852	1.39485e-08
DOK3	ENSG00000146094	0.597699	3.7964e-11
DRAM1	ENSG00000136048	0.636208	1.01973e-18
DRAP1	ENSG00000175550	0.598657	2.23149e-13
DRC1	ENSG00000157856	0.585944	4.73796e-15
DSC1	ENSG00000134765	-1.01273	3.83579e-14
DTL	ENSG00000143476	0.985056	3.79007e-23
DTX3L	ENSG00000163840	0.760877	4.37694e-13
DUSP1	ENSG00000120129	0.892384	1.07148e-14
DUSP13	ENSG00000079393	1.61356	4.26351e-25
DYNC2H1	ENSG00000187240	-0.671547	4.51378e-18
DYNLT1	ENSG00000146425	0.663586	7.16456e-19
DYRK2	ENSG00000127334	-0.621887	2.7047e-20
DYSF	ENSG00000135636	0.70975	6.12957e-10
DYTN	ENSG00000232125	0.604927	1.84944e-06
E2F1	ENSG00000101412	1.0306	2.41724e-24
E2F7	ENSG00000165891	0.981884	2.01953e-22
E2F8	ENSG00000129173	1.30103	1.8871e-28
ECHDC3	ENSG00000134463	0.793105	3.41584e-07
EGF	ENSG00000138798	0.663792	1.64442e-06
EGFL7	ENSG00000172889	1.09658	2.27078e-17
EIF2AK2	ENSG00000055332	1.21255	1.48872e-16
ELANE	ENSG00000197561	0.989426	1.82965e-05
ELL2	ENSG00000118985	0.619168	5.32874e-14
ELOVL3	ENSG00000119915	0.706908	2.02102e-15
ELOVL4	ENSG00000118402	-0.766513	2.00374e-18
EMP1	ENSG00000134531	0.766742	5.40122e-10
ENHO	ENSG00000168913	-0.750591	1.54326e-20
ENPP3	ENSG00000154269	-0.80989	1.74532e-10
ENTPD2	ENSG00000054179	-0.955506	3.13624e-09
EPB41	ENSG00000159023	-0.872146	7.30882e-11
EPB42	ENSG00000166947	-0.964989	1.90194e-05
EPHA4	ENSG00000116106	-0.739831	7.78156e-17
EPHB2	ENSG00000133216	1.36053	1.6346e-18
EPOP	ENSG00000273604	0.604789	1.69156e-14
EPSTI1	ENSG00000133106	1.86345	3.82727e-28
ERFE	ENSG00000178752	0.717188	0.000152688
ERG	ENSG00000157554	0.770904	4.98269e-06
ERICH3	ENSG00000178965	1.12089	8.82574e-09
ESAM	ENSG00000149564	0.745369	5.35022e-08
ESCO2	ENSG00000171320	0.873452	2.65053e-19
ESPL1	ENSG00000135476	1.0208	3.60795e-26
ETV7	ENSG00000010030	1.60282	1.29865e-13
EVPL	ENSG00000167880	-0.624862	2.24579e-06
EXO1	ENSG00000174371	0.916941	3.92649e-22
EXOC3L1	ENSG00000179044	1.42276	5.27839e-13
EXOC3L2	ENSG00000283632	0.591481	1.02153e-07
EXOSC4	ENSG00000178896	0.681338	7.48912e-16
EYS	ENSG00000188107	1.03486	1.83109e-19
FAM102A	ENSG00000167106	-0.706407	1.66895e-18
FAM117B	ENSG00000138439	-0.585449	7.79885e-18
FAM153A	ENSG00000170074	-0.729817	1.69429e-10
FAM174B	ENSG00000185442	0.628928	4.72361e-14
FAM20A	ENSG00000108950	2.22082	2.34493e-20
FAM72A	ENSG00000196550	0.616543	6.17722e-20
FAM8A1	ENSG00000137414	0.66131	7.15842e-16
FANCA	ENSG00000187741	0.704201	8.74835e-12
FAP	ENSG00000078098	1.37143	2.46493e-15
FBLN2	ENSG00000163520	-0.870179	9.94865e-16
FBLN5	ENSG00000140092	-0.671401	4.83407e-13
FBXO39	ENSG00000177294	1.9676	3.59532e-21
FBXO6	ENSG00000116663	1.34721	6.52185e-23
FBXO7	ENSG00000100225	-0.743284	2.39786e-07
FCAR	ENSG00000186431	1.02066	1.39573e-18
FCER1A	ENSG00000179639	-1.50535	4.27372e-19
FCER1G	ENSG00000158869	0.737777	2.84875e-13
FCER2	ENSG00000104921	-0.660347	9.78816e-09
FCGBP	ENSG00000275395	-1.07052	5.48778e-20
FCGR1A	ENSG00000150337	1.22542	1.71069e-15
FCGR1B	ENSG00000198019	0.826066	6.41798e-10
FECH	ENSG00000066926	-0.816026	1.45583e-05
FFAR2	ENSG00000126262	0.638663	1.13113e-07
FFAR3	ENSG00000185897	0.898252	2.57264e-07
FGF13	ENSG00000129682	1.14414	6.92213e-10
FGF9	ENSG00000102678	-0.850975	7.71831e-33
FGFR2	ENSG00000066468	-1.36276	2.70581e-16
FIGN	ENSG00000182263	0.666544	0.000669965
FKBP5	ENSG00000096060	0.977536	6.48912e-13
FLT3	ENSG00000122025	0.982712	2.04934e-09
FLVCR2	ENSG00000119686	0.66288	1.29837e-14
FN1	ENSG00000115414	0.629601	0.00315805
FOLR3	ENSG00000110203	0.832514	4.21124e-09
FOS	ENSG00000170345	0.621628	2.13798e-11
FOSL1	ENSG00000175592	0.827865	2.40729e-22
FOXC1	ENSG00000054598	0.979347	2.87701e-11
FOXM1	ENSG00000111206	1.2959	1.03953e-29
FPR2	ENSG00000171049	0.654583	7.72802e-09
FRMD3	ENSG00000172159	1.00182	2.01225e-16
FSBP	ENSG00000265817	-0.589098	6.40559e-14
FSIP2	ENSG00000188738	-0.622199	4.20212e-11
FSTL3	ENSG00000070404	0.739649	1.70768e-11
FUT7	ENSG00000180549	0.780004	1.25015e-15
FXYD2	ENSG00000137731	-0.722284	4.11211e-19
FXYD7	ENSG00000221946	-0.60382	1.06963e-15
FZD5	ENSG00000163251	0.615088	3.10498e-14
G0S2	ENSG00000123689	1.38284	2.28466e-18
GABRR2	ENSG00000111886	0.589472	1.27847e-07
GADD45A	ENSG00000116717	0.74266	1.37658e-09
GADD45B	ENSG00000099860	0.864263	3.51334e-20
GADD45G	ENSG00000130222	0.633033	3.03354e-12
GALM	ENSG00000143891	0.954217	3.32204e-16
GALNT14	ENSG00000158089	1.04359	4.13048e-11
GAS2L1	ENSG00000185340	0.711311	6.49932e-09
GAS6	ENSG00000183087	0.868471	6.69515e-15
GATA2	ENSG00000179348	-0.600108	0.000618871
GATA3	ENSG00000107485	-0.59331	5.13975e-16
GBA	ENSG00000177628	0.602837	3.69495e-17
GBP1	ENSG00000117228	1.25303	2.54613e-15
GBP3	ENSG00000117226	0.631017	3.10657e-09
GBP5	ENSG00000154451	0.685215	8.88082e-07
GBP6	ENSG00000183347	1.13781	1.38984e-10
GCNT4	ENSG00000176928	-0.763404	8.80613e-17
GDF15	ENSG00000130513	0.695708	5.70326e-14
GDF7	ENSG00000143869	-0.777988	2.14387e-09
GGH	ENSG00000137563	0.805964	4.89801e-19
GGT5	ENSG00000099998	-0.596318	0.00067504
GINS1	ENSG00000101003	0.747409	4.82682e-17
GINS2	ENSG00000131153	0.803785	7.01976e-17
GLDC	ENSG00000178445	1.38808	7.98182e-15
GLDN	ENSG00000186417	1.00564	1.11864e-07
GLMP	ENSG00000198715	0.680331	8.04285e-16
GNG5	ENSG00000174021	0.722899	6.21116e-21
GOLGA8A	ENSG00000175265	-0.596052	6.39888e-18
GOLGA8B	ENSG00000215252	-0.620412	2.20914e-16
GP6	ENSG00000088053	0.586105	6.79559e-06
GPD2	ENSG00000115159	0.599707	3.4753e-16
GPER1	ENSG00000164850	1.09931	2.00144e-14
GPR141	ENSG00000187037	0.64434	2.68157e-12
GPR146	ENSG00000164849	-0.667917	0.000224976
GPR157	ENSG00000180758	-0.598489	1.46738e-14
GPR162	ENSG00000250510	-0.607027	1.98779e-07
GPR183	ENSG00000169508	-0.808383	2.91278e-19
GPR20	ENSG00000204882	-0.599978	7.59849e-06
GPR27	ENSG00000170837	0.963827	9.05639e-18
GPR34	ENSG00000171659	-0.671719	1.56831e-08
GPR82	ENSG00000171657	-0.595433	2.40108e-09
GPR84	ENSG00000139572	1.46258	2.67397e-17
GPRC5D	ENSG00000111291	0.767619	6.43405e-08
GRAMD1B	ENSG00000023171	0.686347	9.65502e-14
GRAMD1C	ENSG00000178075	-0.713488	7.12804e-09
GRB10	ENSG00000106070	0.972835	9.72416e-10
GRIN3A	ENSG00000198785	0.806411	1.19823e-10
GRN	ENSG00000030582	0.718976	3.54439e-15
GSDMC	ENSG00000147697	0.647266	3.99736e-09
GSG1L	ENSG00000169181	0.793168	4.54123e-17
GSPT1	ENSG00000103342	-0.620568	7.36148e-06
GTPBP2	ENSG00000172432	0.769468	1.80722e-19
GTSE1	ENSG00000075218	1.005	6.16543e-27
GYG1	ENSG00000163754	0.811926	2.57778e-15
GZMB	ENSG00000100453	0.587316	3.4112e-07
GZMK	ENSG00000113088	-0.751622	3.33578e-10
HASPIN	ENSG00000177602	1.09719	4.67428e-25
HBA1	ENSG00000206172	-0.676946	0.00498924
HBA2	ENSG00000188536	-0.793323	0.00120411
HBB	ENSG00000244734	-0.791512	0.00066793
HDC	ENSG00000140287	-0.814136	0.000427121
HECW2	ENSG00000138411	0.670545	1.12952e-09
HELZ2	ENSG00000130589	1.03909	9.1492e-15
HEMGN	ENSG00000136929	-0.958856	7.38344e-07
HERC5	ENSG00000138646	1.66619	4.48599e-14
HERC6	ENSG00000138642	1.08893	8.61046e-11
HES4	ENSG00000188290	1.3472	1.55714e-14
HESX1	ENSG00000163666	1.18633	1.92063e-14
HIST1H1B	ENSG00000184357	1.49757	6.36477e-28
HIST1H1T	ENSG00000187475	1.08844	8.74147e-17
HIST1H2AB	ENSG00000278463	1.48997	2.38977e-30
HIST1H2AC	ENSG00000180573	0.696706	1.42029e-18
HIST1H2AD	ENSG00000196866	0.835533	1.73939e-16
HIST1H2AE	ENSG00000277075	0.66675	1.02363e-15
HIST1H2AG	ENSG00000196787	0.907844	3.02527e-22
HIST1H2AH	ENSG00000274997	1.44805	1.72055e-29
HIST1H2AI	ENSG00000196747	1.07922	6.47003e-22
HIST1H2AJ	ENSG00000276368	1.62002	3.70596e-30
HIST1H2AK	ENSG00000275221	0.735337	2.01711e-19
HIST1H2AL	ENSG00000276903	1.27977	7.04012e-28
HIST1H2BB	ENSG00000276410	1.1641	1.45425e-24
HIST1H2BD	ENSG00000158373	0.905428	4.06305e-25
HIST1H2BE	ENSG00000274290	1.09482	2.56025e-31
HIST1H2BF	ENSG00000277224	1.09471	9.94488e-33
HIST1H2BG	ENSG00000273802	1.00978	2.37072e-25
HIST1H2BH	ENSG00000275713	1.07958	9.58278e-29
HIST1H2BI	ENSG00000278588	1.17266	2.17895e-25
HIST1H2BJ	ENSG00000124635	0.927849	4.56126e-27
HIST1H2BK	ENSG00000197903	0.741556	8.75744e-26
HIST1H2BL	ENSG00000185130	1.12493	5.7392e-24
HIST1H2BM	ENSG00000273703	1.425	1.76127e-28
HIST1H2BN	ENSG00000233822	0.678999	5.98961e-26
HIST1H2BO	ENSG00000274641	1.46578	9.84887e-37
HIST1H3A	ENSG00000275714	0.633733	1.56499e-13
HIST1H3B	ENSG00000286522	1.4856	5.76873e-27
HIST1H3C	ENSG00000287080	1.63233	2.5174e-35
HIST1H3F	ENSG00000277775	1.37039	3.6572e-29
HIST1H3G	ENSG00000273983	1.90949	4.77584e-36
HIST1H3H	ENSG00000278828	0.788419	7.41702e-19
HIST1H3I	ENSG00000275379	0.608486	1.63995e-14
HIST1H3J	ENSG00000197153	1.56651	4.42511e-31
HIST1H4A	ENSG00000278637	0.767023	6.29039e-14
HIST1H4D	ENSG00000277157	1.17775	1.76966e-32
HIST1H4H	ENSG00000158406	0.787729	1.18936e-25
HIST1H4I	ENSG00000276180	0.720142	9.16401e-19
HIST1H4K	ENSG00000273542	0.667357	3.98528e-15
HIST2H2AB	ENSG00000184270	0.72023	3.99995e-19
HIST2H2BE	ENSG00000184678	0.900818	6.77851e-23
HIST2H2BF	ENSG00000203814	0.887162	1.22144e-22
HIST2H3D	ENSG00000183598	0.924115	1.18936e-25
HIST2H4A	ENSG00000270882	0.597367	1.42911e-14
HJURP	ENSG00000123485	1.25376	4.5437e-29
HK3	ENSG00000160883	0.962194	2.16907e-19
HLA-DOA	ENSG00000204252	-0.672367	3.95993e-14
HLA-DQA1	ENSG00000196735	-0.600997	4.24144e-07
HLF	ENSG00000108924	-0.602735	6.025e-15
HMCN1	ENSG00000143341	0.76184	1.64063e-12
HMGB2	ENSG00000164104	0.960615	3.08154e-18
HMGB3	ENSG00000029993	0.643441	1.19365e-11
HMMR	ENSG00000072571	0.8345	5.49274e-13
HOOK1	ENSG00000134709	-0.653638	5.89133e-15
HP	ENSG00000257017	1.53534	1.07349e-18
HPCAL4	ENSG00000116983	-0.624293	1.25809e-09
HPD	ENSG00000158104	0.825098	3.30739e-08
HPN	ENSG00000105707	1.17104	2.99986e-17
HRH4	ENSG00000134489	-1.09431	2.19443e-10
HRK	ENSG00000135116	-0.849413	8.48796e-10
HSPA6	ENSG00000173110	0.725949	1.18956e-12
HTATIP2	ENSG00000109854	0.593427	1.99983e-21
HTRA3	ENSG00000170801	0.671751	0.000326731
ID3	ENSG00000117318	-0.784327	6.55728e-21
IFI16	ENSG00000163565	0.714859	2.92649e-13
IFI27	ENSG00000165949	3.5348	9.12985e-32
IFI30	ENSG00000216490	0.650128	1.29781e-19
IFI35	ENSG00000068079	1.17071	1.2607e-16
IFI44	ENSG00000137965	2.25802	2.08738e-19
IFI44L	ENSG00000137959	2.65788	4.05571e-19
IFI6	ENSG00000126709	2.05919	2.73862e-19
IFIH1	ENSG00000115267	1.12782	3.45606e-14
IFIT1	ENSG00000185745	2.16793	1.08018e-15
IFIT2	ENSG00000119922	1.37817	8.45516e-12
IFIT3	ENSG00000119917	1.82163	2.81833e-16
IFIT5	ENSG00000152778	1.12406	1.00788e-13
IFITM1	ENSG00000185885	1.20822	4.33742e-19
IFITM10	ENSG00000244242	0.956131	8.73427e-24
IFITM2	ENSG00000185201	0.648193	3.64224e-09
IFITM3	ENSG00000142089	1.70407	2.47241e-18
IGF1	ENSG00000017427	0.981581	9.62213e-10
IGFBP2	ENSG00000115457	1.05149	3.2099e-09
IGFBP7	ENSG00000163453	0.812702	2.74565e-20
IL10	ENSG00000136634	1.05404	3.59393e-19
IL18R1	ENSG00000115604	1.12524	1.60741e-10
IL18RAP	ENSG00000115607	1.03009	3.00219e-12
IL1R2	ENSG00000115590	0.87115	1.45414e-06
IL1RN	ENSG00000136689	0.952411	2.0737e-12
IL23A	ENSG00000110944	-0.709133	8.07709e-18
IL23R	ENSG00000162594	-1.02852	3.69976e-17
IL27	ENSG00000197272	1.04015	4.7376e-15
IL34	ENSG00000157368	-0.750893	3.41588e-17
IL5RA	ENSG00000091181	-1.28727	3.77354e-13
INAVA	ENSG00000163362	0.608026	2.77257e-11
INHBA	ENSG00000122641	0.801316	2.38222e-06
INHBB	ENSG00000163083	0.793048	2.76121e-07
INPP4B	ENSG00000109452	-0.678704	6.75418e-15
INSC	ENSG00000188487	0.891518	7.8551e-14
INSL3	ENSG00000248099	0.650982	1.76511e-10
INSYN2B	ENSG00000204767	0.624788	5.18159e-13
IQGAP3	ENSG00000183856	0.729149	1.23509e-10
IRAK1BP1	ENSG00000146243	-0.58739	1.68445e-13
IRAK3	ENSG00000090376	0.756976	5.5143e-11
IRF7	ENSG00000185507	1.51235	3.46423e-18
IRF9	ENSG00000213928	0.639745	1.48312e-19
ISG15	ENSG00000187608	2.27903	2.57393e-17
ISM1	ENSG00000101230	-0.63083	2.5437e-11
ITGA2B	ENSG00000005961	0.75958	1.05624e-05
ITGA7	ENSG00000135424	1.31297	2.64747e-17
ITGAM	ENSG00000169896	0.652063	6.57915e-14
ITGB8	ENSG00000105855	-0.848948	3.4227e-07
ITLN1	ENSG00000179914	-0.592962	0.000485239
JCHAIN	ENSG00000132465	1.41422	6.24671e-13
JDP2	ENSG00000140044	0.728752	3.83704e-17
JPH4	ENSG00000092051	0.776213	3.37002e-15
JUN	ENSG00000177606	0.716074	1.44558e-18
JUP	ENSG00000173801	1.07096	7.52372e-09
KANK2	ENSG00000197256	-0.782198	4.20189e-05
KCND1	ENSG00000102057	0.927618	1.68205e-18
KCNE1	ENSG00000180509	1.26862	1.1215e-19
KCNE1B	ENSG00000276289	1.08066	4.86102e-12
KCNG1	ENSG00000026559	-0.693676	1.41113e-07
KCNG2	ENSG00000178342	0.859125	4.17807e-09
KCNH8	ENSG00000183960	-0.591323	2.01284e-08
KCNJ15	ENSG00000157551	0.674068	1.26217e-08
KCNMA1	ENSG00000156113	1.1474	8.93567e-06
KCNN3	ENSG00000143603	0.973627	5.1146e-14
KCTD14	ENSG00000151364	1.39223	2.0216e-12
KIAA0319	ENSG00000137261	0.699883	1.4134e-10
KIAA0895L	ENSG00000196123	0.807513	3.80159e-19
KIAA1958	ENSG00000165185	1.3301	1.32494e-20
KIF11	ENSG00000138160	0.688985	3.64786e-13
KIF18B	ENSG00000186185	1.14205	2.97037e-27
KIF1B	ENSG00000054523	0.592489	1.19354e-11
KIF20A	ENSG00000112984	1.11142	1.08921e-22
KIF2C	ENSG00000142945	0.976112	1.90898e-20
KIF4A	ENSG00000090889	0.934944	5.64209e-20
KIF5C	ENSG00000168280	-0.664206	1.70573e-20
KIFC1	ENSG00000237649	1.12011	1.98789e-26
KIR2DL4	ENSG00000189013	0.686995	1.06009e-09
KIT	ENSG00000157404	-0.70347	4.17463e-15
KL	ENSG00000133116	0.735386	2.87205e-09
KLF1	ENSG00000105610	-0.621366	0.00178256
KLHDC7B	ENSG00000130487	1.15101	9.57187e-18
KLHDC8B	ENSG00000185909	1.33542	1.74458e-27
KLHL3	ENSG00000146021	-0.608747	5.41544e-16
KLHL32	ENSG00000186231	-0.596314	1.53739e-19
KLLN	ENSG00000227268	0.706155	2.37082e-17
KLRB1	ENSG00000111796	-0.59873	4.32259e-09
KNDC1	ENSG00000171798	-0.829979	6.61352e-07
KPTN	ENSG00000118162	0.734233	6.71807e-18
KREMEN1	ENSG00000183762	0.711659	2.37131e-06
KRT1	ENSG00000167768	-0.715079	0.00367335
KY	ENSG00000174611	0.741131	2.16265e-13
LAMP3	ENSG00000078081	1.0468	1.44441e-06
LAP3	ENSG00000002549	1.06623	1.32767e-13
LARGE2	ENSG00000165905	-0.625589	6.29512e-12
LCN2	ENSG00000148346	1.06787	5.35314e-08
LGALS1	ENSG00000100097	0.702387	6.58009e-21
LGALS3BP	ENSG00000108679	0.984051	9.92961e-12
LGALS9	ENSG00000168961	0.653616	1.19617e-11
LGALSL	ENSG00000119862	0.623677	7.13608e-10
LHFPL2	ENSG00000145685	1.05076	1.12945e-22
LHX4	ENSG00000121454	0.980722	4.67456e-05
LIF	ENSG00000128342	0.770041	7.75487e-09
LILRA4	ENSG00000239961	-0.586353	1.27315e-06
LILRA5	ENSG00000187116	0.982541	9.67523e-19
LILRA6	ENSG00000244482	0.717955	8.43711e-10
LILRB4	ENSG00000186818	0.704758	1.25826e-12
LILRB5	ENSG00000105609	0.64884	3.73618e-08
LLCFC1	ENSG00000165131	0.597221	5.75873e-09
LMNB1	ENSG00000113368	0.794384	1.64377e-17
LMO2	ENSG00000135363	0.594582	3.80784e-16
LMOD1	ENSG00000163431	-1.09047	1.01018e-11
LOXHD1	ENSG00000167210	0.78424	1.96488e-08
LRFN1	ENSG00000128011	0.649305	9.39257e-15
LRRN1	ENSG00000175928	1.13748	4.3859e-15
LRRN3	ENSG00000173114	-1.47632	2.68884e-18
LTB4R	ENSG00000213903	0.796671	3.84733e-22
LTBP3	ENSG00000168056	-0.625179	5.83474e-18
LTF	ENSG00000012223	1.05375	1.47959e-06
LTK	ENSG00000062524	-0.71759	4.66665e-11
LY6E	ENSG00000160932	2.10281	5.51802e-23
LY6G6C	ENSG00000204421	0.884713	3.45354e-18
LYNX1	ENSG00000180155	-0.768116	7.54191e-11
LYPD2	ENSG00000197353	-0.935091	2.0825e-11
MAB21L3	ENSG00000173212	0.823441	1.25279e-09
MAFA	ENSG00000182759	0.671939	1.29229e-09
MAFB	ENSG00000204103	0.683154	3.49988e-11
MAFG	ENSG00000197063	0.815202	4.08008e-28
MANSC1	ENSG00000111261	0.683784	8.04913e-11
MAOA	ENSG00000189221	1.25069	3.60976e-05
MAOB	ENSG00000069535	0.914089	7.80617e-09
MAP1LC3B2	ENSG00000258102	0.794487	6.00548e-13
MAP2K6	ENSG00000108984	0.916653	3.20258e-17
MAP9	ENSG00000164114	-0.63641	2.11242e-17
MAPK13	ENSG00000156711	0.591327	1.41467e-16
MAPK14	ENSG00000112062	0.765279	1.25014e-14
MARC1	ENSG00000186205	0.986285	2.01711e-19
MARCH8	ENSG00000165406	-0.732642	3.27944e-06
MARCKS	ENSG00000277443	0.735296	4.05868e-13
MARCO	ENSG00000019169	0.918276	2.84689e-10
MCEMP1	ENSG00000183019	1.51205	2.14571e-18
MCM10	ENSG00000065328	1.30122	3.70596e-30
MDK	ENSG00000110492	0.803228	4.6724e-13
MELK	ENSG00000165304	0.838183	1.6741e-20
MERTK	ENSG00000153208	0.765348	1.66852e-10
MET	ENSG00000105976	0.635538	1.07171e-07
METTL7B	ENSG00000170439	2.11017	1.30598e-19
MGAM2	ENSG00000257743	0.953648	2.96885e-10
MGLL	ENSG00000074416	0.642115	1.56548e-08
MGST1	ENSG00000008394	0.748006	1.12088e-19
MICU3	ENSG00000155970	-0.629302	1.06782e-10
MID2	ENSG00000080561	-0.586051	1.65802e-15
MILR1	ENSG00000271605	0.764404	4.32294e-17
MIXL1	ENSG00000185155	0.822939	7.52352e-13
MKI67	ENSG00000148773	0.873811	1.85114e-16
MKRN1	ENSG00000133606	-0.587178	1.65256e-05
MMP1	ENSG00000196611	0.601361	1.50456e-05
MMP19	ENSG00000123342	0.752407	1.47016e-15
MMP8	ENSG00000118113	1.66493	6.16505e-12
MMP9	ENSG00000100985	1.46343	2.43812e-17
MORN3	ENSG00000139714	-0.685353	3.09598e-17
MOV10	ENSG00000155363	0.889615	3.09664e-12
MPIG6B	ENSG00000204420	0.677079	2.91604e-05
MPO	ENSG00000005381	1.1205	1.24273e-09
MPZ	ENSG00000158887	0.704122	1.25186e-18
MS4A1	ENSG00000156738	-0.714333	2.80227e-11
MS4A2	ENSG00000149534	-0.794823	4.23079e-05
MS4A4A	ENSG00000110079	1.28516	9.23259e-22
MSRB1	ENSG00000198736	0.617122	3.76886e-13
MSRB2	ENSG00000148450	0.687898	1.05933e-19
MSRB3	ENSG00000174099	0.677012	1.22314e-13
MT1E	ENSG00000169715	0.696012	2.80044e-12
MT1F	ENSG00000198417	0.721263	4.54896e-21
MT2A	ENSG00000125148	1.12181	3.20793e-11
MTF1	ENSG00000188786	0.683173	2.15176e-18
MX1	ENSG00000157601	1.74717	1.95716e-15
MX2	ENSG00000183486	0.795625	1.90555e-11
MXD3	ENSG00000213347	0.601056	1.06588e-13
MYBL2	ENSG00000101057	1.23064	1.72376e-20
MYBPC3	ENSG00000134571	0.780194	4.30738e-12
MYD88	ENSG00000172936	0.680725	1.09922e-19
MYL6B	ENSG00000196465	0.655419	9.52383e-25
MYL9	ENSG00000101335	1.01416	1.02906e-08
MYO10	ENSG00000145555	1.22889	7.77372e-17
MYRF	ENSG00000124920	0.595865	2.62223e-05
MZB1	ENSG00000170476	1.40427	4.22192e-16
N4BP3	ENSG00000145911	-0.720966	3.25909e-16
NAIP	ENSG00000249437	0.971303	5.66817e-13
NAPA	ENSG00000105402	0.606528	9.79571e-15
NCAPG	ENSG00000109805	1.04699	8.71079e-21
NCAPH	ENSG00000121152	0.676888	2.14559e-15
NDRG2	ENSG00000165795	-0.626488	9.20259e-26
NDST1	ENSG00000070614	0.593645	3.14477e-14
NECTIN2	ENSG00000130202	0.700647	0.00059326
NEK2	ENSG00000117650	0.807856	1.68497e-16
NELL2	ENSG00000184613	-1.18406	8.01035e-24
NEURL1	ENSG00000107954	-0.646242	4.04257e-08
NEXN	ENSG00000162614	0.842506	5.40237e-12
NFIL3	ENSG00000165030	0.738675	4.75077e-13
NFIX	ENSG00000008441	-0.658885	7.80634e-05
NFKBIA	ENSG00000100906	0.702742	5.95359e-14
NIPSNAP3B	ENSG00000165028	-0.60762	3.77774e-17
NMT2	ENSG00000152465	-0.59613	1.57637e-15
NOD2	ENSG00000167207	0.597263	1.5859e-09
NOG	ENSG00000183691	-1.26078	2.78726e-19
NOS1AP	ENSG00000198929	0.966512	7.72184e-11
NPAS2	ENSG00000170485	-0.680665	2.28137e-10
NR1D1	ENSG00000126368	-0.58929	9.33682e-20
NR3C2	ENSG00000151623	-0.636415	4.52745e-18
NR4A1	ENSG00000123358	-0.625862	1.22121e-06
NRCAM	ENSG00000091129	-1.11551	3.03899e-13
NRN1	ENSG00000124785	1.05282	4.51372e-12
NRXN1	ENSG00000179915	-0.865829	6.42286e-12
NSG1	ENSG00000168824	-0.597983	3.21595e-07
NSG2	ENSG00000170091	0.854584	1.68321e-13
NT5DC2	ENSG00000168268	0.852819	2.37276e-15
NT5DC4	ENSG00000144130	0.681552	2.85328e-09
NT5E	ENSG00000135318	-0.876605	1.5136e-16
NTNG2	ENSG00000196358	1.318	8.73427e-24
NTSR1	ENSG00000101188	1.19082	2.133e-17
NXPH4	ENSG00000182379	-0.640117	3.81649e-09
OAS2	ENSG00000111335	1.5825	4.06605e-15
OAS3	ENSG00000111331	2.08462	3.70319e-17
OASL	ENSG00000135114	1.87625	2.59287e-23
ODF3B	ENSG00000177989	1.12026	1.06729e-17
OLAH	ENSG00000152463	1.76618	4.07336e-07
OLFM1	ENSG00000130558	-1.0464	1.15756e-10
OLFM2	ENSG00000105088	-0.620363	6.79629e-17
OLFM4	ENSG00000102837	1.0399	6.8474e-05
OLIG2	ENSG00000205927	-1.23616	2.32387e-11
OLR1	ENSG00000173391	0.729789	0.000565569
OPLAH	ENSG00000178814	1.13547	3.61625e-15
OPRL1	ENSG00000125510	0.766177	8.70936e-21
OR2B6	ENSG00000124657	1.0888	1.39469e-16
OR2W3	ENSG00000238243	-1.15303	2.11823e-07
OR52B4	ENSG00000221996	0.872553	1.56407e-17
OR52H1	ENSG00000181616	0.705276	1.62336e-09
OR52I2	ENSG00000226288	0.670837	1.3379e-10
OR52K1	ENSG00000196778	0.960353	1.51933e-15
OR52K2	ENSG00000181963	0.763873	5.44877e-11
OR52M1	ENSG00000197790	0.647442	9.80476e-17
ORC1	ENSG00000085840	0.781363	1.44014e-19
OSBP2	ENSG00000184792	-0.989663	5.90725e-06
OSBPL10	ENSG00000144645	-0.623135	7.83969e-08
OSCAR	ENSG00000170909	0.771794	1.63962e-19
OSM	ENSG00000099985	0.86773	8.77206e-12
OTOF	ENSG00000115155	2.7585	2.67397e-17
P2RY10	ENSG00000078589	-0.780234	4.50985e-25
PADI4	ENSG00000159339	0.786334	6.87321e-15
PADI6	ENSG00000276747	0.650652	2.53571e-11
PAIP2B	ENSG00000124374	-0.672513	5.1368e-23
PAQR6	ENSG00000160781	0.662056	1.54838e-10
PAQR8	ENSG00000170915	-0.589383	1.23855e-25
PARP10	ENSG00000178685	0.958271	1.48385e-15
PARP12	ENSG00000059378	1.00552	1.55007e-13
PARP14	ENSG00000173193	0.925607	4.58574e-13
PARP9	ENSG00000138496	1.04778	2.88773e-17
PATJ	ENSG00000132849	-0.623825	4.50225e-18
PAX3	ENSG00000135903	1.51617	5.63758e-13
PBK	ENSG00000168078	0.851485	2.07303e-17
PCOLCE2	ENSG00000163710	1.02442	2.49599e-09
PCSK9	ENSG00000169174	1.30832	0.000117314
PDCD1LG2	ENSG00000197646	0.876353	6.33405e-08
PDE7B	ENSG00000171408	-0.608859	3.45075e-14
PDGFRB	ENSG00000113721	0.841012	7.05844e-09
PDZK1IP1	ENSG00000162366	-1.06839	2.46238e-07
PEAK3	ENSG00000188305	0.644526	6.69814e-13
PEAR1	ENSG00000187800	0.653344	7.95595e-06
PF4	ENSG00000163737	0.618378	1.15756e-05
PFKFB2	ENSG00000123836	0.701922	1.25567e-05
PFKFB3	ENSG00000170525	0.751014	7.48439e-09
PHACTR1	ENSG00000112137	0.68829	3.70712e-10
PHC2	ENSG00000134686	0.67346	3.05703e-10
PHF11	ENSG00000136147	0.591231	7.82643e-12
PHF24	ENSG00000122733	-1.03665	2.56209e-10
PID1	ENSG00000153823	-1.16672	8.60623e-15
PIF1	ENSG00000140451	0.711628	2.05705e-19
PIK3AP1	ENSG00000155629	0.74124	1.97234e-14
PIM3	ENSG00000198355	0.605654	4.94355e-13
PITHD1	ENSG00000057757	-0.713565	1.00266e-06
PKMYT1	ENSG00000127564	1.17411	2.62602e-36
PLAAT5	ENSG00000168004	-0.683568	4.5435e-11
PLAU	ENSG00000122861	0.619595	2.70369e-09
PLBD1	ENSG00000121316	0.820328	4.77695e-17
PLD4	ENSG00000166428	-0.845338	3.43744e-17
PLEK2	ENSG00000100558	-0.75955	0.000216103
PLEKHH2	ENSG00000152527	-0.603871	2.98663e-09
PLK1	ENSG00000166851	0.685796	3.27972e-21
PLPP3	ENSG00000162407	1.02171	7.7371e-25
PLSCR1	ENSG00000188313	1.28589	6.80134e-17
PLSCR2	ENSG00000163746	0.822634	2.89897e-12
PLVAP	ENSG00000130300	-1.17458	1.57607e-12
PLXDC1	ENSG00000161381	-0.664529	1.24603e-11
PLXNB3	ENSG00000198753	1.11383	3.59472e-11
PML	ENSG00000140464	0.893046	1.59624e-14
PMP22	ENSG00000109099	-0.938922	6.65383e-13
PNPLA1	ENSG00000180316	1.11768	9.27187e-24
POLQ	ENSG00000051341	0.851691	6.4164e-20
PPARG	ENSG00000132170	1.33008	7.08642e-25
PPP1R3D	ENSG00000132825	0.625039	1.44083e-15
PROK2	ENSG00000163421	0.63245	6.32478e-07
PRR16	ENSG00000184838	0.604032	1.26808e-13
PRRG4	ENSG00000135378	0.712879	1.34277e-10
PRSS33	ENSG00000103355	-1.67311	8.45467e-14
PRTN3	ENSG00000196415	1.0526	7.61384e-07
PRUNE2	ENSG00000106772	0.882131	3.60567e-08
PSMF1	ENSG00000125818	-0.664866	6.92296e-09
PSTPIP2	ENSG00000152229	0.878817	6.33309e-17
PTCRA	ENSG00000171611	0.596192	2.00279e-06
PTGDR2	ENSG00000183134	-1.34998	1.20804e-13
PTGFR	ENSG00000122420	1.26598	4.27043e-16
PTGR1	ENSG00000106853	0.64656	2.23524e-17
PTPN13	ENSG00000163629	-0.759257	4.42503e-15
PTPRK	ENSG00000152894	-0.698916	8.4266e-11
PTPRN2	ENSG00000155093	0.61486	7.52151e-09
PTPRU	ENSG00000060656	0.73684	6.88596e-12
PTTG1	ENSG00000164611	0.701932	1.2513e-16
PTX3	ENSG00000163661	0.770856	2.56981e-12
PYCR1	ENSG00000183010	1.17178	2.71477e-18
QPCT	ENSG00000115828	0.75603	1.73075e-15
RAB19	ENSG00000146955	0.666856	9.32734e-11
RAB20	ENSG00000139832	0.822188	1.48885e-13
RAB24	ENSG00000169228	0.710559	7.41191e-17
RAB39A	ENSG00000179331	0.660694	1.37246e-17
RAD51	ENSG00000051180	0.636	4.30485e-15
RAD54L	ENSG00000085999	0.966331	7.68805e-24
RASGRF2	ENSG00000113319	-0.667396	5.27861e-16
RASSF6	ENSG00000169435	-0.661514	4.22226e-11
RCAN3	ENSG00000117602	-0.728987	2.11745e-21
REC8	ENSG00000100918	0.653902	2.06825e-17
RECQL4	ENSG00000160957	0.682567	1.17374e-16
REM2	ENSG00000139890	0.688959	1.19854e-13
RETN	ENSG00000104918	1.22306	8.37235e-12
RGL1	ENSG00000143344	0.767442	1.04414e-11
RGL4	ENSG00000159496	0.730993	2.21703e-09
RGMA	ENSG00000182175	0.659555	1.23007e-08
RHD	ENSG00000187010	0.652961	0.000141386
RHOBTB1	ENSG00000072422	0.585927	1.33406e-05
RIN2	ENSG00000132669	0.654578	3.43267e-09
RMI2	ENSG00000175643	1.4681	4.7346e-17
RNASE1	ENSG00000129538	1.87149	4.54896e-21
RNASE2	ENSG00000169385	1.3653	9.09952e-21
RNASE3	ENSG00000169397	0.796292	9.98275e-06
RNF182	ENSG00000180537	-0.988736	0.000797505
RNF208	ENSG00000212864	0.597981	3.12794e-06
ROPN1L	ENSG00000145491	0.675789	5.91655e-14
RORC	ENSG00000143365	-0.853373	4.20066e-16
RPH3A	ENSG00000089169	1.57341	2.98786e-13
RPL10	ENSG00000147403	-0.587182	2.1545e-20
RPL3L	ENSG00000140986	-0.898848	7.32229e-09
RPS23	ENSG00000186468	-0.603365	9.56119e-17
RPS6KA5	ENSG00000100784	-0.723984	2.34121e-18
RRAGD	ENSG00000025039	0.647068	1.81338e-17
RRM2	ENSG00000171848	1.55671	2.19121e-34
RSAD2	ENSG00000134321	2.53599	4.43132e-18
RSPH9	ENSG00000172426	1.10846	6.08601e-15
RTN1	ENSG00000139970	-0.776846	6.92192e-12
RTP4	ENSG00000136514	1.58237	3.4656e-17
RUFY4	ENSG00000188282	1.143	6.4692e-13
S100A12	ENSG00000163221	1.10067	1.48218e-13
S100A6	ENSG00000197956	0.701693	4.77136e-20
S100A8	ENSG00000143546	0.839965	1.36309e-09
S100A9	ENSG00000163220	1.00079	1.27019e-18
SAMD12	ENSG00000177570	-0.593218	8.98133e-10
SAMD14	ENSG00000167100	0.875428	1.08342e-06
SAMD9	ENSG00000205413	0.62964	7.11732e-07
SAMD9L	ENSG00000177409	1.0814	3.08335e-14
SAMSN1	ENSG00000155307	0.795407	1.38698e-11
SAP30	ENSG00000164105	0.838386	6.07977e-13
SAPCD2	ENSG00000186193	0.898081	1.38603e-15
SAT1	ENSG00000130066	0.690407	1.39003e-15
SATB2	ENSG00000119042	0.59617	2.89149e-12
SCN1B	ENSG00000105711	1.09113	2.16666e-20
SCN5A	ENSG00000183873	0.637776	0.0156728
SCN9A	ENSG00000169432	0.710647	2.40536e-09
SCO2	ENSG00000284194	1.3578	2.39966e-20
SCRG1	ENSG00000164106	0.823923	2.46823e-11
SDC1	ENSG00000115884	1.84689	1.23191e-18
SDC2	ENSG00000169439	-0.787959	4.84429e-08
SDK2	ENSG00000069188	-0.707281	2.81136e-07
SEC14L4	ENSG00000133488	-0.781401	6.8651e-06
SELENBP1	ENSG00000143416	-0.721198	0.00140414
SELL	ENSG00000188404	0.743254	2.53612e-15
SEMA3B	ENSG00000012171	0.727582	5.67808e-15
SEMA6A	ENSG00000092421	0.859759	1.44917e-12
2004-09-01	ENSG00000108387	1.75009	9.5154e-17
SERPINB10	ENSG00000242550	0.77544	4.6033e-06
SERPING1	ENSG00000149131	2.0302	6.18025e-19
SERPINI2	ENSG00000114204	-0.663215	3.65011e-14
SEZ6L	ENSG00000100095	-1.28571	6.35167e-27
SFRP2	ENSG00000145423	-0.842538	9.8311e-06
SH2D1A	ENSG00000183918	-0.615925	8.18295e-11
SH3PXD2B	ENSG00000174705	0.778185	8.43791e-08
SHCBP1	ENSG00000171241	0.997497	4.80984e-20
SHISA4	ENSG00000198892	-1.07146	7.06088e-13
SHISA5	ENSG00000164054	0.978472	7.16456e-19
SHROOM4	ENSG00000158352	0.635098	1.3324e-07
SIGLEC1	ENSG00000088827	2.85822	4.06222e-19
SIGLEC10	ENSG00000142512	-0.615682	7.07087e-10
SIGLEC11	ENSG00000161640	0.868844	2.94335e-12
SIGLEC14	ENSG00000254415	0.910139	0.0011593
SIGLEC5	ENSG00000105501	0.885256	7.54483e-14
SIGLEC8	ENSG00000105366	-1.60091	2.55799e-13
SIPA1L2	ENSG00000116991	0.918432	1.44319e-12
SKA1	ENSG00000154839	1.17465	1.66836e-25
SLA	ENSG00000155926	0.609867	2.58944e-14
SLC12A8	ENSG00000221955	0.714042	2.02454e-10
SLC16A10	ENSG00000112394	-0.784498	4.1908e-14
SLC1A3	ENSG00000079215	1.63638	3.81585e-23
SLC22A15	ENSG00000163393	0.609583	4.67773e-13
SLC25A39	ENSG00000013306	-0.619635	0.000741951
SLC26A8	ENSG00000112053	1.52464	6.00416e-22
SLC29A1	ENSG00000112759	-0.64826	3.57807e-09
SLC2A14	ENSG00000173262	0.739184	0.00088101
SLC2A3	ENSG00000059804	0.733769	2.18256e-11
SLC38A11	ENSG00000169507	-0.628146	3.22488e-05
SLC3A2	ENSG00000168003	0.604995	3.21348e-18
SLC49A3	ENSG00000169026	0.75394	1.70031e-19
SLC4A10	ENSG00000144290	-1.16511	1.44463e-12
SLC51A	ENSG00000163959	1.4567	1.05854e-10
SLC5A9	ENSG00000117834	0.860365	7.41584e-09
SLC7A11	ENSG00000151012	0.607142	1.04466e-11
SLC8A2	ENSG00000118160	0.745115	0.00284637
SLC9A4	ENSG00000180251	0.765244	7.67244e-09
SLCO2B1	ENSG00000137491	0.620629	3.8102e-16
SLCO4A1	ENSG00000101187	1.09259	8.22304e-19
SLFN12	ENSG00000172123	0.63837	8.45316e-16
SMARCD3	ENSG00000082014	1.01647	1.42067e-27
SMIM1	ENSG00000235169	0.66035	0.000271085
SMIM10L2A	ENSG00000178947	-0.690881	1.51048e-16
SMIM3	ENSG00000256235	0.732317	1.05794e-19
SMPD3	ENSG00000103056	-1.12479	3.60685e-11
SNCA	ENSG00000145335	-0.846461	1.13699e-05
SNED1	ENSG00000162804	-0.626771	1.37658e-09
SOCS1	ENSG00000185338	1.23321	2.56849e-19
SOCS3	ENSG00000184557	0.966573	4.86532e-10
SORCS2	ENSG00000184985	0.618603	9.08145e-10
SP100	ENSG00000067066	0.585185	1.45225e-13
SPAG5	ENSG00000076382	0.593243	8.62928e-15
SPATC1	ENSG00000186583	1.5458	8.85258e-22
SPATS2L	ENSG00000196141	1.87625	3.69484e-17
SPC24	ENSG00000161888	0.875657	8.83639e-19
SPC25	ENSG00000152253	0.863793	3.56113e-18
SPDYC	ENSG00000204710	0.809057	1.63434e-07
SPHK1	ENSG00000176170	0.590012	2.33816e-14
SPIB	ENSG00000269404	-0.590241	4.98498e-10
SPNS3	ENSG00000182557	-1.05309	4.90382e-14
SPON1	ENSG00000262655	-0.786656	2.39566e-15
SPRED1	ENSG00000166068	-0.599381	7.6295e-08
SPTLC2	ENSG00000100596	0.713081	6.08137e-16
SQOR	ENSG00000137767	0.639527	1.14141e-17
SRGAP1	ENSG00000196935	0.85767	6.59799e-09
SRGAP3	ENSG00000196220	-0.740093	6.70709e-17
ST14	ENSG00000149418	0.764426	3.2193e-18
ST8SIA1	ENSG00000111728	-0.890299	3.32204e-16
STAB1	ENSG00000010327	0.804619	9.94865e-16
STAC3	ENSG00000185482	0.762145	1.69106e-20
STAT1	ENSG00000115415	0.802027	1.15434e-13
STAT2	ENSG00000170581	0.879094	1.33631e-13
STMN3	ENSG00000197457	-0.598984	2.12358e-17
STRADB	ENSG00000082146	-0.985482	1.22949e-06
SUCNR1	ENSG00000198829	1.02993	6.40784e-16
SUSD4	ENSG00000143502	-0.733038	8.27326e-12
SYN2	ENSG00000157152	0.586357	3.40483e-08
SYN3	ENSG00000185666	-0.587889	2.43093e-09
SYNPO	ENSG00000171992	-0.598657	2.51822e-10
SYT17	ENSG00000103528	-0.72133	2.29222e-13
TAP1	ENSG00000168394	0.8647	2.23071e-17
TARM1	ENSG00000248385	1.03122	2.85061e-13
TBC1D2	ENSG00000095383	0.592796	4.70459e-21
TBC1D3F	ENSG00000275954	0.763883	4.75276e-06
TBC1D4	ENSG00000136111	-0.690774	4.37092e-18
TBC1D8	ENSG00000204634	0.736915	5.4776e-11
TBKBP1	ENSG00000198933	0.595402	3.735e-11
TC2N	ENSG00000165929	-0.676757	2.01159e-16
TCF7	ENSG00000081059	-0.757368	1.02393e-16
TCN1	ENSG00000134827	0.850584	4.0647e-08
TCN2	ENSG00000185339	1.34203	1.27832e-19
TCTEX1D1	ENSG00000152760	0.59335	5.64029e-05
TCTN1	ENSG00000204852	-0.777776	7.42565e-21
TDRD7	ENSG00000196116	0.720798	8.93269e-13
TDRD9	ENSG00000156414	1.3051	3.98528e-15
TEDC2	ENSG00000162062	0.63643	4.67655e-17
TENM1	ENSG00000009694	0.756204	1.24364e-08
TENM4	ENSG00000149256	-0.901039	3.46868e-07
TENT5C	ENSG00000183508	-0.856381	2.89085e-06
TICRR	ENSG00000140534	1.16398	9.73219e-28
TIFAB	ENSG00000255833	-0.794095	4.65295e-16
TIGD3	ENSG00000173825	-0.775387	4.66665e-11
TIMM10	ENSG00000134809	1.71362	1.2773e-19
TK1	ENSG00000167900	1.14064	1.79147e-24
TLR2	ENSG00000137462	0.839516	2.44029e-16
TLR5	ENSG00000187554	0.896389	2.22271e-12
TMEM119	ENSG00000183160	1.24232	7.34976e-15
TMEM123	ENSG00000152558	0.608347	2.15157e-09
TMEM140	ENSG00000146859	0.775547	8.09923e-15
TMEM144	ENSG00000164124	0.622762	8.03589e-11
TMEM150B	ENSG00000180061	0.81672	6.4797e-16
TMEM158	ENSG00000249992	1.01305	1.70144e-08
TMEM255A	ENSG00000125355	0.933617	5.75269e-07
TMEM38A	ENSG00000072954	0.664583	2.63675e-17
TMEM45A	ENSG00000181458	0.765725	2.82529e-08
TMEM67	ENSG00000164953	-0.679195	3.30968e-25
TMEM92	ENSG00000167105	1.21515	1.79999e-19
TMIGD3	ENSG00000121933	0.915447	1.30995e-07
TMOD1	ENSG00000136842	-0.7147	0.000103859
TNFAIP6	ENSG00000123610	1.38799	2.41102e-16
TNFAIP8L3	ENSG00000183578	0.858014	5.29835e-07
TNFRSF17	ENSG00000048462	0.753372	1.26089e-06
TNFSF10	ENSG00000121858	0.698935	1.58133e-12
TNFSF13B	ENSG00000102524	0.745022	2.61048e-10
TNFSF15	ENSG00000181634	0.878613	2.70775e-09
TNNT1	ENSG00000105048	0.97514	3.24269e-10
TNNT3	ENSG00000130595	0.91705	1.00698e-15
TNR	ENSG00000116147	-0.715508	8.51146e-18
TNS1	ENSG00000079308	-1.00171	1.57196e-06
TOMM40L	ENSG00000158882	0.628673	1.70127e-21
TOP2A	ENSG00000131747	1.0602	2.01492e-21
TOR1B	ENSG00000136816	0.962847	2.34364e-15
TP53I3	ENSG00000115129	0.890963	8.97155e-20
TP73	ENSG00000078900	0.86028	2.59626e-14
TPPP	ENSG00000171368	-0.771638	6.49568e-14
TPPP3	ENSG00000159713	-1.16264	4.71995e-19
TPST1	ENSG00000169902	1.29261	1.86069e-15
TPX2	ENSG00000088325	1.08544	2.66639e-27
TRABD2A	ENSG00000186854	-0.697669	3.35922e-13
TRAFD1	ENSG00000135148	0.637429	6.72887e-13
TRAT1	ENSG00000163519	-0.586326	5.31254e-09
TREML1	ENSG00000161911	0.694344	7.1874e-06
TRIB1	ENSG00000173334	0.637936	7.28304e-14
TRIM2	ENSG00000109654	-0.59367	5.80894e-15
TRIM21	ENSG00000132109	0.661408	2.59861e-15
TRIM22	ENSG00000132274	1.16527	3.56343e-21
TRIM25	ENSG00000121060	0.78184	1.46109e-15
TRIM5	ENSG00000132256	0.82759	9.6995e-14
TRIM58	ENSG00000162722	-0.630729	0.00125576
TRIM6	ENSG00000121236	1.57567	1.40206e-18
TRIM69	ENSG00000185880	0.779041	3.42086e-18
TRIM7	ENSG00000146054	0.716812	4.77845e-16
TRIM71	ENSG00000206557	0.720364	5.62975e-14
TRIP13	ENSG00000071539	0.931632	6.50595e-18
TRMT9B	ENSG00000250305	0.651309	2.32753e-11
TRPM2	ENSG00000142185	0.744893	3.03133e-15
TSHR	ENSG00000165409	0.617246	1.08941e-06
TSPAN5	ENSG00000168785	-0.845363	4.14738e-07
TSPAN9	ENSG00000011105	0.640067	2.07236e-06
TSPEAR	ENSG00000175894	-1.16005	2.98244e-11
TTC9	ENSG00000133985	-0.681894	4.68416e-20
TTK	ENSG00000112742	0.818462	2.23318e-15
TTN	ENSG00000155657	-0.63783	1.68736e-13
TUB	ENSG00000166402	-0.600085	5.09773e-18
TUFT1	ENSG00000143367	0.771353	4.82682e-17
TXNDC5	ENSG00000239264	0.924928	5.07955e-12
TYMP	ENSG00000025708	0.756396	3.4064e-18
TYMS	ENSG00000176890	1.43798	3.70596e-30
UBASH3A	ENSG00000160185	-0.614163	2.04352e-13
UBE2C	ENSG00000175063	0.804109	1.98686e-22
UBE2L6	ENSG00000156587	1.10068	2.3529e-16
UBE2S	ENSG00000108106	0.708613	3.30456e-26
UBQLNL	ENSG00000175518	0.866574	7.20157e-11
UCHL1	ENSG00000154277	0.935364	1.72655e-14
UHRF1	ENSG00000276043	0.989588	1.40884e-21
UNC93B1	ENSG00000110057	0.645581	1.15472e-13
UPB1	ENSG00000100024	1.24088	6.12338e-20
UPP1	ENSG00000183696	0.696121	9.61802e-16
USP18	ENSG00000184979	2.11478	2.77341e-16
USP44	ENSG00000136014	-0.627552	6.02601e-13
USP53	ENSG00000145390	-0.588005	1.31466e-15
VAMP5	ENSG00000168899	0.786814	2.11568e-19
VEGFA	ENSG00000112715	0.618231	1.63409e-18
VNN1	ENSG00000112299	1.03646	6.39621e-10
VPS9D1	ENSG00000075399	0.605616	1.09199e-14
VSIG1	ENSG00000101842	-0.737097	4.0236e-17
VSIG10L	ENSG00000186806	0.825357	2.27221e-17
VSIG4	ENSG00000155659	0.637823	0.00493139
WDR49	ENSG00000174776	-0.684998	1.02205e-12
WDR86	ENSG00000187260	-0.613548	2.70467e-11
WFDC1	ENSG00000103175	0.756455	0.00120411
WNT7A	ENSG00000154764	-0.927817	2.14542e-21
WSB1	ENSG00000109046	0.630582	3.81715e-17
XAF1	ENSG00000132530	1.56809	9.06656e-17
XKR3	ENSG00000172967	0.628946	0.00071587
ZBP1	ENSG00000124256	1.27116	2.4305e-18
ZBTB16	ENSG00000109906	0.672065	5.62496e-06
ZBTB32	ENSG00000011590	0.657449	4.71779e-08
ZBTB46	ENSG00000130584	-0.639903	1.70237e-13
ZCCHC2	ENSG00000141664	1.09758	1.11132e-18
ZDHHC19	ENSG00000163958	1.14702	9.14988e-07
ZFP37	ENSG00000136866	-0.590107	7.27675e-12
ZFYVE9	ENSG00000157077	-0.710678	2.87584e-22
ZNF366	ENSG00000178175	0.658404	3.72438e-10
ZNF429	ENSG00000197013	0.73643	3.38905e-09
ZNF438	ENSG00000183621	0.69074	3.07936e-12
ZNF608	ENSG00000168916	1.16379	5.90901e-09
ZNF684	ENSG00000117010	0.946139	4.15739e-14
ZNF703	ENSG00000183779	-0.865506	9.68308e-11
ZNF860	ENSG00000197385	-0.735959	5.54031e-09
ZWINT	ENSG00000122952	0.873912	3.87928e-18
