# Supplementary material for: Blood transcriptome responses in patients correlate with severity of COVID-19 disease
Source: Front Immunol. 2023 Jan 20;13:1043219. doi: 10.3389/fimmu.2022.1043219 (PMC9896980; doi:10.3389/fimmu.2022.1043219)
Supplement: Supplementary Data Sheet 4 — limma_Sev7vsHC_170622.txt. [file DataSheet_4.xlsx]

## Sheet: S4_limma_Sev7vsHC_170622
gene_symbol	ENSEMBL_gene_ID	logFC	adj.P.Val
A3GALT2	ENSG00000184389	1.13535	5.23951e-20
AASS	ENSG00000008311	-0.79059	4.75548e-23
AATK	ENSG00000181409	0.758504	6.68107e-14
ABCA1	ENSG00000165029	1.03878	2.85271e-15
ABCA13	ENSG00000179869	2.94733	2.04643e-40
ABCB1	ENSG00000085563	-1.05158	4.08588e-34
ABCB4	ENSG00000005471	-0.917409	4.46e-16
ABCC11	ENSG00000121270	0.749333	1.26396e-10
ABCC2	ENSG00000023839	0.594362	9.89202e-18
ABCC3	ENSG00000108846	0.910778	1.53813e-13
ABCC6	ENSG00000091262	0.605932	1.20645e-11
ABCD2	ENSG00000173208	-1.11025	6.27269e-30
ABCG1	ENSG00000160179	0.626369	2.35039e-09
ABLIM1	ENSG00000099204	-0.895122	4.04992e-32
ABLIM2	ENSG00000163995	-0.973581	6.74917e-39
ABLIM3	ENSG00000173210	1.546	7.5304e-21
AC004551.1	ENSG00000089127	1.04116	3.88084e-08
AC005747.1	ENSG00000007237	0.889443	2.59374e-18
AC008554.1	ENSG00000237440	-0.735156	3.17471e-25
AC020613.1	ENSG00000139053	0.799267	1.49588e-21
AC022966.1	ENSG00000055483	-0.64502	2.21305e-37
AC027237.1	ENSG00000137807	0.877911	3.64653e-25
AC074143.1	ENSG00000140939	0.831942	2.10877e-22
AC080038.1	ENSG00000011028	-0.803783	1.25696e-05
AC118754.1	ENSG00000183018	0.614672	6.28286e-09
AC129492.1	ENSG00000179094	0.688915	3.8996e-09
AC139768.1	ENSG00000184271	-0.896116	8.16009e-37
ACCSL	ENSG00000205126	1.02488	7.53556e-21
ACE	ENSG00000159640	-0.983078	7.6316e-22
ACER1	ENSG00000167769	-0.648557	3.33105e-25
ACKR3	ENSG00000144476	-0.633724	2.79511e-18
ACO1	ENSG00000122729	-0.591142	8.09586e-33
ACOT7	ENSG00000097021	0.588847	1.64961e-17
ACOX2	ENSG00000168306	0.717559	5.71684e-20
ACOXL	ENSG00000153093	0.964915	1.517e-20
ACRBP	ENSG00000111644	0.950177	2.90874e-19
ACSL1	ENSG00000151726	1.04291	9.02654e-16
ACSL6	ENSG00000164398	-0.604721	5.97397e-09
ACTA2	ENSG00000107796	0.676953	3.26392e-09
ACTN1	ENSG00000072110	0.593808	2.01029e-13
ACVR1B	ENSG00000135503	0.849151	9.72751e-26
ACVR1C	ENSG00000123612	-0.925096	2.06706e-23
ACVR2A	ENSG00000121989	-0.705518	3.39404e-26
ACVR2B	ENSG00000114739	-0.879365	3.42826e-29
ACVRL1	ENSG00000139567	0.751671	3.8961e-13
ADAM12	ENSG00000148848	-0.836529	9.11275e-12
ADAM17	ENSG00000151694	0.685428	7.49122e-25
ADAM22	ENSG00000008277	-0.893737	3.52154e-29
ADAM23	ENSG00000114948	-1.05258	7.39478e-17
ADAM28	ENSG00000042980	-0.652394	1.33862e-13
ADAM32	ENSG00000197140	0.800167	1.42734e-28
ADAM9	ENSG00000168615	1.0898	1.30296e-35
ADAMTS10	ENSG00000142303	-1.05429	1.08499e-27
ADAMTS17	ENSG00000140470	-0.743938	1.61027e-19
ADAMTS2	ENSG00000087116	3.72783	8.62421e-28
ADAMTS3	ENSG00000156140	1.22138	2.47395e-11
ADAMTS4	ENSG00000158859	-0.730892	4.07055e-22
ADAMTS5	ENSG00000154736	-1.449	6.78501e-18
ADAMTSL5	ENSG00000185761	-0.614761	1.00072e-14
ADAT2	ENSG00000189007	-0.611871	7.6486e-22
ADCY3	ENSG00000138031	0.668093	3.01841e-07
ADCY4	ENSG00000129467	0.813494	3.69325e-24
ADCY6	ENSG00000174233	0.708504	7.37179e-12
ADD2	ENSG00000075340	-0.618118	1.08402e-10
ADGRA3	ENSG00000152990	-0.678629	6.41154e-12
ADGRB2	ENSG00000121753	-0.695078	6.59164e-17
ADGRD1	ENSG00000111452	-1.04285	6.80615e-16
ADGRE2	ENSG00000127507	0.792413	4.87875e-15
ADGRG1	ENSG00000205336	-0.65164	8.48065e-08
ADGRG3	ENSG00000182885	0.751237	5.13746e-10
ADGRG5	ENSG00000159618	-0.650349	2.09168e-13
ADGRL1	ENSG00000072071	-0.777645	1.16471e-23
ADM	ENSG00000148926	1.15856	9.81792e-15
ADM2	ENSG00000128165	0.600669	1.97109e-14
ADORA1	ENSG00000163485	-0.587546	8.56849e-15
ADORA2B	ENSG00000170425	0.807293	4.52772e-20
ADRA2A	ENSG00000150594	0.930311	2.68885e-11
AEBP1	ENSG00000106624	-0.677128	4.40015e-13
AFF2	ENSG00000155966	0.985854	1.40307e-21
AFF3	ENSG00000144218	-0.97603	2.62088e-19
AGAP1	ENSG00000157985	-0.800576	5.96999e-13
AGBL3	ENSG00000146856	-0.668157	7.46226e-23
AGFG1	ENSG00000173744	0.892687	6.02302e-29
AGFG2	ENSG00000106351	-0.79668	2.45715e-33
AGPAT1	ENSG00000204310	0.699817	9.78861e-23
AGPAT2	ENSG00000169692	0.887396	1.41543e-37
AGTRAP	ENSG00000177674	1.04102	5.9934e-36
AHSP	ENSG00000169877	0.672516	0.00493997
AIG1	ENSG00000146416	0.599832	2.37527e-21
AIM2	ENSG00000163568	1.20598	4.80057e-17
AJAP1	ENSG00000196581	-1.46705	5.374e-23
AK4	ENSG00000162433	0.649619	1.13211e-16
AK5	ENSG00000154027	-1.20569	1.93575e-22
AKAP11	ENSG00000023516	-0.627443	1.18575e-34
AKAP12	ENSG00000131016	-1.46237	2.75814e-14
AKAP6	ENSG00000151320	-1.11976	1.32285e-23
AKIRIN2	ENSG00000135334	0.662753	5.72857e-23
AKT3	ENSG00000117020	-0.785688	4.1703e-36
AL121768.1	ENSG00000165521	-0.924722	1.87129e-30
ALAS1	ENSG00000023330	0.656006	1.09243e-35
ALDH1A1	ENSG00000165092	-0.820709	1.05704e-11
ALDH1A2	ENSG00000128918	1.54984	6.9567e-24
ALDH1L2	ENSG00000136010	1.61936	2.47334e-29
ALDH3B1	ENSG00000006534	0.707473	3.41677e-21
ALDH4A1	ENSG00000159423	0.668279	2.86398e-29
ALDOA	ENSG00000149925	0.758906	5.12167e-23
ALKBH8	ENSG00000137760	-0.680182	6.86281e-31
ALOX12	ENSG00000108839	1.30948	2.40316e-17
ALOX15	ENSG00000161905	-1.44259	2.51303e-08
ALOX15B	ENSG00000179593	1.18234	2.85375e-08
ALOX5	ENSG00000012779	0.882982	1.30669e-20
ALOX5AP	ENSG00000132965	1.10725	1.94971e-24
ALPK1	ENSG00000073331	0.720753	1.00819e-14
ALPK2	ENSG00000198796	-0.771864	5.09481e-10
ALPK3	ENSG00000136383	0.771932	2.91342e-15
ALPL	ENSG00000162551	1.06798	7.78206e-10
ALS2CL	ENSG00000178038	-1.02547	4.43532e-28
AMIGO1	ENSG00000181754	-1.1047	8.78439e-36
AMOT	ENSG00000126016	-0.932715	1.65188e-34
AMOTL1	ENSG00000166025	0.742037	1.92983e-11
AMPH	ENSG00000078053	2.63145	1.87377e-27
AMZ1	ENSG00000174945	-0.787283	6.4468e-19
ANG	ENSG00000214274	0.66268	9.10048e-19
ANK3	ENSG00000151150	-0.800623	2.44611e-17
ANKK1	ENSG00000170209	-0.61589	5.35687e-14
ANKRD22	ENSG00000152766	1.98553	1.64056e-25
ANKRD26	ENSG00000107890	-0.59589	1.03817e-24
ANKRD31	ENSG00000145700	-0.738061	8.47834e-22
ANKRD33B	ENSG00000164236	0.872229	6.86705e-26
ANKRD34B	ENSG00000189127	1.90304	3.64264e-24
ANKRD45	ENSG00000183831	0.602509	2.55244e-07
ANKRD9	ENSG00000156381	1.05524	2.52787e-12
ANKS6	ENSG00000165138	-0.772577	1.34155e-31
ANKUB1	ENSG00000206199	-1.17373	3.51442e-18
ANLN	ENSG00000011426	1.55346	1.71747e-37
ANO10	ENSG00000160746	0.788883	8.06807e-32
ANO2	ENSG00000047617	0.704248	1.06599e-14
ANO6	ENSG00000177119	0.588277	6.74992e-21
ANO9	ENSG00000185101	-1.01471	1.82177e-30
ANOS1	ENSG00000011201	0.636286	1.68792e-06
ANPEP	ENSG00000166825	0.613311	7.82416e-11
ANTXRL	ENSG00000274209	0.74437	1.00928e-14
ANXA3	ENSG00000138772	1.77619	5.01155e-27
AOC1	ENSG00000002726	1.62799	4.75207e-09
AP1M2	ENSG00000129354	0.87915	1.14139e-14
AP3B2	ENSG00000103723	1.75198	1.96656e-19
AP5B1	ENSG00000254470	0.878976	1.93102e-19
APBA1	ENSG00000107282	-1.2147	3.95109e-35
APBA2	ENSG00000034053	-0.715781	3.93711e-19
APBB1	ENSG00000166313	-0.985181	8.74715e-38
APMAP	ENSG00000101474	0.913549	1.83988e-25
APOBEC3A	ENSG00000128383	0.863869	1.90278e-14
APOBEC3B	ENSG00000179750	0.745435	0.000695612
APOL3	ENSG00000128284	-0.597954	4.99918e-22
APP	ENSG00000142192	0.635357	9.10653e-17
AQP10	ENSG00000143595	1.58559	2.91765e-20
AQP9	ENSG00000103569	0.749762	2.69522e-12
AREG	ENSG00000109321	0.635584	1.089e-07
ARFGEF3	ENSG00000112379	1.8854	2.42154e-21
ARG1	ENSG00000118520	2.84822	8.36026e-34
ARG2	ENSG00000081181	1.21516	8.53592e-22
ARHGAP11A	ENSG00000198826	0.591426	2.15736e-13
ARHGAP18	ENSG00000146376	0.616451	2.83454e-22
ARHGAP23	ENSG00000275832	1.13079	3.83833e-20
ARHGAP24	ENSG00000138639	0.686951	8.63983e-15
ARHGAP29	ENSG00000137962	1.07228	8.80618e-20
ARHGAP6	ENSG00000047648	1.00142	7.54415e-14
ARHGEF10L	ENSG00000074964	-0.704448	4.78779e-11
ARHGEF17	ENSG00000110237	1.69912	4.5073e-27
ARHGEF39	ENSG00000137135	0.717426	8.76906e-21
ARHGEF4	ENSG00000136002	-0.690146	2.2254e-19
ARHGEF9	ENSG00000131089	-0.590201	3.23334e-29
ARID3A	ENSG00000116017	0.634694	1.29711e-18
ARL10	ENSG00000175414	-0.837757	6.60184e-35
ARL11	ENSG00000152213	0.669577	6.02207e-20
ARL14EP	ENSG00000152219	-0.640485	1.00934e-20
ARL4C	ENSG00000188042	-0.723446	1.51429e-22
ARL6	ENSG00000113966	-0.71433	2.98954e-22
ARL8A	ENSG00000143862	0.780274	3.12118e-27
ARMC12	ENSG00000157343	0.986057	3.82302e-15
ARNTL2	ENSG00000029153	1.01921	3.12531e-28
ARPIN	ENSG00000242498	-0.643338	1.8484e-06
ARPP21	ENSG00000172995	-0.615267	2.80745e-17
ARSK	ENSG00000164291	-0.585623	6.60538e-25
ART4	ENSG00000111339	0.708906	1.06862e-06
ASAH2B	ENSG00000204147	-0.802215	1.13899e-26
ASAP1	ENSG00000153317	0.651258	1.48265e-19
ASAP2	ENSG00000151693	0.740964	4.27663e-10
ASB2	ENSG00000100628	-0.711769	1.33193e-11
ASGR2	ENSG00000161944	1.05324	5.8254e-19
ASPH	ENSG00000198363	1.32637	1.48642e-23
ASPM	ENSG00000066279	1.28468	7.00341e-28
ASS1	ENSG00000130707	0.591	5.62301e-17
ASTN2	ENSG00000148219	-0.721614	4.19754e-26
ATF7IP2	ENSG00000166669	-0.733645	1.21394e-26
ATG9B	ENSG00000181652	-0.95361	5.34826e-30
ATP11A	ENSG00000068650	0.664548	8.12603e-27
ATP2C2	ENSG00000064270	1.94258	5.98616e-23
ATP6V0E1	ENSG00000113732	0.662112	4.87883e-30
ATP6V0E2	ENSG00000171130	-0.734511	6.32202e-28
ATP8B4	ENSG00000104043	1.10711	5.25004e-26
ATP9A	ENSG00000054793	1.20691	5.45936e-20
AUNIP	ENSG00000127423	1.08132	1.07859e-31
AURKA	ENSG00000087586	0.875042	2.09161e-28
AURKB	ENSG00000178999	1.35222	8.31433e-44
AUTS2	ENSG00000158321	-0.789542	1.39234e-22
AXIN2	ENSG00000168646	-1.15925	2.63457e-32
AZIN2	ENSG00000142920	-0.870852	3.14176e-27
AZU1	ENSG00000172232	2.59996	1.24308e-28
B3GALT2	ENSG00000162630	-1.13689	1.31669e-23
B3GNT2	ENSG00000170340	0.720522	2.3435e-25
B3GNT5	ENSG00000176597	0.782783	1.13642e-15
B3GNT8	ENSG00000177191	0.813036	4.5665e-20
B4GALT2	ENSG00000117411	0.863309	3.872e-26
B4GALT5	ENSG00000158470	1.11077	6.11174e-22
BACH2	ENSG00000112182	-0.986431	1.28747e-26
BAG3	ENSG00000151929	-0.595827	4.46029e-24
BAMBI	ENSG00000095739	1.33291	1.957e-24
BANK1	ENSG00000153064	-0.77825	2.54475e-15
BASP1	ENSG00000176788	0.728439	1.32246e-09
BATF	ENSG00000156127	0.784085	5.98551e-27
BATF2	ENSG00000168062	1.61591	1.12512e-16
BCAS4	ENSG00000124243	-1.04171	1.08918e-35
BCAT1	ENSG00000060982	1.15247	8.2179e-19
BCKDHB	ENSG00000083123	-0.674709	1.25443e-30
BCL11A	ENSG00000119866	-0.596183	1.69935e-15
BCL11B	ENSG00000127152	-1.10362	8.11785e-37
BCL2A1	ENSG00000140379	0.837109	9.61746e-12
BCL2L15	ENSG00000188761	1.11436	2.14573e-20
BCL3	ENSG00000069399	0.741414	4.38824e-15
BCL6	ENSG00000113916	1.28655	5.85713e-22
BCL9L	ENSG00000186174	-0.909233	2.9095e-35
BEND2	ENSG00000177324	0.638845	6.84291e-06
BEND7	ENSG00000165626	1.18805	5.02193e-17
BEST3	ENSG00000127325	0.685988	1.53332e-18
BEX1	ENSG00000133169	0.867962	1.99363e-12
BEX3	ENSG00000166681	0.926225	6.17275e-16
BHLHA15	ENSG00000180535	2.23196	4.08469e-27
BICDL1	ENSG00000135127	-0.991264	1.11355e-32
BICDL2	ENSG00000162069	0.800215	2.27735e-06
BIK	ENSG00000100290	0.810595	1.18723e-25
BIN1	ENSG00000136717	-0.768143	3.69863e-31
BIRC3	ENSG00000023445	-0.74043	2.11464e-19
BIRC5	ENSG00000089685	1.91163	1.37088e-44
BLK	ENSG00000136573	-0.650892	2.3982e-10
BLOC1S1	ENSG00000135441	0.646147	9.32017e-33
BMP2	ENSG00000125845	0.939102	3.97877e-11
BMP6	ENSG00000153162	0.844118	2.90995e-15
BMP8B	ENSG00000116985	0.722155	4.42145e-12
BMPR1A	ENSG00000107779	-0.87052	2.13444e-30
BMX	ENSG00000102010	1.62036	1.53337e-25
BNC2	ENSG00000173068	-0.587177	3.89454e-06
BPI	ENSG00000101425	2.45233	6.5517e-34
BRI3	ENSG00000164713	0.875028	2.14489e-32
BST1	ENSG00000109743	0.73802	9.29773e-17
BTBD11	ENSG00000151136	-0.684918	8.26945e-19
BTBD19	ENSG00000222009	0.9359	3.96166e-20
BTLA	ENSG00000186265	-0.642014	2.47918e-13
BUB1	ENSG00000169679	1.56658	8.86576e-39
BUB1B	ENSG00000156970	1.38425	5.45096e-39
BVES	ENSG00000112276	0.792591	4.00543e-12
C10orf105	ENSG00000214688	0.896831	3.1466e-15
C11orf45	ENSG00000174370	-0.603137	4.7515e-18
C12orf42	ENSG00000179088	-0.968482	5.02958e-28
C12orf45	ENSG00000151131	-0.69181	2.72284e-31
C13orf46	ENSG00000283199	-0.629042	9.07211e-17
C14orf132	ENSG00000227051	-1.01322	4.97136e-19
C16orf74	ENSG00000154102	-0.734647	1.37626e-16
C17orf53	ENSG00000125319	1.34968	1.03797e-31
C17orf67	ENSG00000214226	-0.596924	1.15568e-21
C19orf38	ENSG00000214212	0.78344	2.74751e-24
C1orf198	ENSG00000119280	0.664283	4.76138e-09
C1orf21	ENSG00000116667	-0.654415	2.52015e-10
C1orf226	ENSG00000239887	1.69963	2.67989e-26
C1QA	ENSG00000173372	0.625652	4.1848e-05
C1QB	ENSG00000173369	1.34066	4.94436e-14
C1QC	ENSG00000159189	1.53517	4.68384e-17
C1QTNF3	ENSG00000082196	-0.603941	6.63469e-27
C1RL	ENSG00000139178	0.701937	2.13932e-21
C21orf59-TCP10L	ENSG00000265590	-1.35465	8.08408e-34
C2orf50	ENSG00000150873	-0.586347	1.57064e-19
C2orf88	ENSG00000187699	0.811056	9.92718e-12
C3AR1	ENSG00000171860	1.45335	5.6424e-23
C4BPA	ENSG00000123838	1.4756	2.46863e-06
C5orf30	ENSG00000181751	1.6655	3.06684e-23
C5orf47	ENSG00000185056	0.720556	1.23096e-12
C5orf63	ENSG00000164241	-0.686168	1.16372e-22
C5orf67	ENSG00000225940	0.687057	4.89846e-09
C6orf223	ENSG00000181577	0.71393	4.13601e-20
C8orf88	ENSG00000253250	0.772732	1.60342e-14
CA1	ENSG00000133742	0.82879	0.00102051
CA11	ENSG00000063180	-0.645346	1.01534e-25
CA12	ENSG00000074410	1.51261	3.0189e-17
CA2	ENSG00000104267	0.775216	1.15566e-08
CA4	ENSG00000167434	1.58975	2.35779e-24
CA5B	ENSG00000169239	-0.618176	1.05551e-30
CA8	ENSG00000178538	-0.604496	2.59848e-06
CABP4	ENSG00000175544	-0.712099	5.07537e-15
CACNA1E	ENSG00000198216	1.29532	4.81326e-17
CACNA1H	ENSG00000196557	-0.783502	3.77103e-13
CACNA1I	ENSG00000100346	-0.684914	1.11982e-13
CACNA2D2	ENSG00000007402	-0.900027	5.35722e-14
CACNA2D3	ENSG00000157445	-1.33438	3.45014e-27
CACNB4	ENSG00000182389	-0.684554	1.61e-07
CACNG6	ENSG00000130433	-1.07933	5.77885e-13
CALD1	ENSG00000122786	0.85779	3.33552e-10
CALHM5	ENSG00000178033	0.71981	3.06807e-11
CAMK2D	ENSG00000145349	-0.678039	1.56216e-27
CAMK2N1	ENSG00000162545	-0.953777	1.17152e-28
CAMK4	ENSG00000152495	-1.22435	4.90062e-31
CAMKK2	ENSG00000110931	0.898959	1.3793e-30
CAMP	ENSG00000164047	2.40874	2.49926e-36
CAMSAP2	ENSG00000118200	-0.708021	2.04719e-22
CAND2	ENSG00000144712	-0.700977	3.05537e-15
CAP1	ENSG00000131236	0.606435	1.2627e-23
CAPG	ENSG00000042493	0.939509	3.82274e-29
CAPN1	ENSG00000014216	0.600745	2.64187e-22
CAPN11	ENSG00000137225	0.740312	8.18927e-13
CAPN13	ENSG00000162949	1.60063	5.82948e-24
CARD11	ENSG00000198286	-0.738202	1.86437e-28
CARD16	ENSG00000204397	0.850293	3.54428e-17
CARD17	ENSG00000255221	1.31274	2.29476e-10
CARD19	ENSG00000165233	0.630861	2.0766e-27
CARD6	ENSG00000132357	0.985795	2.71286e-30
CARMIL2	ENSG00000159753	-0.755573	2.36825e-28
CARNS1	ENSG00000172508	-0.736465	7.21939e-17
CASD1	ENSG00000127995	-0.689028	4.59327e-26
CASP1	ENSG00000137752	0.599158	7.69935e-14
CASP5	ENSG00000137757	0.802742	6.4933e-07
CATSPER2	ENSG00000166762	-0.687849	9.14587e-21
CATSPERB	ENSG00000133962	-0.943056	3.85496e-24
CAV1	ENSG00000105974	1.48722	1.44158e-24
CAV2	ENSG00000105971	0.807234	7.29672e-09
CAVIN2	ENSG00000168497	0.711245	2.27801e-08
CAVIN3	ENSG00000170955	0.888363	1.36458e-11
CBLB	ENSG00000114423	-0.694955	1.00575e-27
CBS	ENSG00000160200	0.720178	4.31719e-10
CBSL	ENSG00000274276	0.634604	1.36976e-11
CC2D2A	ENSG00000048342	-0.593091	7.87749e-18
CC2D2B	ENSG00000188649	1.19399	2.64733e-32
CCDC102B	ENSG00000150636	-0.635062	2.74205e-23
CCDC136	ENSG00000128596	-0.630848	4.11827e-20
CCDC141	ENSG00000163492	-0.962434	5.70342e-25
CCDC150	ENSG00000144395	0.727342	2.27905e-23
CCDC152	ENSG00000198865	-0.74513	1.16468e-18
CCDC17	ENSG00000159588	0.651366	5.99532e-22
CCDC180	ENSG00000197816	-0.670376	2.23714e-20
CCDC65	ENSG00000139537	-0.851413	2.8178e-25
CCDC66	ENSG00000180376	-0.670552	8.73169e-31
CCDC7	ENSG00000216937	-0.650923	1.4637e-24
CCDC71L	ENSG00000253276	0.910154	3.23112e-18
CCDC85C	ENSG00000205476	-0.812798	3.1199e-28
CCIN	ENSG00000185972	0.701947	4.63373e-19
CCL28	ENSG00000151882	-0.774165	5.17391e-33
CCN3	ENSG00000136999	-0.621506	1.96785e-05
CCNA1	ENSG00000133101	1.81208	1.44722e-15
CCNA2	ENSG00000145386	1.27295	4.63695e-34
CCNB1	ENSG00000134057	1.05064	4.30594e-25
CCNB2	ENSG00000157456	1.61094	9.18808e-43
CCND3	ENSG00000112576	0.701626	3.72141e-28
CCNE1	ENSG00000105173	0.780675	6.28079e-17
CCNE2	ENSG00000175305	1.04937	3.42043e-26
CCNI2	ENSG00000205089	-0.71455	1.85962e-21
CCR3	ENSG00000183625	-1.18225	8.13108e-14
CCR4	ENSG00000183813	-0.699984	9.24359e-17
CCR5	ENSG00000160791	-0.65316	1.03465e-11
CCR6	ENSG00000112486	-0.851145	1.91872e-27
CCR7	ENSG00000126353	-0.981448	2.08796e-22
CCR8	ENSG00000179934	-0.655058	3.7729e-12
CCR9	ENSG00000173585	-0.688119	1.03029e-13
CCRL2	ENSG00000121797	0.852004	1.83668e-12
CD109	ENSG00000156535	0.630818	5.02158e-13
CD151	ENSG00000177697	1.03585	1.20328e-19
CD160	ENSG00000117281	-1.05162	4.04392e-19
CD163	ENSG00000177575	1.14121	1.50608e-11
CD163L1	ENSG00000177675	1.01093	2.14516e-11
CD177	ENSG00000204936	4.08019	3.13756e-25
CD1C	ENSG00000158481	-1.28371	1.16471e-23
CD1E	ENSG00000158488	-0.696347	9.9942e-19
CD2	ENSG00000116824	-0.838001	5.73625e-21
CD200	ENSG00000091972	-0.636168	1.16511e-09
CD200R1	ENSG00000163606	-0.587712	1.60063e-11
CD22	ENSG00000012124	-0.810347	3.71488e-15
CD24	ENSG00000272398	1.60825	1.89903e-21
CD244	ENSG00000122223	-0.602012	1.39316e-15
CD247	ENSG00000198821	-0.785016	1.11426e-20
CD248	ENSG00000174807	-0.960995	3.85221e-13
CD274	ENSG00000120217	1.11772	1.11816e-10
CD28	ENSG00000178562	-1.20492	2.94663e-32
CD38	ENSG00000004468	0.670129	5.54271e-12
CD3D	ENSG00000167286	-0.895714	4.42772e-22
CD3E	ENSG00000198851	-0.962587	2.56921e-30
CD3G	ENSG00000160654	-0.936556	4.03529e-25
CD4	ENSG00000010610	-1.03933	7.33464e-29
CD40LG	ENSG00000102245	-1.12055	6.19568e-35
CD5	ENSG00000110448	-1.12146	2.23398e-32
CD55	ENSG00000196352	0.617188	7.50413e-13
CD58	ENSG00000116815	0.678382	1.74638e-28
CD59	ENSG00000085063	0.732468	7.01131e-17
CD6	ENSG00000013725	-1.04923	2.75212e-31
CD63	ENSG00000135404	0.938476	3.93548e-33
CD7	ENSG00000173762	-0.764121	4.31392e-25
CD72	ENSG00000137101	-0.585017	6.3624e-14
CD79A	ENSG00000105369	-0.59028	3.25536e-09
CD82	ENSG00000085117	0.677571	1.07861e-15
CD8A	ENSG00000153563	-0.882001	7.90715e-16
CD8B	ENSG00000172116	-1.03686	1.01938e-20
CD9	ENSG00000010278	0.753159	5.36278e-11
CD96	ENSG00000153283	-1.0167	1.39121e-32
CDA	ENSG00000158825	0.99189	2.02708e-21
CDC20	ENSG00000117399	1.88503	1.38888e-38
CDC25A	ENSG00000164045	1.7744	2.64182e-40
CDC25B	ENSG00000101224	-0.638734	2.4101e-22
CDC25C	ENSG00000158402	1.06198	4.39627e-36
CDC42EP3	ENSG00000163171	0.878426	3.65273e-26
CDC45	ENSG00000093009	1.68284	1.4519e-44
CDC6	ENSG00000094804	1.50873	7.43772e-43
CDCA2	ENSG00000184661	1.43634	1.40847e-34
CDCA3	ENSG00000111665	1.20683	1.10869e-33
CDCA5	ENSG00000146670	1.64906	1.52589e-39
CDCA8	ENSG00000134690	0.907304	6.03998e-32
CDH2	ENSG00000170558	-0.870213	3.0059e-11
CDH6	ENSG00000113361	0.831287	1.8437e-16
CDHR3	ENSG00000128536	-1.13423	2.96528e-32
CDK1	ENSG00000170312	1.48236	1.84231e-30
CDK14	ENSG00000058091	0.708356	1.1479e-21
CDK20	ENSG00000156345	-0.66813	2.30857e-27
CDK5R1	ENSG00000176749	0.645036	1.56796e-10
CDKN1A	ENSG00000124762	0.943199	2.92519e-18
CDKN1C	ENSG00000129757	-1.03113	1.31329e-09
CDKN2B	ENSG00000147883	0.719764	4.36755e-16
CDKN2C	ENSG00000123080	1.10814	7.23439e-39
CDKN2D	ENSG00000129355	0.850399	1.16116e-17
CDKN3	ENSG00000100526	0.796112	2.12371e-19
CDON	ENSG00000064309	-0.777042	1.19085e-27
CDT1	ENSG00000167513	1.74871	3.28676e-44
CEACAM1	ENSG00000079385	1.38952	3.45188e-22
CEACAM4	ENSG00000105352	0.868583	8.35747e-19
CEACAM6	ENSG00000086548	2.55164	8.59551e-27
CEACAM8	ENSG00000124469	2.77512	8.67628e-30
CEBPA	ENSG00000245848	0.798266	5.9432e-20
CEBPB	ENSG00000172216	0.941091	9.7639e-18
CEBPD	ENSG00000221869	1.16862	2.22396e-24
CEBPE	ENSG00000092067	1.21823	5.81146e-20
CELSR1	ENSG00000075275	-0.8668	1.74243e-21
CELSR2	ENSG00000143126	-0.664326	4.54402e-21
CENPA	ENSG00000115163	1.35787	2.91111e-35
CENPE	ENSG00000138778	0.620465	8.53196e-10
CENPF	ENSG00000117724	1.02192	1.94154e-23
CENPM	ENSG00000100162	0.82707	2.08633e-19
CENPU	ENSG00000151725	0.789326	1.17842e-20
CENPW	ENSG00000203760	0.749609	3.0677e-23
CEP126	ENSG00000110318	-0.999917	1.98768e-32
CEP19	ENSG00000174007	0.627774	9.52e-14
CEP290	ENSG00000198707	-0.813005	1.54908e-32
CEP295NL	ENSG00000178404	0.587825	1.0008e-13
CEP55	ENSG00000138180	1.49599	4.53052e-34
CEP68	ENSG00000011523	-0.61178	5.32198e-32
CEP70	ENSG00000114107	-0.626037	4.69264e-22
CEP78	ENSG00000148019	-0.646854	7.17957e-17
CES1	ENSG00000198848	0.798276	1.06198e-06
CETN3	ENSG00000153140	-0.603031	5.59467e-17
CETP	ENSG00000087237	0.998752	1.49065e-20
CFAP36	ENSG00000163001	-0.631806	1.04026e-28
CFAP54	ENSG00000188596	0.599696	2.37275e-08
CFAP77	ENSG00000188523	1.55528	1.01341e-07
CFAP97	ENSG00000164323	-0.660444	1.63327e-26
CFH	ENSG00000000971	-0.670757	2.89095e-08
CFLAR	ENSG00000003402	0.686343	6.70141e-20
CFP	ENSG00000126759	0.645165	2.95295e-22
CHAC1	ENSG00000128965	0.831937	5.99007e-20
CHCHD6	ENSG00000159685	-0.688618	3.52154e-29
CHEK1	ENSG00000149554	1.06591	6.06421e-33
CHIC1	ENSG00000204116	-0.823924	5.78489e-30
CHIT1	ENSG00000133063	1.62076	2.10021e-29
CHMP7	ENSG00000147457	-0.597804	2.65793e-35
CHPF	ENSG00000123989	0.688553	1.52914e-09
CHPT1	ENSG00000111666	0.718418	1.15714e-13
CHRFAM7A	ENSG00000166664	0.70562	4.07386e-15
CHRNA2	ENSG00000120903	1.10506	5.37801e-15
CHST15	ENSG00000182022	0.68874	1.49774e-17
CHST8	ENSG00000124302	1.15679	7.3183e-12
CIDEB	ENSG00000136305	0.608456	4.28454e-27
CIITA	ENSG00000179583	-0.5888	1.0766e-14
CILP2	ENSG00000160161	0.687097	4.46913e-18
CIT	ENSG00000122966	1.07537	7.60543e-33
CITED4	ENSG00000179862	1.26678	7.36827e-29
CKAP2L	ENSG00000169607	1.34218	8.54203e-37
CKAP4	ENSG00000136026	1.4167	9.3122e-37
CLDN9	ENSG00000213937	0.847769	1.65912e-21
CLEC10A	ENSG00000132514	-1.00693	1.07834e-16
CLEC11A	ENSG00000105472	0.592369	7.59865e-08
CLEC12A	ENSG00000172322	0.716455	9.64878e-06
CLEC12B	ENSG00000256660	0.780075	4.99425e-06
CLEC17A	ENSG00000187912	-0.745351	4.39394e-11
CLEC18B	ENSG00000140839	0.614926	3.3578e-10
CLEC1B	ENSG00000165682	1.36481	1.55734e-19
CLEC2L	ENSG00000236279	0.905592	6.3388e-09
CLEC4D	ENSG00000166527	1.46494	2.43072e-24
CLEC4E	ENSG00000166523	1.27356	7.09424e-23
CLEC4F	ENSG00000152672	-1.66426	2.14743e-16
CLEC5A	ENSG00000258227	1.56569	3.8091e-27
CLIC1	ENSG00000213719	0.829242	6.03998e-32
CLIC4	ENSG00000169504	0.835545	8.66324e-29
CLIC5	ENSG00000112782	-0.956243	2.24699e-30
CLNK	ENSG00000109684	-0.683055	2.79757e-15
CLSPN	ENSG00000092853	1.28498	6.41421e-38
CLTCL1	ENSG00000070371	1.33535	1.76981e-32
CLU	ENSG00000120885	1.49592	4.4222e-22
CLUAP1	ENSG00000103351	-0.702499	3.39202e-26
CLYBL	ENSG00000125246	-0.819277	2.38408e-31
CMBL	ENSG00000164237	0.588388	0.00184087
CMPK2	ENSG00000134326	1.27391	8.81435e-08
CMSS1	ENSG00000184220	-0.652116	4.90872e-26
CMTM1	ENSG00000089505	0.784089	9.26362e-20
CMTM4	ENSG00000183723	0.650593	9.10074e-20
CMTM5	ENSG00000166091	1.72998	1.50872e-25
CNGA4	ENSG00000132259	0.913094	7.97182e-17
CNIH4	ENSG00000143771	0.727764	4.55522e-24
CNKSR2	ENSG00000149970	-0.860696	2.99755e-21
CNN1	ENSG00000130176	0.757143	4.65003e-11
CNR1	ENSG00000118432	0.825943	5.34481e-09
CNR2	ENSG00000188822	-0.966684	3.1473e-25
CNTNAP1	ENSG00000108797	-0.648861	3.24894e-14
CNTNAP2	ENSG00000174469	-0.940557	6.25919e-10
COL10A1	ENSG00000123500	0.990497	3.19519e-10
COL13A1	ENSG00000197467	-0.614972	9.51314e-07
COL17A1	ENSG00000065618	2.74478	4.1654e-31
COL19A1	ENSG00000082293	-0.924686	1.99676e-12
COL24A1	ENSG00000171502	0.676358	3.58592e-18
COL26A1	ENSG00000160963	-0.599153	2.57249e-07
COL4A3	ENSG00000169031	-0.6704	2.78676e-07
COL5A1	ENSG00000130635	-0.638228	4.57119e-11
COL5A3	ENSG00000080573	-0.96384	6.84406e-06
COL6A1	ENSG00000142156	-1.0406	6.79052e-26
COL6A2	ENSG00000142173	-1.15964	6.2893e-24
COL6A3	ENSG00000163359	0.651603	6.99102e-08
COL7A1	ENSG00000114270	0.763669	7.07572e-18
COL9A2	ENSG00000049089	0.868394	3.10472e-10
COL9A3	ENSG00000092758	0.590234	7.17029e-05
COLGALT2	ENSG00000198756	-0.703596	7.10452e-08
COLQ	ENSG00000206561	-0.701884	9.77801e-18
COQ10A	ENSG00000135469	-0.611179	3.75725e-29
CORO2A	ENSG00000106789	0.769135	1.00231e-21
COX6B2	ENSG00000160471	0.855932	1.01672e-09
CPA3	ENSG00000163751	-1.02093	2.57205e-08
CPE	ENSG00000109472	0.724655	7.89237e-23
CPEB3	ENSG00000107864	0.599717	5.5277e-20
CPEB4	ENSG00000113742	0.739537	2.88506e-23
CPLANE1	ENSG00000197603	-0.632614	2.63904e-26
CPNE2	ENSG00000140848	0.847627	7.40381e-26
CPNE3	ENSG00000085719	0.665149	3.53206e-22
CPNE4	ENSG00000196353	0.706699	2.08031e-07
CPNE5	ENSG00000124772	0.788872	2.42604e-13
CPXM2	ENSG00000121898	0.699807	8.6609e-24
CR1	ENSG00000203710	1.11964	3.05301e-20
CR2	ENSG00000117322	-0.956972	4.83164e-20
CRACR2B	ENSG00000177685	0.969427	1.16835e-19
CREB3L1	ENSG00000157613	0.84625	2.13701e-21
CREB5	ENSG00000146592	0.712169	6.76227e-12
CREG1	ENSG00000143162	0.77867	4.23025e-21
CRIM1	ENSG00000150938	-0.811456	5.25708e-25
CRIP2	ENSG00000182809	-1.09178	7.61758e-21
CRISP2	ENSG00000124490	1.49371	5.7154e-15
CRISP3	ENSG00000096006	2.46529	7.40912e-27
CRISPLD2	ENSG00000103196	0.974428	3.48369e-18
CROCC	ENSG00000058453	-0.681684	1.42933e-25
CROCC2	ENSG00000226321	-0.869678	6.78482e-22
CROT	ENSG00000005469	-0.650828	1.44694e-30
CRTAM	ENSG00000109943	-0.894601	1.35298e-22
CRYM	ENSG00000103316	0.592623	1.32096e-09
CSF1R	ENSG00000182578	-0.781013	1.02099e-12
CSF2RA	ENSG00000198223	0.624794	5.32882e-16
CSGALNACT1	ENSG00000147408	0.64224	1.96507e-12
CSGALNACT2	ENSG00000169826	0.940238	7.93243e-27
CSMD1	ENSG00000183117	-0.73581	0.000110076
CSRNP1	ENSG00000144655	0.664131	7.15266e-10
CST7	ENSG00000077984	1.2121	3.73509e-21
CSTA	ENSG00000121552	0.808208	2.4591e-20
CTDSPL	ENSG00000144677	1.1542	2.61382e-17
CTSA	ENSG00000064601	0.986472	1.21877e-28
CTSD	ENSG00000117984	0.969826	3.05333e-26
CTSF	ENSG00000174080	-0.779979	3.8821e-26
CTSG	ENSG00000100448	2.18741	4.88714e-19
CTTN	ENSG00000085733	0.985233	1.79308e-11
CTTNBP2	ENSG00000077063	-0.779169	2.50376e-14
CUX2	ENSG00000111249	-0.870128	1.56728e-16
CXCL10	ENSG00000169245	0.673577	0.000568238
CXCL3	ENSG00000163734	0.664157	3.07727e-20
CXCR3	ENSG00000186810	-0.63797	2.4139e-12
CXCR5	ENSG00000160683	-1.06888	6.94522e-25
CXCR6	ENSG00000172215	-0.788537	1.45396e-11
CYB561	ENSG00000008283	-0.646657	8.517e-14
CYB5R2	ENSG00000166394	0.710222	4.39326e-11
CYB5R3	ENSG00000100243	0.60488	1.40643e-15
CYBA	ENSG00000051523	0.59469	3.74947e-27
CYGB	ENSG00000161544	0.723453	3.90396e-13
CYP19A1	ENSG00000137869	1.93062	4.37954e-24
CYP1B1	ENSG00000138061	1.03966	1.70279e-13
CYP26C1	ENSG00000187553	0.943856	5.15461e-25
CYP2S1	ENSG00000167600	-0.824364	3.69611e-14
CYP2U1	ENSG00000155016	-0.889076	7.66542e-42
CYP46A1	ENSG00000036530	-0.689021	4.6474e-28
CYP4F22	ENSG00000171954	-0.718142	1.39081e-08
CYP4F3	ENSG00000186529	0.782832	4.05028e-16
CYP4V2	ENSG00000145476	-0.601066	3.61425e-22
CYP7B1	ENSG00000172817	-0.733332	6.69605e-12
CYSLTR2	ENSG00000152207	-1.32128	5.87352e-26
CYSTM1	ENSG00000120306	1.17581	2.84801e-19
CYYR1	ENSG00000166265	1.64937	1.09437e-25
DAAM2	ENSG00000146122	2.24876	1.40255e-12
DACH1	ENSG00000276644	1.22389	6.15774e-25
DAGLA	ENSG00000134780	-0.640846	1.66044e-11
DBN1	ENSG00000113758	0.669268	4.40071e-14
DBNDD1	ENSG00000003249	-0.949177	9.14597e-19
DCAF4	ENSG00000119599	-0.605789	1.52772e-21
DCBLD2	ENSG00000057019	-0.63043	5.43196e-19
DCC	ENSG00000187323	0.994337	1.50155e-15
DCHS1	ENSG00000166341	-0.753331	6.79779e-17
DCST1	ENSG00000163357	0.690542	8.53576e-19
DDAH2	ENSG00000213722	1.00338	9.05405e-23
DDIAS	ENSG00000165490	0.911867	2.09556e-26
DDR2	ENSG00000162733	0.658779	1.16018e-09
DDX60	ENSG00000137628	0.63271	0.000360855
DDX60L	ENSG00000181381	0.809289	1.83964e-10
DEFA3	ENSG00000239839	2.63972	1.7787e-16
DEFA4	ENSG00000164821	2.80562	9.75725e-27
DENND2C	ENSG00000175984	0.817906	7.08457e-18
DENND3	ENSG00000105339	0.645865	1.89646e-16
DEPDC1	ENSG00000024526	1.27134	1.18261e-25
DEPDC1B	ENSG00000035499	1.20666	1.0711e-30
DEPP1	ENSG00000165507	1.16601	1.71386e-14
DERL3	ENSG00000099958	0.935305	8.73059e-13
DET1	ENSG00000140543	-0.623304	4.35753e-28
DGAT2	ENSG00000062282	0.659261	2.08201e-10
DGKE	ENSG00000153933	-0.694513	4.37239e-28
DGKH	ENSG00000102780	0.615866	8.82259e-07
DGKI	ENSG00000157680	0.686996	1.75153e-17
DGKK	ENSG00000274588	-0.741586	6.89518e-05
DHCR24	ENSG00000116133	0.984477	9.16768e-25
DHCR7	ENSG00000172893	0.757974	5.87344e-26
DHFR	ENSG00000228716	0.72361	6.26606e-30
DHRS13	ENSG00000167536	0.658287	3.60754e-09
DHRS3	ENSG00000162496	-0.923457	1.46747e-33
DHRS9	ENSG00000073737	0.908743	1.0833e-11
DIAPH3	ENSG00000139734	1.10794	4.47275e-29
DIP2C	ENSG00000151240	-0.984185	2.82371e-25
DIPK1B	ENSG00000165716	0.856338	4.06577e-14
DISP1	ENSG00000154309	-0.702781	8.10327e-40
DKK3	ENSG00000050165	-0.691633	1.75507e-15
DLC1	ENSG00000164741	0.695554	1.05874e-12
DLG2	ENSG00000150672	-0.603968	3.63241e-24
DLG3	ENSG00000082458	-0.682133	5.81536e-21
DLG5	ENSG00000151208	-0.723924	8.46764e-13
DLGAP5	ENSG00000126787	1.38034	7.80831e-30
DLL1	ENSG00000198719	-0.677331	2.47154e-12
DLL4	ENSG00000128917	0.666859	3.83135e-18
DMC1	ENSG00000100206	0.613233	2.03604e-16
DMD	ENSG00000198947	-0.637075	3.45343e-14
DNAH10	ENSG00000197653	1.09317	9.59771e-25
DNAH2	ENSG00000183914	0.594348	1.88625e-11
DNAH6	ENSG00000115423	-0.634324	9.25758e-08
DNAI2	ENSG00000171595	-0.622144	1.17137e-18
DNASE1L1	ENSG00000013563	0.598541	1.31932e-29
DNASE1L3	ENSG00000163687	-0.697934	6.32344e-15
DNM1	ENSG00000106976	0.681061	1.46621e-14
DOC2B	ENSG00000272636	2.09009	1.9032e-28
DOCK1	ENSG00000150760	0.633155	6.27142e-15
DOCK10	ENSG00000135905	-0.687959	1.85838e-32
DOCK3	ENSG00000088538	-0.658085	5.00144e-20
DOCK4	ENSG00000128512	0.740716	7.4109e-09
DOCK7	ENSG00000116641	-0.651143	3.64036e-28
DOCK9	ENSG00000088387	-0.77825	1.81818e-31
DOK3	ENSG00000146094	0.844328	2.23282e-18
DOK6	ENSG00000206052	1.22944	5.49417e-17
DPP4	ENSG00000197635	-0.757888	1.27459e-17
DRAM1	ENSG00000136048	0.989946	1.04823e-34
DSC1	ENSG00000134765	-1.20266	1.11843e-17
DSCAML1	ENSG00000177103	-0.738027	3.31347e-19
DSCC1	ENSG00000136982	0.72045	1.92318e-16
DST	ENSG00000151914	-0.835335	2.84613e-23
DTD2	ENSG00000129480	-0.59621	5.48968e-24
DTHD1	ENSG00000197057	-0.954701	2.70117e-15
DTL	ENSG00000143476	1.45248	6.40434e-39
DTX1	ENSG00000135144	-0.725779	4.68334e-18
DTX3	ENSG00000178498	-0.671635	1.64067e-20
DUSP1	ENSG00000120129	0.991747	1.58071e-16
DUSP13	ENSG00000079393	2.14116	3.11986e-36
DUSP3	ENSG00000108861	0.61491	6.36676e-20
DYNC1I1	ENSG00000158560	1.30745	1.40047e-29
DYNC2H1	ENSG00000187240	-0.95788	1.06019e-29
DYNLT1	ENSG00000146425	0.615863	5.14174e-16
DYRK2	ENSG00000127334	-1.01099	1.523e-39
DYSF	ENSG00000135636	1.03535	2.82667e-17
DYTN	ENSG00000232125	0.877292	4.52297e-11
DZIP1L	ENSG00000158163	1.47235	2.63164e-19
DZIP3	ENSG00000198919	-0.72574	1.57324e-27
E2F1	ENSG00000101412	1.52034	1.3105e-40
E2F3	ENSG00000112242	0.730514	2.99966e-22
E2F7	ENSG00000165891	1.4268	4.08966e-37
E2F8	ENSG00000129173	1.88191	4.22429e-45
EBF1	ENSG00000164330	-0.656919	1.58609e-10
EBF4	ENSG00000088881	-0.816485	1.11982e-21
ECE1	ENSG00000117298	0.858245	5.54949e-22
ECHDC2	ENSG00000121310	-0.630327	1.37354e-23
ECHDC3	ENSG00000134463	1.44327	8.37565e-18
ECI2	ENSG00000198721	-0.599318	6.79002e-32
EDAR	ENSG00000135960	-1.07121	6.17479e-21
EDARADD	ENSG00000186197	-0.812241	4.59637e-20
EFCAB12	ENSG00000172771	0.702756	4.08222e-16
EFCAB13	ENSG00000178852	-0.710374	7.64732e-20
EGF	ENSG00000138798	1.25967	3.22277e-17
EGFL7	ENSG00000172889	1.51656	2.34033e-27
EHD2	ENSG00000024422	0.972653	2.43247e-23
EHD3	ENSG00000013016	0.763156	2.87585e-15
EIF1AY	ENSG00000198692	0.928469	0.0202692
EIF2AK2	ENSG00000055332	0.755928	2.38649e-07
EIF4E3	ENSG00000163412	0.666355	2.7273e-18
ELANE	ENSG00000197561	2.99573	1.25352e-29
ELL2	ENSG00000118985	1.07506	3.51258e-31
ELOVL3	ENSG00000119915	1.09739	5.47524e-29
ELOVL4	ENSG00000118402	-0.949893	1.44026e-24
ELOVL7	ENSG00000164181	0.930883	4.34257e-12
ELP2	ENSG00000134759	-0.699462	1.62964e-41
EMB	ENSG00000170571	0.590176	1.15568e-21
EME1	ENSG00000154920	0.622225	2.88886e-19
EMID1	ENSG00000186998	1.11465	7.07091e-15
EMILIN1	ENSG00000138080	0.843057	1.16031e-23
EMILIN2	ENSG00000132205	0.749884	2.16891e-15
EMP1	ENSG00000134531	0.766516	1.95936e-09
ENDOD1	ENSG00000149218	0.58858	1.0863e-12
ENG	ENSG00000106991	-0.655547	1.06888e-16
ENHO	ENSG00000168913	-0.953768	2.30138e-28
ENO2	ENSG00000111674	-0.590526	6.28757e-20
ENOSF1	ENSG00000132199	-0.682593	2.12839e-22
ENPP1	ENSG00000197594	-0.635564	4.79493e-24
ENPP3	ENSG00000154269	-1.08402	7.11263e-16
ENPP5	ENSG00000112796	-0.662925	3.34103e-11
ENTPD1	ENSG00000138185	0.716054	6.51426e-20
ENTPD7	ENSG00000198018	0.748049	1.46967e-21
EOMES	ENSG00000163508	-0.911719	5.71788e-19
EPAS1	ENSG00000116016	1.13518	1.01944e-16
EPB41L2	ENSG00000079819	-0.674896	2.26043e-27
EPCAM	ENSG00000119888	1.38047	2.2389e-11
EPDR1	ENSG00000086289	0.855574	5.30613e-26
EPHA1	ENSG00000146904	-0.799566	6.06255e-21
EPHA2	ENSG00000142627	-0.71102	1.3095e-14
EPHA4	ENSG00000116106	-1.03294	6.32225e-27
EPHB2	ENSG00000133216	0.72868	1.77601e-06
EPHX2	ENSG00000120915	-1.0881	1.63043e-31
EPSTI1	ENSG00000133106	1.381	5.40676e-17
ERCC6L	ENSG00000186871	0.619078	1.00559e-09
ERFE	ENSG00000178752	1.46406	2.83326e-13
ERG	ENSG00000157554	2.32193	3.28814e-32
ERLIN1	ENSG00000107566	1.03379	3.4891e-27
ESAM	ENSG00000149564	1.27817	5.18034e-18
ESCO2	ENSG00000171320	1.14918	4.03119e-28
ESF1	ENSG00000089048	-0.634495	1.36781e-16
ESPL1	ENSG00000135476	1.49927	6.17875e-43
ESYT1	ENSG00000139641	-0.736835	2.24752e-31
ETNK2	ENSG00000143845	-0.608477	5.81274e-21
ETS1	ENSG00000134954	-0.805487	3.33128e-34
ETS2	ENSG00000157557	0.857086	1.38255e-16
ETV7	ENSG00000010030	1.21786	2.83968e-08
EVL	ENSG00000196405	-0.894901	1.33075e-36
EXO1	ENSG00000174371	1.27126	2.11552e-34
EXOC3L2	ENSG00000283632	0.707431	1.02824e-09
EXOC6B	ENSG00000144036	-0.629511	1.1162e-32
EXOSC4	ENSG00000178896	0.922329	2.9686e-24
EXPH5	ENSG00000110723	-0.914664	2.95986e-29
EXT1	ENSG00000182197	0.812064	1.28483e-23
EYS	ENSG00000188107	0.874361	3.17777e-14
EZHIP	ENSG00000187690	-0.61887	6.12033e-20
F12	ENSG00000131187	0.815799	3.4747e-20
F13A1	ENSG00000124491	0.84853	2.84798e-11
F2RL3	ENSG00000127533	0.908801	1.89667e-17
F5	ENSG00000198734	0.971095	7.68329e-18
FAAH2	ENSG00000165591	-0.858954	4.45856e-22
FABP2	ENSG00000145384	1.12308	2.46799e-08
FABP5	ENSG00000164687	0.647266	8.64686e-21
FADD	ENSG00000168040	0.663126	1.12327e-28
FAH	ENSG00000103876	0.656061	2.08007e-25
FAM102A	ENSG00000167106	-1.14731	2.07028e-36
FAM110C	ENSG00000184731	-0.737408	1.34984e-17
FAM117B	ENSG00000138439	-0.734563	3.02346e-24
FAM129C	ENSG00000167483	-0.82577	2.20884e-15
FAM135A	ENSG00000082269	-0.675195	5.35474e-23
FAM151B	ENSG00000152380	0.968443	4.03202e-32
FAM153A	ENSG00000170074	-1.10561	2.38021e-19
FAM153B	ENSG00000182230	-0.680905	6.29181e-09
FAM160B1	ENSG00000151553	0.656735	8.5522e-19
FAM169A	ENSG00000198780	-0.961409	1.50253e-28
FAM171A1	ENSG00000148468	-0.596882	1.11523e-15
FAM174B	ENSG00000185442	0.720794	1.33002e-16
FAM209A	ENSG00000124103	0.628748	1.48231e-23
FAM209B	ENSG00000213714	0.585738	1.14178e-21
FAM20A	ENSG00000108950	1.8442	1.67034e-14
FAM241B	ENSG00000171224	-0.602538	4.25711e-22
FAM72A	ENSG00000196550	0.664014	1.92644e-21
FAM72B	ENSG00000188610	0.665702	4.45384e-21
FAM83A	ENSG00000147689	0.700325	0.00726965
FAM89A	ENSG00000182118	0.662252	1.57321e-16
FAM8A1	ENSG00000137414	0.640306	2.52307e-14
FAP	ENSG00000078098	1.03732	2.85686e-09
FAR2	ENSG00000064763	0.797826	2.89333e-20
FAT4	ENSG00000196159	-0.679911	5.55831e-09
FBLN2	ENSG00000163520	-1.10881	6.21804e-22
FBLN5	ENSG00000140092	-0.849512	5.0134e-18
FBLN7	ENSG00000144152	-0.717531	7.21872e-19
FBN1	ENSG00000166147	0.659192	2.18964e-07
FBN2	ENSG00000138829	0.659578	4.38143e-10
FBXL13	ENSG00000161040	0.6741	3.44441e-08
FBXL16	ENSG00000127585	-0.924683	7.60332e-30
FBXL5	ENSG00000118564	0.697226	2.01109e-20
FBXO15	ENSG00000141665	-0.650221	3.08033e-24
FBXO25	ENSG00000147364	-0.594438	1.03974e-32
FBXO32	ENSG00000156804	-0.708354	8.05849e-26
FBXO39	ENSG00000177294	1.06542	1.42941e-07
FBXO43	ENSG00000156509	0.687933	1.15813e-18
FBXO6	ENSG00000116663	1.16561	1.64273e-17
FCAR	ENSG00000186431	1.52492	1.48675e-32
FCER1A	ENSG00000179639	-2.0882	4.68637e-30
FCER1G	ENSG00000158869	1.06372	1.69928e-22
FCER2	ENSG00000104921	-0.908377	8.12677e-14
FCGBP	ENSG00000275395	-1.39404	1.2012e-28
FCGR1A	ENSG00000150337	1.49232	3.84974e-20
FCGR1B	ENSG00000198019	1.14981	5.39725e-16
FCGR2A	ENSG00000143226	0.684009	3.56428e-13
FCMR	ENSG00000162894	-0.954835	2.24004e-35
FCRL2	ENSG00000132704	-0.734585	5.73861e-11
FCRL3	ENSG00000160856	-1.07507	5.34576e-26
FCRL6	ENSG00000181036	-0.69945	1.0081e-08
FCRLA	ENSG00000132185	-0.760206	2.11766e-12
FEN1	ENSG00000168496	0.693135	9.76266e-21
FERMT3	ENSG00000149781	0.845022	1.57922e-29
FES	ENSG00000182511	0.675936	1.47716e-20
FFAR3	ENSG00000185897	1.28181	2.98973e-12
FGD4	ENSG00000139132	0.777802	3.81278e-19
FGF13	ENSG00000129682	2.08804	2.29738e-24
FGF2	ENSG00000138685	0.894163	8.2307e-13
FGF9	ENSG00000102678	-1.04232	1.01037e-41
FGFR2	ENSG00000066468	-1.21422	7.20222e-13
FGR	ENSG00000000938	0.874885	1.49685e-26
FHDC1	ENSG00000137460	0.676396	4.34484e-09
FHIT	ENSG00000189283	-0.89252	9.56569e-15
FHL2	ENSG00000115641	0.713109	3.98782e-09
FIGN	ENSG00000182263	2.04284	1.88475e-21
FIGNL2	ENSG00000261308	-0.604067	1.21443e-20
FITM2	ENSG00000197296	-0.6878	9.85549e-36
FKBP5	ENSG00000096060	1.27145	1.21519e-18
FKBP9	ENSG00000122642	1.17541	1.80882e-28
FLOT1	ENSG00000137312	0.911194	1.78436e-23
FLOT2	ENSG00000132589	0.756782	7.52724e-18
FLT1	ENSG00000102755	0.682294	4.31339e-09
FLT3	ENSG00000122025	1.33225	1.49084e-14
FLT3LG	ENSG00000090554	-0.832513	2.8744e-27
FLT4	ENSG00000037280	-1.11366	1.00215e-25
FMNL3	ENSG00000161791	-0.830795	1.15685e-36
FN1	ENSG00000115414	1.53226	5.91296e-12
FNDC3B	ENSG00000075420	0.604241	1.23453e-15
FOLR3	ENSG00000110203	1.21081	9.61003e-16
FOSL1	ENSG00000175592	0.972694	2.24614e-27
FOXC1	ENSG00000054598	1.35551	5.50523e-18
FOXM1	ENSG00000111206	1.83963	1.26312e-45
FP565260.1	ENSG00000275464	-0.678577	6.57709e-08
FP565260.3	ENSG00000277117	-0.65971	3.8339e-06
FPR1	ENSG00000171051	0.765652	1.10426e-13
FPR2	ENSG00000171049	0.737603	4.07711e-10
FPR3	ENSG00000187474	-0.590193	3.31799e-06
FRA10AC1	ENSG00000148690	-0.589239	2.83848e-25
FRAT1	ENSG00000165879	0.594006	2.42809e-13
FRMD3	ENSG00000172159	0.925291	9.50247e-14
FRMPD3	ENSG00000147234	-0.782312	5.25579e-12
FSBP	ENSG00000265817	-0.723025	2.46672e-18
FSIP2	ENSG00000188738	-0.585317	1.66877e-09
FSTL1	ENSG00000163430	1.26087	1.02682e-14
FSTL3	ENSG00000070404	1.16297	2.18397e-22
FSTL4	ENSG00000053108	0.986567	2.71755e-11
FTCDNL1	ENSG00000226124	-0.588188	8.54077e-21
FTH1	ENSG00000167996	0.716954	7.89596e-16
FTL	ENSG00000087086	0.593798	5.28344e-12
FURIN	ENSG00000140564	0.621853	1.07381e-11
FUT4	ENSG00000196371	0.777363	1.58306e-29
FUT7	ENSG00000180549	0.886633	3.13956e-18
FXYD2	ENSG00000137731	-0.916283	2.1668e-26
FXYD7	ENSG00000221946	-0.781798	1.95492e-22
FYN	ENSG00000010810	-0.620685	2.34076e-28
FZD3	ENSG00000104290	-0.611155	4.05976e-16
FZD5	ENSG00000163251	0.894156	2.25929e-24
FZD9	ENSG00000188763	0.764498	3.88857e-19
G0S2	ENSG00000123689	1.33303	1.53285e-16
G6PD	ENSG00000160211	0.625658	1.44786e-17
GABRR2	ENSG00000111886	1.32437	4.24335e-26
GADD45A	ENSG00000116717	1.49702	1.71943e-27
GADD45B	ENSG00000099860	0.870235	1.5236e-19
GADD45G	ENSG00000130222	0.975791	4.58564e-23
GAL3ST4	ENSG00000197093	-0.661315	6.83641e-17
GALNT12	ENSG00000119514	-0.637579	3.51361e-24
GALNT14	ENSG00000158089	1.55965	5.12813e-20
GALNT3	ENSG00000115339	0.5961	4.05404e-15
GAPDH	ENSG00000111640	0.950346	7.38962e-44
GAS2L1	ENSG00000185340	1.23443	2.08725e-20
GAS6	ENSG00000183087	0.874374	2.65294e-14
GATA2	ENSG00000179348	-0.839564	3.55727e-06
GATA3	ENSG00000107485	-1.11045	7.15685e-39
GATA6	ENSG00000141448	-0.605883	3.4838e-17
GBA	ENSG00000177628	0.896155	4.80593e-30
GBP1	ENSG00000117228	0.930782	5.39756e-09
GBP2	ENSG00000162645	0.706216	8.79533e-16
GBP6	ENSG00000183347	0.98226	6.82495e-08
GCA	ENSG00000115271	0.762965	3.15258e-14
GCFC2	ENSG00000005436	-0.637897	5.27462e-26
GCKR	ENSG00000084734	0.79674	9.06509e-18
GCLM	ENSG00000023909	0.702882	2.13811e-30
GCM1	ENSG00000137270	0.602304	6.10746e-10
GCNT4	ENSG00000176928	-1.41288	7.77222e-40
GCSAM	ENSG00000174500	-0.951447	1.92835e-28
GDF11	ENSG00000135414	-0.794084	1.57729e-30
GDF15	ENSG00000130513	0.825439	1.93531e-17
GDF7	ENSG00000143869	-1.02565	6.94853e-14
GFI1B	ENSG00000165702	0.70093	1.16616e-08
GGH	ENSG00000137563	1.38664	2.64182e-40
GGT5	ENSG00000099998	0.652407	0.000322337
GGT7	ENSG00000131067	-0.691248	6.95476e-30
GHRL	ENSG00000157017	0.84019	7.88804e-18
GIMAP5	ENSG00000196329	-0.796486	9.9267e-26
GIMAP7	ENSG00000179144	-0.638238	3.86599e-19
GINS1	ENSG00000101003	1.07575	1.79826e-28
GINS2	ENSG00000131153	1.1209	6.04249e-27
GIPC3	ENSG00000179855	0.778091	5.08921e-11
GJA4	ENSG00000187513	0.698941	3.65199e-18
GJB6	ENSG00000121742	0.707595	7.64026e-10
GLA	ENSG00000102393	0.649865	2.70618e-27
GLDC	ENSG00000178445	1.82067	1.23275e-21
GLDN	ENSG00000186417	2.28468	9.86303e-27
GLIPR2	ENSG00000122694	0.660869	1.83585e-24
GLIS2	ENSG00000126603	0.656773	1.25111e-09
GLS2	ENSG00000135423	-0.681243	2.07369e-24
GLT1D1	ENSG00000151948	0.783249	3.65373e-18
GNA15	ENSG00000060558	0.890317	6.62556e-32
GNAZ	ENSG00000128266	0.840725	4.46315e-09
GNG11	ENSG00000127920	0.738193	1.06453e-08
GNG5	ENSG00000174021	0.887177	1.96592e-27
GNLY	ENSG00000115523	-0.6587	1.07846e-06
GNPDA2	ENSG00000163281	-0.629721	5.81536e-21
GOLGA6L9	ENSG00000197978	-0.779339	2.42106e-26
GOLGA7B	ENSG00000155265	-1.00702	1.57607e-30
GOLGA8A	ENSG00000175265	-0.873408	1.24006e-30
GOLGA8B	ENSG00000215252	-0.771612	5.49256e-22
GP1BA	ENSG00000185245	1.19173	3.61556e-14
GP6	ENSG00000088053	1.30298	5.52719e-20
GP9	ENSG00000169704	1.22498	3.85153e-16
GPA33	ENSG00000143167	-0.975912	2.62256e-23
GPAT3	ENSG00000138678	0.646314	1.05152e-14
GPD2	ENSG00000115159	0.586774	7.30196e-15
GPER1	ENSG00000164850	1.32799	1.6092e-18
GPM6A	ENSG00000150625	-0.687423	4.12746e-06
GPR1	ENSG00000183671	0.607949	2.41935e-17
GPR141	ENSG00000187037	1.06461	9.52876e-26
GPR15	ENSG00000154165	-1.0012	2.35322e-11
GPR160	ENSG00000173890	1.00928	7.85791e-25
GPR162	ENSG00000250510	-0.622298	2.69807e-07
GPR17	ENSG00000144230	0.631053	9.30772e-13
GPR171	ENSG00000174946	-0.634302	4.26395e-12
GPR174	ENSG00000147138	-1.08797	1.66183e-30
GPR18	ENSG00000125245	-0.824513	5.74892e-26
GPR183	ENSG00000169508	-1.06706	3.39087e-28
GPR20	ENSG00000204882	-1.09985	1.41106e-14
GPR27	ENSG00000170837	1.09673	8.73737e-21
GPR42	ENSG00000126251	0.638372	2.16316e-10
GPR55	ENSG00000135898	-0.585538	3.2429e-13
GPR68	ENSG00000119714	-1.00539	2.19379e-28
GPR82	ENSG00000171657	-0.827021	5.07537e-15
GPR84	ENSG00000139572	2.44362	1.15158e-35
GPRASP1	ENSG00000198932	-0.899979	5.44223e-33
GPRC5D	ENSG00000111291	1.33788	2.70602e-18
GPRIN1	ENSG00000169258	0.892593	4.21971e-27
GPSM1	ENSG00000160360	-0.720318	3.6368e-24
GRAMD1A	ENSG00000089351	0.702812	4.59672e-17
GRAMD1C	ENSG00000178075	-0.68353	8.04678e-08
GRAP	ENSG00000154016	-0.85154	5.94459e-31
GRB10	ENSG00000106070	2.11697	3.79312e-31
GRIK4	ENSG00000149403	-0.69674	0.00183106
GRIK5	ENSG00000105737	0.91292	9.60636e-19
GRINA	ENSG00000178719	0.61976	2.8063e-08
GRIP1	ENSG00000155974	-0.666671	1.78617e-18
GRN	ENSG00000030582	0.796555	5.3782e-17
GSG1L	ENSG00000169181	0.682798	9.08878e-13
GSN	ENSG00000148180	0.860393	1.1492e-22
GSR	ENSG00000104687	0.699244	1.24757e-35
GSTM5	ENSG00000134201	0.907037	2.77809e-12
GSTO1	ENSG00000148834	0.709237	6.99745e-34
GTPBP1	ENSG00000100226	0.646532	7.61157e-16
GTPBP2	ENSG00000172432	0.759872	2.90435e-18
GTSE1	ENSG00000075218	1.40779	2.14186e-41
GUCY1A1	ENSG00000164116	0.693081	8.12074e-10
GUCY1B1	ENSG00000061918	1.05397	3.11021e-16
GYG1	ENSG00000163754	1.4278	2.16059e-34
GZMA	ENSG00000145649	-0.619602	4.7177e-08
GZMK	ENSG00000113088	-1.20801	1.20529e-20
GZMM	ENSG00000197540	-0.656948	3.46437e-17
H2AFX	ENSG00000188486	0.799957	2.59102e-26
H2AFY2	ENSG00000099284	-0.899336	1.04525e-31
HABP4	ENSG00000130956	-0.78494	5.72231e-30
HAPLN3	ENSG00000140511	-0.792446	5.38029e-20
HASPIN	ENSG00000177602	1.42337	4.59054e-35
HAUS4	ENSG00000092036	0.624711	1.18884e-10
HAVCR1	ENSG00000113249	-0.590004	7.68134e-13
HDAC4	ENSG00000068024	0.781854	3.00085e-25
HDC	ENSG00000140287	-1.47332	9.77319e-10
HEATR9	ENSG00000270379	-0.751896	5.3415e-14
HEBP2	ENSG00000051620	0.617857	1.85941e-23
HECTD2	ENSG00000165338	-0.585975	1.58819e-13
HECW2	ENSG00000138411	0.600141	1.20359e-07
HEG1	ENSG00000173706	-0.626255	2.4083e-13
HELZ2	ENSG00000130589	0.625179	3.42003e-06
HEMGN	ENSG00000136929	-0.668075	0.000901122
HERC5	ENSG00000138646	0.695901	0.0018495
HGF	ENSG00000019991	0.748404	1.26811e-11
HHAT	ENSG00000054392	-0.879457	1.08631e-36
HHEX	ENSG00000152804	0.62875	2.71948e-19
HIC1	ENSG00000177374	-0.718608	1.37841e-15
HIP1R	ENSG00000130787	-0.673363	3.73199e-26
HIST1H1B	ENSG00000184357	1.95308	6.15729e-39
HIST1H1T	ENSG00000187475	0.895127	1.18598e-11
HIST1H2AB	ENSG00000278463	1.84987	1.87631e-39
HIST1H2AC	ENSG00000180573	0.796215	7.30365e-22
HIST1H2AD	ENSG00000196866	0.829027	1.71887e-15
HIST1H2AE	ENSG00000277075	1.00021	4.59082e-28
HIST1H2AG	ENSG00000196787	1.27124	4.89282e-35
HIST1H2AH	ENSG00000274997	1.92652	5.73761e-42
HIST1H2AI	ENSG00000196747	1.49069	6.43212e-34
HIST1H2AJ	ENSG00000276368	2.1324	3.43697e-42
HIST1H2AK	ENSG00000275221	0.924127	1.979e-26
HIST1H2AL	ENSG00000276903	1.5633	1.32199e-35
HIST1H2BB	ENSG00000276410	1.50199	3.33128e-34
HIST1H2BC	ENSG00000180596	0.84277	1.98594e-32
HIST1H2BD	ENSG00000158373	0.983046	2.8744e-27
HIST1H2BE	ENSG00000274290	1.09576	3.36907e-30
HIST1H2BF	ENSG00000277224	1.21274	2.23599e-36
HIST1H2BG	ENSG00000273802	1.26074	1.23368e-33
HIST1H2BH	ENSG00000275713	1.27471	5.32097e-35
HIST1H2BI	ENSG00000278588	1.50296	6.09392e-35
HIST1H2BJ	ENSG00000124635	1.3088	5.95283e-42
HIST1H2BK	ENSG00000197903	1.12214	4.44397e-44
HIST1H2BL	ENSG00000185130	1.59726	3.92124e-38
HIST1H2BM	ENSG00000273703	1.82297	1.08429e-38
HIST1H2BN	ENSG00000233822	0.903563	1.65092e-37
HIST1H2BO	ENSG00000274641	1.83877	1.63945e-47
HIST1H3A	ENSG00000275714	0.839373	4.30186e-20
HIST1H3B	ENSG00000286522	2.06394	5.34146e-41
HIST1H3C	ENSG00000287080	2.09668	7.07051e-47
HIST1H3F	ENSG00000277775	1.68831	1.38528e-37
HIST1H3G	ENSG00000273983	2.30584	1.67132e-44
HIST1H3H	ENSG00000278828	1.08744	1.87496e-29
HIST1H3I	ENSG00000275379	0.763597	8.79115e-20
HIST1H3J	ENSG00000197153	1.92276	1.11759e-39
HIST1H4A	ENSG00000278637	1.09224	3.97905e-23
HIST1H4B	ENSG00000278705	0.650608	2.26286e-12
HIST1H4C	ENSG00000197061	0.64013	5.54649e-09
HIST1H4D	ENSG00000277157	1.26693	1.15419e-34
HIST1H4H	ENSG00000158406	0.902689	4.03757e-30
HIST1H4I	ENSG00000276180	0.996687	1.82067e-29
HIST1H4K	ENSG00000273542	0.759381	1.13429e-17
HIST1H4L	ENSG00000275126	0.954672	5.90594e-14
HIST2H2AB	ENSG00000184270	0.979477	2.97914e-29
HIST2H2BE	ENSG00000184678	0.935706	2.84247e-23
HIST2H2BF	ENSG00000203814	0.825985	2.05491e-19
HIST2H3D	ENSG00000183598	1.03657	3.40195e-29
HIST2H4A	ENSG00000270882	0.617507	1.38088e-14
HJURP	ENSG00000123485	1.79877	2.06163e-45
HK3	ENSG00000160883	1.35769	3.14238e-31
HKDC1	ENSG00000156510	-0.859091	1.64011e-20
HLA-DMB	ENSG00000242574	-0.773028	2.10744e-20
HLA-DOA	ENSG00000204252	-0.975445	4.01269e-24
HLA-DPA1	ENSG00000231389	-0.849304	2.35196e-27
HLA-DPB1	ENSG00000223865	-0.869632	8.02639e-30
HLA-DQA1	ENSG00000196735	-0.781451	3.2524e-10
HLA-DQA2	ENSG00000237541	-1.16156	1.15873e-06
HLA-DQB1	ENSG00000179344	-0.777591	1.03845e-05
HLA-DQB2	ENSG00000232629	-0.731313	1.63457e-05
HLA-DRA	ENSG00000204287	-0.656539	6.30784e-15
HLA-DRB1	ENSG00000196126	-0.649119	8.34652e-14
HLA-DRB5	ENSG00000198502	-1.00205	9.42496e-05
HLA-E	ENSG00000204592	0.586445	4.2194e-17
HLA-G	ENSG00000204632	0.710914	0.000151662
HLF	ENSG00000108924	-0.842971	4.42089e-24
HLX	ENSG00000136630	0.745019	7.9937e-17
HMGB2	ENSG00000164104	1.30296	7.59535e-28
HMGB3	ENSG00000029993	1.104	6.58951e-26
HMMR	ENSG00000072571	1.09219	6.17843e-19
HNRNPA1L2	ENSG00000139675	-0.716509	1.66554e-27
HOMER3	ENSG00000051128	0.658896	2.20475e-17
HOOK1	ENSG00000134709	-0.853189	1.14926e-21
HOXA9	ENSG00000078399	0.795495	2.24225e-18
HP	ENSG00000257017	2.5711	2.67406e-38
HPCAL4	ENSG00000116983	-0.955254	4.68334e-18
HPD	ENSG00000158104	0.712177	3.8629e-06
HPDL	ENSG00000186603	0.769616	7.49316e-15
HPGD	ENSG00000164120	0.615226	1.1177e-05
HPN	ENSG00000105707	1.38504	2.03667e-21
HPSE	ENSG00000173083	0.765133	2.80679e-17
HRH2	ENSG00000113749	0.93402	4.62e-18
HRH4	ENSG00000134489	-0.848757	1.56195e-06
HS3ST1	ENSG00000002587	-0.6024	1.38003e-10
HS3ST5	ENSG00000249853	0.636405	7.12356e-16
HSD17B13	ENSG00000170509	0.60321	2.75041e-11
HSD3B7	ENSG00000099377	0.933463	2.10544e-17
HSF2	ENSG00000025156	-0.607528	1.25137e-22
HSPA12A	ENSG00000165868	-0.83994	2.02249e-14
HSPA1A	ENSG00000204389	0.61176	2.47415e-10
HSPA4L	ENSG00000164070	1.3188	1.6952e-24
HSPA6	ENSG00000173110	0.821319	1.28355e-14
HTATIP2	ENSG00000109854	0.748268	3.62678e-29
HTR6	ENSG00000158748	-0.751164	1.17987e-08
HTRA3	ENSG00000170801	1.90305	1.26879e-20
HYAL2	ENSG00000068001	0.638337	1.60916e-21
ICA1	ENSG00000003147	0.97211	6.78378e-28
ICAM1	ENSG00000090339	0.790892	6.192e-20
ICAM5	ENSG00000105376	0.605844	2.35642e-12
ICOS	ENSG00000163600	-0.804449	2.86247e-17
ID3	ENSG00000117318	-1.04772	5.48725e-31
IDH1	ENSG00000138413	0.609429	4.70357e-27
IER3	ENSG00000137331	1.04536	4.44562e-24
IFFO2	ENSG00000169991	-0.719444	2.58147e-32
IFI27	ENSG00000165949	2.43804	2.21137e-17
IFI27L2	ENSG00000119632	0.814152	7.71193e-34
IFI30	ENSG00000216490	0.738491	6.68544e-23
IFI35	ENSG00000068079	0.705003	5.50829e-07
IFI44	ENSG00000137965	1.19824	1.05831e-06
IFI44L	ENSG00000137959	1.34958	3.67866e-06
IFI6	ENSG00000126709	1.14086	3.93537e-07
IFIH1	ENSG00000115267	0.653961	1.25696e-05
IFIT1	ENSG00000185745	0.985008	0.000270372
IFIT3	ENSG00000119917	0.997662	6.81678e-06
IFITM1	ENSG00000185885	1.04036	2.28516e-14
IFITM10	ENSG00000244242	0.957299	7.31217e-23
IFITM2	ENSG00000185201	0.909702	5.67069e-15
IFITM3	ENSG00000142089	1.5351	8.34968e-15
IFNGR1	ENSG00000027697	0.606081	4.19942e-16
IFNGR2	ENSG00000159128	0.743148	2.04328e-23
IFT172	ENSG00000138002	-0.64784	1.912e-34
IGF1	ENSG00000017427	1.48255	6.7393e-18
IGF2BP3	ENSG00000136231	0.888235	9.38017e-19
IGFBP2	ENSG00000115457	1.85658	1.17073e-21
IGFBP3	ENSG00000146674	-0.866529	2.08147e-15
IGFBP7	ENSG00000163453	0.871403	1.15568e-21
IGIP	ENSG00000182700	-0.694809	2.08633e-32
IGSF22	ENSG00000179057	-0.600795	2.54693e-22
IGSF9B	ENSG00000080854	-0.928868	1.85962e-21
IKZF2	ENSG00000030419	-0.987278	9.02491e-24
IKZF3	ENSG00000161405	-0.654547	1.98469e-21
IL10	ENSG00000136634	0.957908	9.54464e-16
IL11RA	ENSG00000137070	-0.831627	2.94185e-34
IL12RB2	ENSG00000081985	-0.672754	1.53124e-11
IL17RA	ENSG00000177663	0.735969	4.62203e-20
IL18	ENSG00000150782	0.685045	9.50619e-21
IL18R1	ENSG00000115604	1.36956	1.13914e-13
IL18RAP	ENSG00000115607	1.36742	2.81111e-18
IL1R1	ENSG00000115594	1.44341	2.72547e-22
IL1R2	ENSG00000115590	1.79572	8.84684e-20
IL1RN	ENSG00000136689	0.930422	2.60025e-11
IL21R	ENSG00000103522	-0.854863	1.99966e-31
IL23A	ENSG00000110944	-0.73635	4.78252e-18
IL23R	ENSG00000162594	-1.05647	4.61212e-17
IL27	ENSG00000197272	0.861048	1.58619e-10
IL2RB	ENSG00000100385	-0.904731	2.67681e-21
IL32	ENSG00000008517	-0.638207	1.76202e-16
IL34	ENSG00000157368	-0.687643	3.18077e-14
IL4R	ENSG00000077238	0.707933	8.13285e-13
IL5RA	ENSG00000091181	-1.11401	7.48951e-10
IL7	ENSG00000104432	-0.6602	6.29938e-15
IL7R	ENSG00000168685	-1.18354	3.4017e-33
ILK	ENSG00000166333	0.634122	3.72937e-28
IMMP2L	ENSG00000184903	-0.810715	8.96191e-28
INAVA	ENSG00000163362	1.32756	1.39988e-35
INHBA	ENSG00000122641	2.27954	4.01686e-31
INHBB	ENSG00000163083	1.32804	8.59986e-16
INPP4B	ENSG00000109452	-1.1473	9.60917e-32
INSC	ENSG00000188487	1.16679	3.74814e-20
INSL3	ENSG00000248099	0.873931	6.08594e-16
INSR	ENSG00000171105	0.67077	4.65664e-14
INSYN2B	ENSG00000204767	0.676271	5.23731e-14
IQGAP3	ENSG00000183856	1.53689	3.50256e-32
IQSEC3	ENSG00000120645	-0.665243	0.000402845
IRAK1BP1	ENSG00000146243	-0.854114	3.62217e-23
IRAK2	ENSG00000134070	0.848843	4.1356e-21
IRAK3	ENSG00000090376	1.42863	2.95297e-28
IRF2BPL	ENSG00000119669	0.868005	7.59635e-14
IRF7	ENSG00000185507	0.887794	2.36197e-07
IRGM	ENSG00000237693	-0.740173	3.22114e-30
IRS2	ENSG00000185950	0.911364	2.82633e-14
ISG15	ENSG00000187608	1.01695	0.000137258
ISM1	ENSG00000101230	-0.873232	4.47064e-18
ITFG2	ENSG00000111203	-0.610656	1.50006e-36
ITGA2B	ENSG00000005961	1.8007	2.27682e-21
ITGA7	ENSG00000135424	1.86765	2.08457e-28
ITGA8	ENSG00000077943	0.67178	8.97937e-13
ITGA9	ENSG00000144668	1.71552	1.19265e-27
ITGAD	ENSG00000156886	0.600206	9.23525e-07
ITGAM	ENSG00000169896	0.989552	1.89051e-25
ITGB3	ENSG00000259207	1.52819	3.19464e-17
ITGB4	ENSG00000132470	0.618454	0.000676491
ITGB5	ENSG00000082781	1.00219	4.72062e-12
ITGB8	ENSG00000105855	-1.1913	1.02572e-11
ITK	ENSG00000113263	-0.862985	5.55269e-27
ITM2A	ENSG00000078596	-0.611761	2.60567e-13
ITM2C	ENSG00000135916	0.950377	2.281e-12
ITPKC	ENSG00000086544	0.856704	9.92737e-19
ITPR3	ENSG00000096433	-0.630671	8.01265e-24
ITPRIP	ENSG00000148841	0.620695	6.25101e-17
JAG1	ENSG00000101384	0.882096	1.11379e-28
JAK2	ENSG00000096968	0.655654	5.14681e-20
JAK3	ENSG00000105639	0.641482	4.48865e-16
JAKMIP2	ENSG00000176049	-0.757476	4.16984e-14
JAM3	ENSG00000166086	0.671697	1.84546e-08
JCHAIN	ENSG00000132465	1.95887	1.31351e-20
JDP2	ENSG00000140044	1.00359	7.65207e-27
JHY	ENSG00000109944	-0.637678	1.23241e-18
JMY	ENSG00000152409	-0.675821	2.89267e-37
JSRP1	ENSG00000167476	0.672323	3.39866e-15
JUN	ENSG00000177606	0.615052	6.80363e-14
JUNB	ENSG00000171223	0.741444	2.82761e-16
KANK3	ENSG00000186994	-0.645434	3.71516e-19
KAZN	ENSG00000189337	1.06647	1.32421e-11
KCNC3	ENSG00000131398	-0.692541	3.46316e-14
KCND1	ENSG00000102057	0.96479	8.50926e-19
KCNE1	ENSG00000180509	1.53892	2.08564e-25
KCNE1B	ENSG00000276289	1.51968	1.10401e-19
KCNE5	ENSG00000176076	0.696111	3.27181e-12
KCNG1	ENSG00000026559	-0.923546	2.39595e-11
KCNG2	ENSG00000178342	1.38164	1.74565e-18
KCNH3	ENSG00000135519	0.737643	4.15026e-07
KCNH8	ENSG00000183960	-0.688483	3.64302e-10
KCNJ15	ENSG00000157551	0.891204	8.58046e-13
KCNJ2	ENSG00000123700	0.926659	2.59816e-15
KCNK5	ENSG00000164626	1.15283	1.19118e-27
KCNMA1	ENSG00000156113	1.654	9.41017e-10
KCNN3	ENSG00000143603	1.31241	2.22209e-21
KCNT2	ENSG00000162687	0.687538	2.81206e-18
KCTD14	ENSG00000151364	0.801152	6.70933e-05
KDF1	ENSG00000175707	-0.642595	1.06011e-19
KDM2B	ENSG00000089094	-0.617636	4.79533e-36
KIAA0040	ENSG00000235750	0.649982	4.11728e-17
KIAA0319	ENSG00000137261	0.669998	2.5954e-09
KIAA0355	ENSG00000166398	-0.597814	1.5977e-37
KIAA0825	ENSG00000185261	0.652955	1.96859e-12
KIAA0930	ENSG00000100364	0.621636	2.31418e-22
KIAA1147	ENSG00000257093	-0.934312	1.97869e-43
KIAA1211	ENSG00000109265	0.873072	3.43518e-15
KIAA1324L	ENSG00000164659	-0.762785	4.28621e-12
KIAA1328	ENSG00000150477	-0.598471	2.11609e-27
KIAA1671	ENSG00000197077	-0.735592	7.20053e-09
KIAA1958	ENSG00000165185	1.09707	1.56476e-14
KIF11	ENSG00000138160	1.12499	5.74007e-27
KIF14	ENSG00000118193	1.0184	5.69542e-23
KIF15	ENSG00000163808	0.993948	2.08747e-24
KIF18B	ENSG00000186185	1.56947	8.61605e-41
KIF1B	ENSG00000054523	0.999425	2.97452e-25
KIF20A	ENSG00000112984	1.62895	6.41421e-38
KIF21A	ENSG00000139116	-0.836049	1.24475e-22
KIF24	ENSG00000186638	0.728567	2.39093e-27
KIF26A	ENSG00000066735	0.627222	2.61674e-06
KIF2C	ENSG00000142945	1.47836	3.41476e-36
KIF3A	ENSG00000131437	-0.869817	3.58706e-40
KIF3C	ENSG00000084731	0.716284	1.73686e-16
KIF4A	ENSG00000090889	1.43986	2.80677e-36
KIF5C	ENSG00000168280	-0.978421	6.21134e-35
KIFC1	ENSG00000237649	1.5762	5.34146e-41
KIFC3	ENSG00000140859	1.04133	1.33988e-19
KL	ENSG00000133116	1.36585	1.54734e-23
KLF12	ENSG00000118922	-0.977779	7.45561e-33
KLF14	ENSG00000266265	1.77365	8.7729e-16
KLF5	ENSG00000102554	1.29273	9.43084e-31
KLF8	ENSG00000102349	-0.650683	1.7017e-16
KLF9	ENSG00000119138	0.60545	1.90756e-08
KLHDC1	ENSG00000197776	-0.754666	2.47723e-30
KLHDC7A	ENSG00000179023	-0.606785	1.69989e-12
KLHDC8A	ENSG00000162873	1.0575	4.72639e-10
KLHDC8B	ENSG00000185909	0.889639	6.01066e-14
KLHL2	ENSG00000109466	0.977734	1.43831e-23
KLHL25	ENSG00000183655	-0.654941	7.42577e-32
KLHL29	ENSG00000119771	-0.877449	5.19544e-23
KLHL3	ENSG00000146021	-1.06227	2.54058e-35
KLHL32	ENSG00000186231	-0.836984	3.11006e-31
KLHL33	ENSG00000185271	-0.648141	1.53189e-16
KLHL34	ENSG00000185915	-0.61702	2.5514e-17
KLHL8	ENSG00000145332	0.653916	2.64632e-19
KLKB1	ENSG00000164344	-0.617105	2.61468e-13
KLLN	ENSG00000227268	0.605982	6.2696e-13
KLRB1	ENSG00000111796	-1.14202	4.64834e-24
KLRC2	ENSG00000205809	-0.655118	3.01673e-05
KLRC4	ENSG00000183542	-0.668852	4.87201e-10
KLRD1	ENSG00000134539	-0.585912	2.86017e-08
KLRF1	ENSG00000150045	-0.823084	4.40915e-11
KLRG1	ENSG00000139187	-1.16097	2.84293e-26
KLRK1	ENSG00000213809	-0.960782	5.20425e-22
KNDC1	ENSG00000171798	-0.675513	9.33437e-05
KNL1	ENSG00000137812	0.938835	2.89642e-23
KPNA5	ENSG00000196911	-0.875962	7.35701e-30
KREMEN1	ENSG00000183762	1.24753	8.81671e-15
KRT72	ENSG00000170486	-0.821932	2.65482e-07
KRT73	ENSG00000186049	-0.822373	2.21517e-07
KY	ENSG00000174611	0.704214	1.10425e-11
LAMA2	ENSG00000196569	-0.931755	4.18317e-24
LAMC1	ENSG00000135862	0.72186	4.66058e-14
LAMTOR1	ENSG00000149357	0.659599	3.78794e-37
LANCL3	ENSG00000147036	0.733928	4.94436e-14
LAP3	ENSG00000002549	0.661549	5.36808e-06
LAPTM4B	ENSG00000104341	1.13558	1.10391e-22
LARGE1	ENSG00000133424	-0.660783	5.74518e-13
LARGE2	ENSG00000165905	-0.882932	1.27978e-19
LAT	ENSG00000213658	-0.891566	2.23266e-25
LAT2	ENSG00000086730	0.601227	2.35083e-17
LATS2	ENSG00000150457	0.623025	3.57053e-20
LBH	ENSG00000213626	-0.864095	6.36581e-29
LCK	ENSG00000182866	-0.874732	2.51969e-29
LCN2	ENSG00000148346	2.74638	3.63934e-33
LDHA	ENSG00000134333	1.01735	5.34146e-41
LDHB	ENSG00000111716	-0.855042	3.68545e-32
LDOC1	ENSG00000182195	-0.705824	3.55745e-21
LEF1	ENSG00000138795	-1.0061	1.61804e-24
LGALS1	ENSG00000100097	0.861299	2.29504e-27
LGALS2	ENSG00000100079	-0.85957	4.50285e-07
LGALSL	ENSG00000119862	1.27434	8.53958e-29
LGR6	ENSG00000133067	-0.953927	2.52819e-14
LHFPL2	ENSG00000145685	1.11227	1.00632e-23
LHFPL6	ENSG00000183722	1.02392	7.75911e-19
LHX1	ENSG00000273706	0.605322	3.33185e-13
LHX4	ENSG00000121454	2.49371	4.30049e-21
LILRA4	ENSG00000239961	-1.15331	1.5681e-18
LILRA5	ENSG00000187116	1.29995	1.4935e-27
LILRA6	ENSG00000244482	0.924235	6.16677e-14
LILRB3	ENSG00000204577	0.676651	3.53924e-12
LILRB5	ENSG00000105609	0.717351	4.77538e-09
LIMK1	ENSG00000106683	0.601268	3.36562e-22
LIMK2	ENSG00000182541	0.841423	7.00183e-14
LIMS1	ENSG00000169756	0.607374	6.87886e-21
LIN7A	ENSG00000111052	0.650016	1.4985e-13
LIPH	ENSG00000163898	0.945029	5.51058e-13
LIPN	ENSG00000204020	0.60994	1.58857e-06
LLCFC1	ENSG00000165131	0.593947	2.178e-08
LLGL2	ENSG00000073350	-0.64899	1.25012e-15
LMNA	ENSG00000160789	0.678451	3.74137e-11
LMNB1	ENSG00000113368	0.981755	2.83806e-23
LMO2	ENSG00000135363	0.593011	2.72018e-15
LMO7	ENSG00000136153	-0.809907	4.43329e-32
LMOD1	ENSG00000163431	-1.11917	1.43429e-11
LMTK3	ENSG00000142235	-0.737123	1.37712e-24
LONRF3	ENSG00000175556	0.590827	6.23009e-17
LOX	ENSG00000113083	0.672296	3.63409e-12
LOXHD1	ENSG00000167210	1.47849	5.31488e-22
LOXL1	ENSG00000129038	0.966941	8.20611e-22
LOXL3	ENSG00000115318	0.599263	3.25322e-16
LPL	ENSG00000175445	0.635403	8.79822e-06
LRATD2	ENSG00000168672	-0.777958	1.7808e-24
LRFN1	ENSG00000128011	0.696671	1.11317e-15
LRFN3	ENSG00000126243	-0.848543	4.13116e-31
LRG1	ENSG00000171236	0.909793	7.39484e-13
LRMDA	ENSG00000148655	0.802742	7.06382e-17
LRP1B	ENSG00000168702	-0.677617	2.0734e-21
LRP3	ENSG00000130881	0.799894	1.48092e-17
LRRC4	ENSG00000128594	0.807619	1.53445e-17
LRRC56	ENSG00000161328	-0.698277	6.13364e-24
LRRC7	ENSG00000033122	-0.622826	0.00109168
LRRC75B	ENSG00000178026	0.684576	1.06899e-15
LRRN1	ENSG00000175928	1.5344	5.48576e-23
LRRN3	ENSG00000173114	-1.76506	4.33607e-23
LRWD1	ENSG00000161036	0.614254	1.73862e-17
LSR	ENSG00000105699	-0.634012	2.41486e-18
LTA4H	ENSG00000111144	0.640902	2.62657e-13
LTB4R	ENSG00000213903	0.956085	5.19861e-28
LTBP1	ENSG00000049323	1.08499	2.08782e-14
LTBP3	ENSG00000168056	-0.951351	2.14105e-32
LTF	ENSG00000012223	2.67281	3.8091e-27
LTK	ENSG00000062524	-0.859753	5.24815e-14
LY6E	ENSG00000160932	1.27491	6.77171e-10
LY6G6C	ENSG00000204421	0.995537	6.69055e-21
LY6G6F	ENSG00000204424	0.975771	7.07325e-21
LY9	ENSG00000122224	-1.02091	9.9447e-39
LY96	ENSG00000154589	0.590415	2.33586e-11
LYNX1	ENSG00000180155	-1.1506	1.24087e-19
LYPD2	ENSG00000197353	-1.20556	2.88931e-16
LZTS1	ENSG00000061337	-0.611569	7.22381e-09
LZTS3	ENSG00000088899	-0.595467	7.80614e-18
M1AP	ENSG00000159374	1.0384	2.40436e-22
MAB21L3	ENSG00000173212	1.07071	6.46679e-14
MAF	ENSG00000178573	-0.645077	6.25184e-17
MAFA	ENSG00000182759	0.74519	9.73746e-11
MAFG	ENSG00000197063	1.21855	2.12186e-46
MAGEE1	ENSG00000198934	-0.888886	1.09989e-37
MAL	ENSG00000172005	-0.634423	1.54425e-11
MAMSTR	ENSG00000176909	-0.649162	5.14697e-27
MAN1A1	ENSG00000111885	0.609395	2.43767e-16
MAN1C1	ENSG00000117643	-1.0046	3.9364e-30
MAN2A2	ENSG00000196547	0.883161	1.37687e-26
MANSC1	ENSG00000111261	1.06874	6.28544e-21
MAOA	ENSG00000189221	2.53151	4.95984e-15
MAOB	ENSG00000069535	1.9568	7.4037e-28
MAP1A	ENSG00000166963	1.11244	1.50412e-15
MAP1B	ENSG00000131711	1.02777	2.0988e-09
MAP1LC3B2	ENSG00000258102	0.706242	3.97395e-10
MAP2K6	ENSG00000108984	0.997542	9.0395e-19
MAP3K9	ENSG00000006432	-0.629609	3.43883e-21
MAP9	ENSG00000164114	-1.00459	3.77041e-33
MAPK13	ENSG00000156711	0.709137	5.0033e-21
MAPK14	ENSG00000112062	1.15695	1.5347e-26
MAPKAPK2	ENSG00000162889	0.718247	1.78954e-26
MAPT	ENSG00000186868	-0.730868	1.03702e-28
MARC1	ENSG00000186205	1.29073	4.57702e-28
MARCH2	ENSG00000099785	0.766054	3.00559e-12
MARCH9	ENSG00000139266	-0.695778	9.3329e-30
MARCKS	ENSG00000277443	0.79899	3.26423e-14
MARCO	ENSG00000019169	0.86338	8.7594e-09
MATK	ENSG00000007264	-0.906716	2.91188e-23
MBLAC2	ENSG00000176055	-0.650499	1.21135e-23
MBOAT2	ENSG00000143797	0.742117	3.37655e-17
MCC	ENSG00000171444	-0.627853	2.35143e-11
MCEMP1	ENSG00000183019	2.18265	1.02051e-30
MCF2L	ENSG00000126217	-0.710563	3.31056e-21
MCF2L2	ENSG00000053524	-0.882352	2.20962e-21
MCM10	ENSG00000065328	1.73304	7.12298e-43
MCM2	ENSG00000073111	0.79581	1.56369e-21
MCM4	ENSG00000104738	0.856672	2.83427e-23
MCOLN2	ENSG00000153898	-0.753231	1.9561e-16
MCOLN3	ENSG00000055732	-0.693687	5.59996e-11
MCTP1	ENSG00000175471	0.814964	2.49549e-25
MCTP2	ENSG00000140563	0.784653	1.06061e-17
MCU	ENSG00000156026	0.710154	2.91111e-35
MCUB	ENSG00000005059	-0.585119	2.88427e-26
MDFIC	ENSG00000135272	-0.619634	1.4099e-22
MDK	ENSG00000110492	0.65424	7.21247e-09
MED12L	ENSG00000144893	1.3017	4.76642e-32
MEF2A	ENSG00000068305	0.621103	3.05516e-18
MEFV	ENSG00000103313	0.606118	3.15139e-13
MEGF9	ENSG00000106780	0.75527	2.04952e-21
MEIS1	ENSG00000143995	0.65747	1.2948e-11
MELK	ENSG00000165304	1.20249	1.10288e-33
MERTK	ENSG00000153208	0.818777	4.46778e-11
MET	ENSG00000105976	1.00656	2.90995e-15
METTL7B	ENSG00000170439	2.13994	3.40082e-19
METTL9	ENSG00000197006	0.904206	2.3556e-29
MFAP3L	ENSG00000198948	0.589118	1.49581e-07
MFN2	ENSG00000116688	0.694926	4.46231e-20
MFSD13A	ENSG00000138111	0.667188	5.61201e-19
MFSD14B	ENSG00000148110	0.683225	3.35547e-18
MFSD4A	ENSG00000174514	-0.593454	3.39053e-19
MFSD9	ENSG00000135953	0.622866	1.08959e-14
MGAM	ENSG00000257335	1.10828	8.3907e-18
MGAM2	ENSG00000257743	1.3185	2.35201e-16
MGAT4B	ENSG00000161013	0.642971	1.44373e-26
MGLL	ENSG00000074416	1.27292	4.91228e-24
MGST1	ENSG00000008394	1.00819	1.09482e-29
MICAL1	ENSG00000135596	0.646389	4.5318e-23
MICALL2	ENSG00000164877	0.736806	1.34907e-17
MICU3	ENSG00000155970	-1.13872	6.50458e-26
MID2	ENSG00000080561	-1.11145	1.59134e-38
MIIP	ENSG00000116691	0.658707	4.19122e-25
MILR1	ENSG00000271605	0.855217	1.89069e-19
MISP3	ENSG00000141854	0.828849	4.85356e-23
MIXL1	ENSG00000185155	1.01137	5.90726e-17
MKI67	ENSG00000148773	1.46013	3.93617e-34
MKNK1	ENSG00000079277	0.90726	7.37497e-22
MLKL	ENSG00000168404	0.607211	4.31999e-16
MLLT3	ENSG00000171843	-0.717375	2.64066e-23
MLNR	ENSG00000102539	1.08921	1.21786e-24
MMD	ENSG00000108960	0.697509	1.48125e-09
MMP1	ENSG00000196611	1.24771	7.52156e-17
MMP19	ENSG00000123342	0.697111	4.49366e-13
MMP25	ENSG00000008516	0.660074	3.17072e-09
MMP28	ENSG00000271447	-0.665077	4.90549e-09
MMP8	ENSG00000118113	3.74039	8.94825e-39
MMP9	ENSG00000100985	2.1095	5.08338e-29
MMRN1	ENSG00000138722	1.39566	8.81846e-20
MORC4	ENSG00000133131	-0.858226	5.02114e-33
MORN3	ENSG00000139714	-0.889891	1.05208e-24
MOSPD3	ENSG00000106330	0.588391	1.07086e-19
MPIG6B	ENSG00000204420	1.4733	3.33446e-17
MPL	ENSG00000117400	0.641053	1.17804e-05
MPO	ENSG00000005381	2.7554	1.36347e-36
MPP2	ENSG00000108852	-0.694854	5.79261e-20
MPP6	ENSG00000105926	-0.68915	4.69332e-25
MPST	ENSG00000128309	0.612325	4.54116e-30
MPZ	ENSG00000158887	0.748269	1.37562e-19
MRAS	ENSG00000158186	-0.665687	3.65434e-08
MRNIP	ENSG00000161010	-0.729831	1.77069e-30
MROH6	ENSG00000204839	1.15718	4.838e-28
MRTFB	ENSG00000186260	-0.665714	1.26277e-30
MS4A1	ENSG00000156738	-0.907483	1.05646e-15
MS4A2	ENSG00000149534	-1.01271	5.03892e-07
MS4A3	ENSG00000149516	1.6793	9.72587e-15
MS4A4A	ENSG00000110079	1.25523	4.15844e-20
MSANTD2	ENSG00000120458	-0.683573	2.45076e-35
MSH2	ENSG00000095002	-0.59836	2.84391e-25
MSL3	ENSG00000005302	0.618644	4.7199e-20
MSRB1	ENSG00000198736	0.925351	1.11375e-23
MSRB2	ENSG00000148450	0.894841	3.12531e-28
MSRB3	ENSG00000174099	1.45273	1.05103e-40
MT1E	ENSG00000169715	0.621626	1.13229e-09
MTF1	ENSG00000188786	0.887602	2.43678e-26
MTMR3	ENSG00000100330	0.686777	8.62507e-21
MTMR8	ENSG00000102043	-0.630909	2.55825e-29
MTUS1	ENSG00000129422	-0.912902	4.28025e-12
MTX3	ENSG00000177034	-0.61518	2.12015e-23
MUC1	ENSG00000185499	0.728238	1.19212e-21
MX1	ENSG00000157601	0.738283	0.000820219
MXD1	ENSG00000059728	0.71263	5.03732e-14
MXD3	ENSG00000213347	0.860709	5.97126e-23
MXRA8	ENSG00000162576	-0.592636	3.76073e-14
MYB	ENSG00000118513	0.797919	5.85808e-16
MYBL1	ENSG00000185697	-1.20192	7.6083e-26
MYBL2	ENSG00000101057	1.70103	6.06428e-32
MYBPC3	ENSG00000134571	1.04314	2.98439e-18
MYBPH	ENSG00000133055	-0.616766	2.16769e-05
MYCL	ENSG00000116990	-0.716919	1.98898e-13
MYCT1	ENSG00000120279	0.58537	1.02781e-08
MYD88	ENSG00000172936	0.780694	2.43645e-23
MYDGF	ENSG00000074842	0.64337	3.28511e-18
MYEF2	ENSG00000104177	-0.717251	7.19506e-14
MYL12A	ENSG00000101608	0.701717	4.19667e-27
MYL6B	ENSG00000196465	0.894579	3.50216e-37
MYL9	ENSG00000101335	1.92738	5.53076e-23
MYLK	ENSG00000065534	0.747378	1.44049e-08
MYO10	ENSG00000145555	1.61864	1.15647e-24
MYO16	ENSG00000041515	-0.71764	5.58732e-06
MYO1B	ENSG00000128641	0.644144	0.000193343
MYO6	ENSG00000196586	-0.730256	1.11131e-10
MYO7A	ENSG00000137474	0.665495	4.14338e-09
MYO7B	ENSG00000169994	0.844366	1.69932e-19
MYOM2	ENSG00000036448	-0.675006	0.00871
MZB1	ENSG00000170476	1.78561	2.27194e-22
N4BP3	ENSG00000145911	-0.805574	2.08682e-18
N6AMT1	ENSG00000156239	-0.720732	1.54244e-28
NAB2	ENSG00000166886	-0.607084	1.99663e-21
NADK	ENSG00000008130	0.608844	7.64537e-13
NAIP	ENSG00000249437	1.05714	4.37327e-14
NAP1L2	ENSG00000186462	-0.8915	6.7423e-32
NAP1L3	ENSG00000186310	-0.8069	3.76717e-25
NAPRT	ENSG00000147813	0.617208	1.53332e-18
NAT8B	ENSG00000204872	0.866719	1.54095e-10
NATD1	ENSG00000274180	0.722454	5.36682e-14
NAV2	ENSG00000166833	0.83579	4.93456e-09
NAV3	ENSG00000067798	0.783105	1.6871e-07
NBEAL2	ENSG00000160796	0.704596	3.12651e-21
NBL1	ENSG00000158747	-0.74239	4.04296e-14
NBPF15	ENSG00000266338	-0.652373	1.8755e-26
NCALD	ENSG00000104490	-0.920369	6.69824e-25
NCAM1	ENSG00000149294	-0.595612	1.00882e-08
NCAPG	ENSG00000109805	1.45165	1.74659e-32
NCAPH	ENSG00000121152	1.09621	9.25082e-31
NCF2	ENSG00000116701	0.596496	2.006e-15
NCF4	ENSG00000100365	0.794628	6.29923e-21
NCR3	ENSG00000204475	-0.722767	3.15895e-16
NDRG2	ENSG00000165795	-0.905138	1.64334e-41
NDST1	ENSG00000070614	0.704414	9.21423e-18
NDUFAF2	ENSG00000164182	-0.626135	5.53752e-27
NDUFB3	ENSG00000119013	0.585318	2.79582e-12
NECAB1	ENSG00000123119	2.39431	2.90858e-19
NECTIN2	ENSG00000130202	1.17247	2.9936e-08
NECTIN3	ENSG00000177707	-1.04255	5.83207e-29
NEDD4	ENSG00000069869	0.729625	1.29182e-17
NEFL	ENSG00000277586	-0.821853	3.1459e-11
NEK10	ENSG00000163491	-0.730927	8.76463e-24
NEK2	ENSG00000117650	1.14776	4.16526e-27
NELL2	ENSG00000184613	-1.74576	7.28108e-40
NEO1	ENSG00000067141	-0.692204	2.26925e-21
NEU1	ENSG00000204386	0.598373	3.9212e-26
NEURL1	ENSG00000107954	-1.2077	6.33432e-21
NEXN	ENSG00000162614	0.756002	1.61075e-09
NFASC	ENSG00000163531	0.867369	7.58066e-29
NFATC2	ENSG00000101096	-0.756035	5.27093e-24
NFE2	ENSG00000123405	0.757698	1.49352e-16
NFE4	ENSG00000230257	0.866432	5.78591e-12
NFIB	ENSG00000147862	0.599746	2.08512e-06
NFIL3	ENSG00000165030	0.97728	2.36211e-19
NFKBIA	ENSG00000100906	1.12342	1.40306e-27
NIPSNAP3B	ENSG00000165028	-0.736823	4.02327e-22
NKD1	ENSG00000140807	-0.972725	1.33665e-23
NLE1	ENSG00000073536	-0.59324	6.40627e-23
NLGN2	ENSG00000169992	-0.725954	1.59243e-19
NLGN3	ENSG00000196338	0.622632	2.98008e-20
NLRC3	ENSG00000167984	-0.824531	5.42786e-32
NLRC4	ENSG00000091106	1.05374	2.28824e-26
NLRP12	ENSG00000142405	0.633774	1.18743e-15
NME8	ENSG00000086288	0.692953	7.11961e-18
NMNAT2	ENSG00000157064	1.04629	1.4368e-30
NMT2	ENSG00000152465	-1.11069	1.15934e-37
NMUR1	ENSG00000171596	-0.63816	2.27585e-08
NNMT	ENSG00000166741	0.681113	1.78086e-11
NOCT	ENSG00000151014	0.959818	1.1912e-34
NOD2	ENSG00000167207	0.784288	5.50588e-14
NOG	ENSG00000183691	-1.70743	2.74428e-29
NOP10	ENSG00000182117	0.809873	2.26701e-32
NOP53	ENSG00000105373	-0.634945	7.34906e-26
NOS1AP	ENSG00000198929	1.87961	3.67588e-29
NOXRED1	ENSG00000165555	0.621789	5.82366e-18
NPAS2	ENSG00000170485	-0.85284	4.08403e-14
NPR2	ENSG00000159899	-0.707305	2.43072e-24
NPTXR	ENSG00000221890	-1.0109	1.83953e-33
NQO2	ENSG00000124588	0.884965	1.43813e-20
NR1D1	ENSG00000126368	-0.803336	2.71954e-30
NR1D2	ENSG00000174738	-0.80423	1.94015e-32
NR2E1	ENSG00000112333	0.913666	6.84903e-21
NR3C2	ENSG00000151623	-1.11635	1.523e-39
NR4A1	ENSG00000123358	-0.901471	2.90855e-11
NRCAM	ENSG00000091129	-1.38752	8.08746e-18
NRGN	ENSG00000154146	1.18589	8.40332e-16
NRN1	ENSG00000124785	0.834419	7.58815e-08
NRP1	ENSG00000099250	-0.743233	1.20658e-11
NRXN1	ENSG00000179915	-0.986001	6.3969e-14
NSG1	ENSG00000168824	-0.893315	5.1304e-13
NSG2	ENSG00000170091	0.932598	9.85453e-15
NSUN7	ENSG00000179299	1.04545	1.81903e-15
NT5DC2	ENSG00000168268	1.445	1.0516e-32
NT5DC4	ENSG00000144130	0.602317	3.49907e-07
NT5E	ENSG00000135318	-1.14888	4.57153e-24
NT5M	ENSG00000205309	1.00807	2.75365e-14
NTN4	ENSG00000074527	-0.808715	3.13135e-11
NTN5	ENSG00000142233	-0.72302	2.98048e-22
NTNG2	ENSG00000196358	1.25916	2.90592e-21
NTSR1	ENSG00000101188	1.67772	3.64596e-28
NUBPL	ENSG00000151413	-0.634287	8.26016e-27
NUDT16	ENSG00000198585	0.672389	4.59329e-13
NWD1	ENSG00000188039	0.69058	1.1444e-15
NXF3	ENSG00000147206	1.7894	4.12776e-14
NXN	ENSG00000167693	0.759201	1.43244e-14
NXPH4	ENSG00000182379	-0.659797	4.5904e-09
OAS2	ENSG00000111335	0.598631	0.0032372
OAS3	ENSG00000111331	1.0015	4.44573e-05
OASL	ENSG00000135114	1.23095	1.98536e-11
OBSCN	ENSG00000154358	-1.06644	1.20793e-33
ODF3B	ENSG00000177989	0.721621	2.65905e-08
OIP5	ENSG00000104147	0.745238	3.00595e-20
OIT3	ENSG00000138315	0.767809	7.76146e-21
OLAH	ENSG00000152463	3.90291	7.67678e-24
OLFM1	ENSG00000130558	-1.14726	1.06149e-11
OLFM2	ENSG00000105088	-0.957437	3.11006e-31
OLFM4	ENSG00000102837	3.14982	1.19561e-26
OLFML2A	ENSG00000185585	0.820723	1.17446e-15
OLIG2	ENSG00000205927	-0.875152	3.5095e-06
OLR1	ENSG00000173391	2.32316	3.28397e-23
OMG	ENSG00000126861	0.643594	1.53182e-13
OPLAH	ENSG00000178814	1.5282	4.92476e-23
OPRL1	ENSG00000125510	0.859537	8.42567e-24
OR2B6	ENSG00000124657	1.02517	2.52035e-14
OR4D1	ENSG00000141194	-0.70264	3.03765e-28
OR52B4	ENSG00000221996	0.8105	7.41771e-15
OR56A1	ENSG00000180934	0.597245	3.3206e-15
OR6K3	ENSG00000203757	0.819862	1.63444e-12
OR6N1	ENSG00000197403	1.09306	1.38902e-11
OR6N2	ENSG00000188340	1.06142	5.48172e-12
ORAI2	ENSG00000160991	0.620954	3.10644e-19
ORC1	ENSG00000085840	1.26126	5.8478e-38
ORM1	ENSG00000229314	1.69947	5.02464e-16
ORM2	ENSG00000228278	1.22803	1.78515e-13
OSBPL10	ENSG00000144645	-0.688084	1.14017e-08
OSBPL6	ENSG00000079156	0.60135	2.35314e-08
OSCAR	ENSG00000170909	0.96497	2.31651e-26
OSGEPL1	ENSG00000128694	-0.703679	4.0047e-32
OSM	ENSG00000099985	1.10809	1.51271e-16
OST4	ENSG00000228474	0.58749	4.90514e-13
OTOF	ENSG00000115155	1.92892	3.0156e-09
OTUD7A	ENSG00000169918	-1.01548	1.26107e-26
OVGP1	ENSG00000085465	-0.623726	3.2733e-16
OXNAD1	ENSG00000154814	-0.773885	1.89716e-22
P2RX1	ENSG00000108405	1.05238	2.73241e-31
P2RY1	ENSG00000169860	0.694229	5.59467e-17
P2RY10	ENSG00000078589	-1.06406	1.44009e-37
P3H4	ENSG00000141696	-0.702768	8.01263e-28
P4HA2	ENSG00000072682	0.779163	6.91645e-17
PACSIN1	ENSG00000124507	-0.683559	1.68305e-11
PADI2	ENSG00000117115	0.759833	1.74433e-08
PADI4	ENSG00000159339	1.34127	3.9258e-32
PAG1	ENSG00000076641	0.65471	5.68798e-16
PAIP2B	ENSG00000124374	-1.01545	6.02999e-40
PANX2	ENSG00000073150	0.70406	2.05036e-12
PAQR4	ENSG00000162073	0.69631	2.80437e-27
PAQR6	ENSG00000160781	0.729379	1.19091e-11
PAQR8	ENSG00000170915	-0.684861	1.0724e-30
PARD3	ENSG00000148498	0.864201	5.97807e-13
PARP15	ENSG00000173200	-0.734239	1.52239e-25
PARP9	ENSG00000138496	0.853843	7.89187e-12
PARVA	ENSG00000197702	-0.775261	1.24415e-27
PARVB	ENSG00000188677	0.59679	2.43653e-14
PASK	ENSG00000115687	-0.818571	1.35192e-27
PATJ	ENSG00000132849	-0.971537	1.17823e-33
PAX3	ENSG00000135903	1.22437	1.08402e-08
PAX5	ENSG00000196092	-0.865926	1.48262e-15
PBK	ENSG00000168078	1.07356	7.34288e-24
PBX4	ENSG00000105717	-0.611726	3.12733e-22
PCDH9	ENSG00000184226	-0.771899	4.82312e-10
PCED1B	ENSG00000179715	-0.603857	6.8647e-19
PCLAF	ENSG00000166803	0.872039	1.17202e-23
PCMT1	ENSG00000120265	0.681605	1.65715e-35
PCNA	ENSG00000132646	0.697294	6.38721e-26
PCNX1	ENSG00000100731	0.585176	8.88568e-21
PCNX2	ENSG00000135749	-0.888729	4.89282e-35
PCOLCE2	ENSG00000163710	2.45788	1.97889e-34
PCSK6	ENSG00000140479	1.38037	2.60574e-20
PCSK9	ENSG00000169174	3.69004	9.3142e-23
PCYT1B	ENSG00000102230	1.1999	1.49669e-15
PDCD1LG2	ENSG00000197646	0.655519	8.99888e-05
PDE1B	ENSG00000123360	0.584999	9.7464e-20
PDE2A	ENSG00000186642	0.87441	3.32918e-19
PDE3A	ENSG00000172572	0.916469	2.75159e-12
PDE5A	ENSG00000138735	0.688845	2.27045e-08
PDE7B	ENSG00000171408	-0.79607	1.23126e-20
PDE9A	ENSG00000160191	-0.647012	2.49104e-07
PDGFA	ENSG00000197461	0.847958	2.26387e-10
PDGFC	ENSG00000145431	0.765249	7.27823e-12
PDLIM1	ENSG00000107438	0.885563	2.36015e-18
PDLIM7	ENSG00000196923	0.776518	8.70932e-19
PDZD4	ENSG00000067840	-0.902078	2.64757e-17
PEAK3	ENSG00000188305	0.798904	2.94687e-17
PEAR1	ENSG00000187800	1.25492	1.16691e-15
PECR	ENSG00000115425	0.641523	5.61586e-20
PEG10	ENSG00000242265	-0.764834	1.91164e-14
PER3	ENSG00000049246	-0.714097	1.74083e-19
PEX11G	ENSG00000104883	0.601845	4.16072e-07
PF4	ENSG00000163737	1.32513	4.12841e-18
PF4V1	ENSG00000109272	0.630313	0.00177794
PFKFB2	ENSG00000123836	1.65147	7.6438e-21
PFKFB3	ENSG00000170525	1.2265	2.01223e-18
PFKFB4	ENSG00000114268	0.687197	1.07752e-15
PFN2	ENSG00000070087	-0.861965	7.22686e-25
PGAP3	ENSG00000161395	-0.677116	6.11298e-38
PGD	ENSG00000142657	1.13188	2.35819e-28
PGLYRP1	ENSG00000008438	1.93311	3.11672e-28
PGM1	ENSG00000079739	0.630016	4.15377e-29
PGRMC1	ENSG00000101856	0.967276	3.58473e-21
PGS1	ENSG00000087157	0.752404	9.24739e-14
PHACTR3	ENSG00000087495	0.721537	1.5618e-16
PHC1	ENSG00000111752	-0.636906	3.1803e-27
PHC2	ENSG00000134686	0.977158	1.21983e-17
PHF10	ENSG00000130024	-0.667027	6.31198e-32
PHF21A	ENSG00000135365	0.585316	6.21797e-17
PHGDH	ENSG00000092621	0.661154	4.21219e-10
PHLDB2	ENSG00000144824	-0.854554	1.26256e-26
PHLDB3	ENSG00000176531	-0.594406	1.50381e-27
PHLPP1	ENSG00000081913	0.664196	1.28451e-16
PHOSPHO2	ENSG00000144362	-0.709271	1.08677e-25
PHTF1	ENSG00000116793	0.945752	6.88682e-27
PI16	ENSG00000164530	-0.89731	7.80675e-20
PI3	ENSG00000124102	0.623911	0.00849636
PID1	ENSG00000153823	-1.51279	3.30577e-21
PIF1	ENSG00000140451	0.69713	5.65102e-18
PIGL	ENSG00000108474	-0.651378	1.4283e-22
PIK3AP1	ENSG00000155629	0.812758	7.00682e-16
PIK3C2B	ENSG00000133056	-0.735148	1.32577e-32
PIK3IP1	ENSG00000100100	-0.665842	4.90509e-22
PIM3	ENSG00000198355	0.82387	3.46767e-20
PIMREG	ENSG00000129195	0.70684	2.48395e-20
PIP4P2	ENSG00000155099	0.655606	1.08428e-19
PIWIL2	ENSG00000197181	-0.595704	1.1835e-23
PIWIL4	ENSG00000134627	1.26547	1.00008e-39
PJVK	ENSG00000204311	-0.586115	6.56204e-24
PKD1	ENSG00000008710	-0.632403	7.12974e-31
PKD1L3	ENSG00000277481	0.999338	3.76137e-10
PKHD1L1	ENSG00000205038	1.16388	2.64419e-24
PKM	ENSG00000067225	0.885322	3.78794e-37
PKMYT1	ENSG00000127564	1.58968	1.45114e-51
PKP2	ENSG00000057294	0.585179	1.23418e-08
PLA2G7	ENSG00000146070	-0.79893	8.02847e-10
PLAAT2	ENSG00000133328	0.628516	3.52405e-09
PLAAT5	ENSG00000168004	-0.588123	3.30927e-08
PLAU	ENSG00000122861	1.26904	2.36369e-27
PLAUR	ENSG00000011422	0.618097	4.1298e-15
PLB1	ENSG00000163803	0.773428	1.20684e-09
PLBD1	ENSG00000121316	1.21732	8.82309e-30
PLCB1	ENSG00000182621	-0.589589	2.91473e-15
PLCG1	ENSG00000124181	-0.876867	6.03913e-31
PLCH1	ENSG00000114805	0.663491	3.50185e-10
PLCH2	ENSG00000149527	-0.714348	1.2734e-14
PLCXD2	ENSG00000240891	-0.622498	1.33041e-20
PLD1	ENSG00000075651	0.823798	7.97679e-31
PLD4	ENSG00000166428	-1.33859	6.48409e-33
PLEKHA1	ENSG00000107679	-1.03971	5.8478e-38
PLEKHA5	ENSG00000052126	-0.689817	3.5576e-14
PLEKHB1	ENSG00000021300	-0.88688	4.19506e-25
PLEKHG4	ENSG00000196155	-0.800695	1.60968e-25
PLEKHG5	ENSG00000171680	-0.734937	8.31638e-14
PLEKHH2	ENSG00000152527	-0.71	2.35594e-11
PLEKHH3	ENSG00000068137	0.620044	2.40636e-15
PLIN3	ENSG00000105355	0.811847	5.66884e-21
PLIN4	ENSG00000167676	0.917273	1.45641e-15
PLIN5	ENSG00000214456	0.837327	4.48728e-13
PLK1	ENSG00000166851	0.904428	7.99601e-31
PLK4	ENSG00000142731	0.717224	4.80037e-15
PLLP	ENSG00000102934	-0.659332	2.22013e-14
PLOD1	ENSG00000083444	0.705119	8.9545e-21
PLOD2	ENSG00000152952	1.31529	1.36605e-21
PLP2	ENSG00000102007	0.916336	2.14105e-32
PLPP3	ENSG00000162407	1.383	7.08769e-37
PLPPR3	ENSG00000129951	1.22008	6.80924e-14
PLSCR1	ENSG00000188313	1.08558	3.07434e-12
PLSCR2	ENSG00000163746	0.767896	2.22599e-10
PLSCR4	ENSG00000114698	0.708975	2.35949e-11
PLTP	ENSG00000100979	0.714375	6.63448e-19
PLVAP	ENSG00000130300	-1.13499	3.20708e-11
PLXDC1	ENSG00000161381	-1.27516	1.77509e-30
PLXNA1	ENSG00000114554	-0.699096	1.38951e-27
PLXNA2	ENSG00000076356	0.586148	4.00349e-09
PLXNA3	ENSG00000130827	-0.714208	3.30482e-24
PLXNB3	ENSG00000198753	1.98392	2.39057e-26
PLXNC1	ENSG00000136040	0.780561	9.20394e-19
PMP22	ENSG00000109099	-0.653591	8.14262e-07
PNKD	ENSG00000127838	0.700122	1.54094e-19
PNMA3	ENSG00000183837	-1.01356	1.48012e-17
PNMA6A	ENSG00000235961	-0.667723	3.30901e-08
PNPLA1	ENSG00000180316	1.44719	2.439e-33
PNPLA7	ENSG00000130653	-0.758373	1.08087e-20
POC1A	ENSG00000164087	0.721075	6.75027e-22
POLQ	ENSG00000051341	1.3233	1.25237e-36
POR	ENSG00000127948	0.603297	3.98893e-11
PPARG	ENSG00000132170	1.91824	3.56566e-40
PPBP	ENSG00000163736	1.02653	8.76078e-11
PPP1R13B	ENSG00000088808	-0.675587	6.41421e-38
PPP1R3B	ENSG00000173281	0.720852	1.30508e-12
PPP1R3D	ENSG00000132825	0.869874	7.22686e-25
PPP2R2B	ENSG00000156475	-0.694899	1.56079e-11
PQLC1	ENSG00000122490	0.620853	1.47295e-14
PRAG1	ENSG00000275342	-0.869521	2.24844e-34
PRAM1	ENSG00000133246	0.710489	2.22396e-23
PRDM11	ENSG00000019485	-0.708331	2.64878e-35
PRDM5	ENSG00000138738	0.714144	8.73994e-08
PRDX4	ENSG00000123131	0.653696	7.44202e-15
PRKACB	ENSG00000142875	-0.708296	1.29623e-19
PRKAR2B	ENSG00000005249	0.882923	2.72025e-11
PRKCD	ENSG00000163932	0.788262	4.69332e-25
PRKCH	ENSG00000027075	-0.768885	1.22707e-28
PRKCQ	ENSG00000065675	-0.726559	5.41339e-23
PRKG1	ENSG00000185532	0.695361	1.88692e-10
PRKN	ENSG00000185345	-0.823742	2.33224e-29
PRLR	ENSG00000113494	-0.908032	2.08596e-13
PROK2	ENSG00000163421	0.809314	1.05165e-09
PROS1	ENSG00000184500	1.20348	2.66944e-14
PRPF40B	ENSG00000110844	-0.606791	6.46946e-32
PRR11	ENSG00000068489	0.590239	3.17193e-21
PRR16	ENSG00000184838	0.842412	6.44956e-22
PRR5L	ENSG00000135362	-0.605336	2.09262e-10
PRR7	ENSG00000131188	0.646608	7.14817e-21
PRRG4	ENSG00000135378	0.777734	1.54859e-11
PRRT1	ENSG00000204314	-0.597314	6.51511e-18
PRRT4	ENSG00000224940	1.92065	8.27002e-29
PRSS23	ENSG00000150687	-0.75263	3.7812e-09
PRSS33	ENSG00000103355	-1.33084	4.97392e-09
PRTFDC1	ENSG00000099256	0.608515	1.44436e-12
PRTN3	ENSG00000196415	3.00806	1.6391e-33
PRUNE2	ENSG00000106772	1.1868	1.85087e-12
PSAT1	ENSG00000135069	0.684227	2.29664e-17
PSTPIP2	ENSG00000152229	1.34886	4.82656e-31
PTCH1	ENSG00000185920	-0.861947	1.70079e-20
PTCRA	ENSG00000171611	1.05829	2.90405e-15
PTGDR	ENSG00000168229	-0.855311	1.01197e-17
PTGDR2	ENSG00000183134	-1.40171	9.57422e-14
PTGES	ENSG00000148344	0.649699	8.57493e-08
PTGFR	ENSG00000122420	1.48301	1.09689e-19
PTGR1	ENSG00000106853	0.998184	4.31026e-32
PTGS1	ENSG00000095303	1.13444	7.23629e-18
PTH2R	ENSG00000144407	0.805332	1.61819e-22
PTPDC1	ENSG00000158079	-0.666625	8.60082e-30
PTPN13	ENSG00000163629	-0.873211	6.49255e-18
PTPN4	ENSG00000088179	-0.715165	1.34254e-25
PTPRK	ENSG00000152894	-0.913398	9.74253e-16
PTPRM	ENSG00000173482	-0.76713	1.71043e-11
PTPRN	ENSG00000054356	1.10036	5.86305e-15
PTPRN2	ENSG00000155093	0.836085	9.73954e-14
PTTG1	ENSG00000164611	1.01882	3.49285e-28
PTX3	ENSG00000163661	1.51884	2.80493e-33
PURA	ENSG00000185129	-0.606988	2.3785e-33
PXK	ENSG00000168297	0.684667	1.45488e-27
PXYLP1	ENSG00000155893	0.953204	9.07721e-25
PYCR1	ENSG00000183010	1.60626	2.34076e-28
PYGL	ENSG00000100504	0.95249	1.35056e-20
PYGM	ENSG00000068976	0.642545	1.22133e-18
PYHIN1	ENSG00000163564	-0.875009	2.67049e-19
QPCT	ENSG00000115828	1.07244	1.82651e-25
QSOX1	ENSG00000116260	0.728135	2.7365e-21
RAB13	ENSG00000143545	0.899253	4.43598e-25
RAB19	ENSG00000146955	1.18614	2.21619e-25
RAB1B	ENSG00000174903	0.616842	2.02991e-26
RAB20	ENSG00000139832	1.03415	1.48409e-18
RAB24	ENSG00000169228	0.810298	9.16533e-20
RAB31	ENSG00000168461	0.816962	6.94182e-22
RAB32	ENSG00000118508	1.04066	5.6131e-34
RAB40B	ENSG00000141542	-0.6215	1.61615e-21
RAB5IF	ENSG00000101084	0.783796	3.20895e-28
RAB6B	ENSG00000154917	1.43704	2.20444e-19
RABAC1	ENSG00000105404	0.606943	2.01322e-20
RAD23B	ENSG00000119318	0.592698	1.57324e-27
RAD51	ENSG00000051180	1.07188	5.58977e-32
RAD51AP1	ENSG00000111247	0.617558	2.11374e-13
RAD54L	ENSG00000085999	1.37162	5.9555e-38
RADX	ENSG00000147231	-0.726481	3.28657e-25
RALB	ENSG00000144118	0.676325	1.80102e-14
RALGAPA2	ENSG00000188559	0.819811	3.09258e-22
RAP1GAP	ENSG00000076864	1.62765	2.21644e-07
RAPH1	ENSG00000173166	-0.6078	1.23608e-09
RASGEF1A	ENSG00000198915	0.634364	1.95208e-13
RASGRF2	ENSG00000113319	-1.12713	8.52927e-34
RASGRP1	ENSG00000172575	-0.851106	9.49552e-29
RASGRP4	ENSG00000171777	0.657178	4.25963e-16
RASSF6	ENSG00000169435	-0.64214	5.34594e-10
RBM20	ENSG00000203867	-0.650214	1.96151e-19
RBPMS2	ENSG00000166831	0.830309	1.36212e-06
RCAN3	ENSG00000117602	-0.994651	1.32577e-32
RCVRN	ENSG00000109047	0.640207	5.39268e-08
REC8	ENSG00000100918	0.678606	1.28704e-17
RECK	ENSG00000122707	-0.651484	1.82071e-40
RECQL4	ENSG00000160957	0.963875	4.15735e-27
REEP2	ENSG00000132563	0.591747	2.76074e-18
REM2	ENSG00000139890	0.764981	2.57033e-15
REPS2	ENSG00000169891	0.815376	8.08709e-17
RETN	ENSG00000104918	2.2019	3.59716e-28
RFPL2	ENSG00000128253	-0.664057	2.2926e-16
RFTN1	ENSG00000131378	-0.674077	1.72437e-32
RGL4	ENSG00000159496	1.43638	6.04598e-26
RGMA	ENSG00000182175	0.816549	1.61111e-11
RGPD2	ENSG00000185304	-0.601819	0.00098443
RGS16	ENSG00000143333	0.868666	4.32639e-16
RGS19	ENSG00000171700	0.705382	4.22051e-25
RHAG	ENSG00000112077	0.775367	1.64259e-06
RHBDF2	ENSG00000129667	0.624519	2.22062e-15
RHD	ENSG00000187010	1.36819	5.90967e-14
RHOBTB1	ENSG00000072422	1.07311	6.32446e-14
RHOG	ENSG00000177105	0.650348	6.04075e-19
RHOH	ENSG00000168421	-0.58499	8.84337e-26
RIC3	ENSG00000166405	-0.726124	2.72166e-20
RILPL2	ENSG00000150977	0.78838	1.30757e-27
RIMBP3	ENSG00000275793	-0.73738	1.88975e-25
RIPOR3	ENSG00000042062	0.836403	1.40292e-10
RLN1	ENSG00000107018	-0.728674	4.59082e-28
RLN3	ENSG00000171136	0.605362	8.30849e-10
RMI2	ENSG00000175643	0.900894	2.19973e-07
RNASE1	ENSG00000129538	2.15214	4.75738e-25
RNASE2	ENSG00000169385	2.11722	6.84866e-38
RNASE3	ENSG00000169397	1.95231	1.31378e-22
RNF125	ENSG00000101695	-0.722208	1.72032e-32
RNF135	ENSG00000181481	0.658095	3.12723e-20
RNF144B	ENSG00000137393	0.788989	4.40085e-18
RNF165	ENSG00000141622	-0.705519	2.70338e-08
RNF19B	ENSG00000116514	0.636262	4.79829e-16
RNF207	ENSG00000158286	-0.755905	7.87745e-13
RNF208	ENSG00000212864	1.17428	2.17661e-17
RNF24	ENSG00000101236	0.744688	9.40199e-15
ROBO3	ENSG00000154134	-0.677415	3.01265e-16
ROPN1L	ENSG00000145491	1.04205	3.7604e-26
RORA	ENSG00000069667	-1.06959	3.79492e-30
RORC	ENSG00000143365	-1.13375	6.20462e-24
RPGRIP1L	ENSG00000103494	-0.681812	3.37558e-27
RPH3A	ENSG00000089169	2.06887	1.84058e-19
RPL22	ENSG00000116251	-0.615332	1.40397e-26
RPS6KA5	ENSG00000100784	-0.669347	1.85022e-15
RRAGD	ENSG00000025039	0.914222	2.16185e-28
RRH	ENSG00000180245	-0.589268	1.0537e-21
RRM2	ENSG00000171848	1.92059	8.25927e-44
RRP15	ENSG00000067533	-0.72534	2.21178e-27
RSAD2	ENSG00000134321	1.22416	2.19627e-05
RSPH9	ENSG00000172426	1.21335	2.08715e-16
RSU1	ENSG00000148484	0.657445	8.24198e-17
RTKN2	ENSG00000182010	-0.803881	2.07338e-14
RTL6	ENSG00000188636	-0.6961	1.53047e-24
RTN2	ENSG00000125744	0.819802	2.48285e-21
RTN3	ENSG00000133318	0.642319	2.44612e-16
RTP4	ENSG00000136514	0.759879	4.38658e-05
RUNX3	ENSG00000020633	-0.586679	6.98048e-17
S100A11	ENSG00000163191	0.820173	6.57471e-17
S100A12	ENSG00000163221	1.92746	1.16301e-30
S100A4	ENSG00000196154	0.593448	1.17146e-23
S100A6	ENSG00000197956	0.958768	8.56051e-31
S100A8	ENSG00000143546	1.59162	4.4553e-25
S100A9	ENSG00000163220	1.54859	2.80743e-34
S100B	ENSG00000160307	-0.648311	0.00046012
S100P	ENSG00000163993	1.34055	3.14965e-12
S1PR1	ENSG00000170989	-0.589151	9.51549e-17
S1PR2	ENSG00000267534	-0.66752	2.7673e-20
S1PR5	ENSG00000180739	-0.768589	4.32375e-11
SACS	ENSG00000151835	-0.712556	2.86356e-20
SALL2	ENSG00000165821	-0.792391	4.43259e-27
SAMD10	ENSG00000130590	-0.642687	2.12065e-22
SAMD12	ENSG00000177570	-0.79376	8.63983e-15
SAMD14	ENSG00000167100	2.13158	4.87707e-26
SAMD15	ENSG00000100583	0.644478	3.63959e-15
SAMD3	ENSG00000164483	-0.902491	1.34002e-20
SAMD9L	ENSG00000177409	0.677833	2.26463e-06
SAMSN1	ENSG00000155307	1.27423	3.24864e-23
SAP30	ENSG00000164105	0.91514	4.05838e-14
SAPCD2	ENSG00000186193	1.27687	1.04569e-25
SARDH	ENSG00000123453	-1.01616	8.38757e-22
SARM1	ENSG00000004139	-0.656018	2.91111e-35
SASH1	ENSG00000111961	-0.631748	2.43366e-06
SAT1	ENSG00000130066	0.67841	2.13325e-14
SATB2	ENSG00000119042	0.647463	2.87981e-13
SBK1	ENSG00000188322	-0.80768	5.01386e-18
SBNO2	ENSG00000064932	0.690441	1.58913e-14
SCAI	ENSG00000173611	-0.642057	3.83485e-29
SCARF1	ENSG00000074660	0.796954	5.02516e-10
SCD	ENSG00000099194	1.15086	8.85163e-32
SCML1	ENSG00000047634	-0.80813	3.21098e-19
[truncated: 673 more rows]
