# Supplementary material for: Blood transcriptome responses in patients correlate with severity of COVID-19 disease
Source: Front Immunol. 2023 Jan 20;13:1043219. doi: 10.3389/fimmu.2022.1043219 (PMC9896980; doi:10.3389/fimmu.2022.1043219)
Supplement: Supplementary Data Sheet 5 — limma_Sev9vsHC_170622.txt. [file DataSheet_5.xlsx]

## Sheet: S5_limma_Sev9vsHC_170622
gene_symbol	ENSEMBL_gene_ID	logFC	adj.P.Val
A3GALT2	ENSG00000184389	1.14068	3.72518e-15
AATK	ENSG00000181409	0.687574	7.25448e-09
ABCA1	ENSG00000165029	0.708435	3.46337e-06
ABCA13	ENSG00000179869	3.34276	1.64789e-37
ABCB1	ENSG00000085563	-1.18861	2.03617e-31
ABCB11	ENSG00000073734	0.784179	1.81599e-10
ABCB4	ENSG00000005471	-0.647185	7.37127e-07
ABCB6	ENSG00000115657	0.725953	1.15856e-23
ABCC11	ENSG00000121270	0.825334	2.7471e-09
ABCC3	ENSG00000108846	0.674365	2.93153e-06
ABCD2	ENSG00000173208	-1.17405	7.10358e-25
ABHD15	ENSG00000168792	-0.611785	7.42684e-23
ABHD5	ENSG00000011198	0.602002	2.13129e-10
ABI3	ENSG00000108798	-0.666596	3.02222e-14
ABLIM1	ENSG00000099204	-0.967099	1.20718e-27
ABLIM2	ENSG00000163995	-0.883574	2.99324e-26
ABLIM3	ENSG00000173210	1.30301	6.60959e-12
AC003665.1	ENSG00000006025	-0.715707	4.88441e-24
AC004551.1	ENSG00000089127	0.789421	0.000483005
AC005747.1	ENSG00000007237	0.888575	1.02484e-13
AC008554.1	ENSG00000237440	-0.734843	4.59196e-19
AC020613.1	ENSG00000139053	0.96285	9.6661e-22
AC022966.1	ENSG00000055483	-0.662727	3.65991e-30
AC027237.1	ENSG00000137807	1.22303	2.19672e-31
AC074143.1	ENSG00000140939	0.756553	1.62795e-14
AC118754.1	ENSG00000183018	0.620678	8.35659e-07
AC129492.1	ENSG00000179094	0.855861	1.04917e-09
AC139768.1	ENSG00000184271	-0.928556	4.77927e-30
ACCS	ENSG00000110455	-0.728986	4.43811e-06
ACCSL	ENSG00000205126	0.616699	6.44964e-07
ACE	ENSG00000159640	-1.02516	1.40727e-17
ACER3	ENSG00000078124	0.626639	1.01498e-15
ACHE	ENSG00000087085	1.25912	5.91486e-09
ACKR1	ENSG00000213088	1.04226	8.55526e-08
ACKR3	ENSG00000144476	-0.757408	3.24609e-18
ACOXL	ENSG00000153093	0.934222	1.139e-14
ACP6	ENSG00000162836	0.681254	3.77318e-18
ACRBP	ENSG00000111644	0.746925	8.53932e-10
ACSL1	ENSG00000151726	1.23441	1.70577e-15
ACSS3	ENSG00000111058	0.916583	5.35004e-14
ACTA2	ENSG00000107796	0.603463	8.94615e-06
ACVR1B	ENSG00000135503	0.93666	1.08553e-22
ACVR1C	ENSG00000123612	-0.89552	8.8015e-17
ACVR2A	ENSG00000121989	-0.686218	5.33071e-19
ACVR2B	ENSG00000114739	-0.901518	4.01718e-23
ACVRL1	ENSG00000139567	0.608265	5.49136e-07
ADAM12	ENSG00000148848	-1.02588	3.03888e-12
ADAM17	ENSG00000151694	0.675253	2.40486e-18
ADAM22	ENSG00000008277	-0.924891	1.87872e-23
ADAM23	ENSG00000114948	-0.965286	5.68634e-11
ADAM32	ENSG00000197140	0.997313	2.99242e-30
ADAM9	ENSG00000168615	1.2568	8.7336e-34
ADAMTS1	ENSG00000154734	-0.794839	3.08609e-08
ADAMTS10	ENSG00000142303	-1.11674	5.34772e-23
ADAMTS17	ENSG00000140470	-0.625384	4.50424e-11
ADAMTS2	ENSG00000087116	4.29645	3.33047e-26
ADAMTS3	ENSG00000156140	1.32912	1.03485e-09
ADAMTS4	ENSG00000158859	-0.79126	6.90138e-19
ADAMTS5	ENSG00000154736	-1.42108	5.32454e-13
ADAMTSL5	ENSG00000185761	-0.652918	3.83134e-12
ADARB1	ENSG00000197381	-0.632225	1.12439e-18
ADAT2	ENSG00000189007	-0.645459	6.70694e-18
ADCY3	ENSG00000138031	0.783531	5.14374e-07
ADCY4	ENSG00000129467	0.73925	1.09801e-15
ADCY6	ENSG00000174233	0.800318	8.46296e-11
ADCY9	ENSG00000162104	-0.590032	5.21136e-12
ADGRA3	ENSG00000152990	-0.59815	2.81207e-07
ADGRB2	ENSG00000121753	-0.880828	1.74946e-18
ADGRD1	ENSG00000111452	-0.986561	7.18433e-11
ADGRE2	ENSG00000127507	0.712987	1.76902e-09
ADGRG1	ENSG00000205336	-1.04556	1.60116e-12
ADGRG3	ENSG00000182885	0.84916	3.91184e-09
ADGRG5	ENSG00000159618	-0.859991	9.65039e-16
ADGRL1	ENSG00000072071	-0.944395	3.75344e-24
ADHFE1	ENSG00000147576	-0.592441	3.98939e-18
ADM	ENSG00000148926	1.11147	2.65605e-10
ADM2	ENSG00000128165	0.66255	1.19228e-12
ADORA2B	ENSG00000170425	0.844795	3.16922e-16
ADRA2A	ENSG00000150594	0.631567	0.000126619
AFF2	ENSG00000155966	1.11603	9.20393e-20
AFF3	ENSG00000144218	-0.729329	4.77481e-09
AGAP1	ENSG00000157985	-1.09477	4.74469e-16
AGBL3	ENSG00000146856	-0.616854	3.50504e-15
AGFG1	ENSG00000173744	1.01741	7.20524e-27
AGFG2	ENSG00000106351	-0.960255	1.2824e-33
AGMAT	ENSG00000116771	-0.635908	6.20191e-11
AGPAT1	ENSG00000204310	0.601429	1.88503e-13
AGPAT2	ENSG00000169692	0.837491	9.14392e-27
AGTRAP	ENSG00000177674	0.95506	1.92229e-24
AHI1	ENSG00000135541	-0.612658	1.03863e-09
AHNAK	ENSG00000124942	-0.678368	1.21008e-17
AHSP	ENSG00000169877	1.74008	1.20446e-09
AIG1	ENSG00000146416	0.633974	1.53425e-17
AIM2	ENSG00000163568	1.03061	6.7977e-10
AJAP1	ENSG00000196581	-1.51709	2.76242e-18
AJM1	ENSG00000232434	-0.677434	5.05359e-11
AK4	ENSG00000162433	0.631413	6.36998e-12
AK5	ENSG00000154027	-1.29422	6.50754e-19
AKAP11	ENSG00000023516	-0.613586	7.68698e-26
AKAP12	ENSG00000131016	-1.3558	1.89392e-09
AKAP5	ENSG00000179841	-0.704888	1.69976e-08
AKAP6	ENSG00000151320	-0.735768	4.63633e-09
AKIRIN2	ENSG00000135334	0.685087	2.99401e-18
AKT3	ENSG00000117020	-0.784324	7.31762e-28
AL121768.1	ENSG00000165521	-0.760803	3.66093e-17
ALAS1	ENSG00000023330	0.655654	1.45201e-27
ALAS2	ENSG00000158578	1.02548	0.000202886
ALDH1A1	ENSG00000165092	-0.894583	4.67246e-10
ALDH1A2	ENSG00000128918	1.48903	6.31082e-17
ALDH1L2	ENSG00000136010	1.72553	1.20142e-24
ALDH3B1	ENSG00000006534	0.622244	5.63766e-13
ALDH4A1	ENSG00000159423	0.688848	2.18588e-23
ALDOA	ENSG00000149925	0.791456	1.5095e-18
ALKBH8	ENSG00000137760	-0.635159	2.86031e-21
ALOX12	ENSG00000108839	1.25379	4.11553e-12
ALOX15	ENSG00000161905	-2.07288	3.41594e-11
ALOX15B	ENSG00000179593	1.8609	6.95674e-13
ALOX5	ENSG00000012779	0.930375	7.68954e-17
ALOX5AP	ENSG00000132965	1.30294	8.93145e-24
ALPK1	ENSG00000073331	0.812094	2.33792e-13
ALPK2	ENSG00000198796	-0.902525	1.19006e-09
ALPK3	ENSG00000136383	0.962705	2.66623e-16
ALPL	ENSG00000162551	1.00593	1.05793e-06
ALS2CL	ENSG00000178038	-1.09532	1.25144e-23
AMFR	ENSG00000159461	0.656411	7.05294e-12
AMIGO1	ENSG00000181754	-1.20096	3.03428e-31
AMN1	ENSG00000151743	0.71766	2.25273e-16
AMOT	ENSG00000126016	-0.977325	1.6782e-28
AMOTL1	ENSG00000166025	0.997138	8.40516e-14
AMPD2	ENSG00000116337	-0.673478	4.15835e-12
AMPH	ENSG00000078053	3.14913	2.17988e-27
AMZ1	ENSG00000174945	-0.634613	5.16123e-10
ANK1	ENSG00000029534	0.595079	0.0059274
ANK3	ENSG00000151150	-0.803009	4.74913e-13
ANKK1	ENSG00000170209	-0.617372	1.66304e-10
ANKLE1	ENSG00000160117	0.602095	7.80684e-15
ANKRD2	ENSG00000165887	0.709317	2.05776e-16
ANKRD22	ENSG00000152766	2.29219	4.16475e-24
ANKRD31	ENSG00000145700	-0.626323	1.3019e-12
ANKRD33B	ENSG00000164236	0.939416	5.30212e-22
ANKRD34B	ENSG00000189127	1.52998	7.0398e-13
ANKRD36	ENSG00000135976	-0.586776	5.02531e-15
ANKRD9	ENSG00000156381	1.4733	8.40677e-16
ANKS6	ENSG00000165138	-0.788081	6.04461e-25
ANKUB1	ENSG00000206199	-1.44011	6.98574e-19
ANLN	ENSG00000011426	1.94721	1.25601e-39
ANO10	ENSG00000160746	0.853544	1.97412e-27
ANO2	ENSG00000047617	0.709064	4.08989e-11
ANO9	ENSG00000185101	-1.09089	5.65839e-26
ANOS1	ENSG00000011201	0.888197	2.64269e-08
ANTXRL	ENSG00000274209	1.08239	4.89398e-20
ANXA1	ENSG00000135046	0.643416	8.48779e-11
ANXA3	ENSG00000138772	2.18192	5.12161e-28
AOC1	ENSG00000002726	0.92362	0.00562367
AP3B2	ENSG00000103723	1.73019	2.63033e-14
AP3S1	ENSG00000177879	0.611386	1.60261e-24
AP5B1	ENSG00000254470	0.822604	4.06582e-13
APBA1	ENSG00000107282	-1.04522	1.35883e-21
APBA2	ENSG00000034053	-0.778362	1.99517e-16
APBB1	ENSG00000166313	-1.06867	5.61378e-33
APMAP	ENSG00000101474	1.00206	3.02205e-22
APOBEC3A	ENSG00000128383	0.939959	2.17066e-12
APOBEC3B	ENSG00000179750	1.63254	7.00316e-10
APOL3	ENSG00000128284	-0.704175	1.87057e-21
AQP1	ENSG00000240583	0.822035	1.12767e-05
AQP10	ENSG00000143595	1.26183	1.57366e-10
AQP9	ENSG00000103569	0.796137	3.96736e-10
AREG	ENSG00000109321	0.965899	2.62188e-11
ARF4	ENSG00000168374	0.596278	4.55659e-33
ARFGEF3	ENSG00000112379	1.53343	1.62522e-11
ARG1	ENSG00000118520	3.23404	2.48859e-31
ARG2	ENSG00000081181	1.5615	2.8623e-24
ARHGAP10	ENSG00000071205	-0.722436	1.40288e-16
ARHGAP11A	ENSG00000198826	0.797594	3.15761e-16
ARHGAP18	ENSG00000146376	0.587557	1.47763e-15
ARHGAP23	ENSG00000275832	1.28752	1.33973e-18
ARHGAP24	ENSG00000138639	0.922881	9.11169e-18
ARHGAP29	ENSG00000137962	1.36529	9.49966e-22
ARHGAP42	ENSG00000165895	0.787961	3.9016e-12
ARHGAP6	ENSG00000047648	0.887023	1.65256e-08
ARHGEF10L	ENSG00000074964	-0.9306	5.79121e-13
ARHGEF11	ENSG00000132694	0.58812	5.2835e-11
ARHGEF12	ENSG00000196914	0.654986	7.18343e-06
ARHGEF17	ENSG00000110237	1.63316	2.63274e-19
ARHGEF37	ENSG00000183111	0.93196	9.10348e-09
ARHGEF39	ENSG00000137135	0.83878	5.25081e-20
ARHGEF4	ENSG00000136002	-0.78496	7.44142e-18
ARHGEF9	ENSG00000131089	-0.657622	3.15155e-26
ARID3A	ENSG00000116017	0.650624	1.54272e-14
ARL10	ENSG00000175414	-0.758124	3.67021e-23
ARL11	ENSG00000152213	0.76281	1.9798e-18
ARL14EP	ENSG00000152219	-0.635664	2.10749e-15
ARL4C	ENSG00000188042	-0.962298	2.12392e-26
ARL6	ENSG00000113966	-0.589573	2.54321e-12
ARL8A	ENSG00000143862	0.796826	2.33431e-21
ARMC12	ENSG00000157343	1.24442	1.76307e-16
ARMH2	ENSG00000260286	0.680089	8.85779e-16
ARNT2	ENSG00000172379	0.742222	6.40449e-14
ARNTL2	ENSG00000029153	1.03647	4.89263e-22
ARPIN	ENSG00000242498	-0.859385	1.08492e-07
ARPP21	ENSG00000172995	-0.608861	1.00509e-12
ARRB2	ENSG00000141480	0.588139	1.53687e-12
ART4	ENSG00000111339	0.786693	5.93338e-06
ASAH2B	ENSG00000204147	-0.835897	1.48266e-21
ASAP1	ENSG00000153317	0.636819	3.59464e-14
ASAP2	ENSG00000151693	0.631367	7.0677e-06
ASB2	ENSG00000100628	-1.00615	3.47532e-15
ASGR2	ENSG00000161944	0.902202	4.43977e-11
ASPH	ENSG00000198363	1.56466	5.29227e-23
ASPM	ENSG00000066279	1.62649	3.3422e-30
ASPRV1	ENSG00000244617	0.68406	4.25635e-05
ASS1	ENSG00000130707	0.652045	6.64994e-15
ASTN2	ENSG00000148219	-0.806529	1.71095e-23
ATF4	ENSG00000128272	0.607745	7.5742e-38
ATF7IP2	ENSG00000166669	-0.622362	1.39321e-15
ATG9A	ENSG00000198925	0.653572	8.25507e-18
ATG9B	ENSG00000181652	-0.879732	3.23058e-20
ATP10A	ENSG00000206190	-0.623179	4.74873e-11
ATP11A	ENSG00000068650	0.653027	8.71954e-20
ATP11B	ENSG00000058063	0.687904	5.45293e-18
ATP1B2	ENSG00000129244	1.01216	8.61344e-08
ATP2C2	ENSG00000064270	2.70979	7.79896e-29
ATP5F1E	ENSG00000124172	0.71001	4.50146e-16
ATP6V0E1	ENSG00000113732	0.688456	2.43807e-24
ATP6V0E2	ENSG00000171130	-0.804324	2.11194e-24
ATP6V1C2	ENSG00000143882	0.673037	1.36833e-15
ATP8B2	ENSG00000143515	-0.629898	1.94264e-18
ATP8B4	ENSG00000104043	1.27195	2.10911e-24
ATP9A	ENSG00000054793	1.41634	2.34933e-19
AUNIP	ENSG00000127423	1.38762	6.54445e-35
AURKA	ENSG00000087586	1.10191	1.58324e-30
AURKB	ENSG00000178999	1.37623	2.44002e-35
AUTS2	ENSG00000158321	-0.972608	1.42647e-23
AXIN2	ENSG00000168646	-1.01509	3.28656e-20
AZI2	ENSG00000163512	0.612584	1.27633e-12
AZIN1	ENSG00000155096	0.595104	4.51647e-29
AZIN2	ENSG00000142920	-1.01694	3.52172e-26
AZU1	ENSG00000172232	2.84476	5.22825e-25
B2M	ENSG00000166710	0.649215	1.06428e-15
B3GALT2	ENSG00000162630	-1.21262	1.01617e-19
B3GAT1	ENSG00000109956	-0.620117	0.000185558
B3GNT2	ENSG00000170340	0.761045	6.78163e-21
B3GNT5	ENSG00000176597	0.87475	4.87729e-14
B3GNT8	ENSG00000177191	0.789945	2.10084e-14
B4GALT2	ENSG00000117411	0.899788	4.05311e-21
B4GALT4	ENSG00000121578	0.698415	2.34097e-15
B4GALT5	ENSG00000158470	1.15322	1.55377e-17
BACH2	ENSG00000112182	-0.837538	1.37609e-15
BAMBI	ENSG00000095739	1.3154	4.46092e-18
BASP1	ENSG00000176788	0.851721	2.97594e-09
BATF	ENSG00000156127	0.758118	2.15903e-19
BATF2	ENSG00000168062	1.40248	6.38537e-10
BBS5	ENSG00000163093	-0.69215	8.26675e-21
BCAS4	ENSG00000124243	-0.935655	1.72759e-23
BCAT1	ENSG00000060982	1.20843	3.06847e-15
BCL11B	ENSG00000127152	-1.24521	6.82513e-34
BCL2A1	ENSG00000140379	1.13096	2.7197e-14
BCL2L15	ENSG00000188761	1.30344	1.19853e-19
BCL3	ENSG00000069399	0.742009	2.68127e-11
BCL6	ENSG00000113916	1.45233	5.05133e-20
BCL9L	ENSG00000186174	-1.04539	2.50548e-33
BEND7	ENSG00000165626	1.44782	1.68615e-17
BEX1	ENSG00000133169	0.889079	1.17317e-09
BEX3	ENSG00000166681	0.814068	1.12982e-09
BHLHA15	ENSG00000180535	2.37086	1.35771e-22
BHLHE41	ENSG00000123095	0.810675	8.05976e-09
BICDL1	ENSG00000135127	-1.12407	3.14787e-30
BICDL2	ENSG00000162069	1.14422	1.8652e-08
BIK	ENSG00000100290	0.720266	4.07311e-16
BIN1	ENSG00000136717	-0.827072	1.20716e-26
BIRC3	ENSG00000023445	-0.61046	1.16506e-10
BIRC5	ENSG00000089685	2.10031	7.98716e-40
BLOC1S1	ENSG00000135441	0.76	6.43708e-32
BMP2	ENSG00000125845	0.955071	1.50505e-08
BMP6	ENSG00000153162	0.655303	1.3795e-07
BMP8A	ENSG00000183682	0.707027	1.04224e-08
BMP8B	ENSG00000116985	0.88228	1.7142e-12
BMPR1A	ENSG00000107779	-0.839009	5.97356e-22
BMX	ENSG00000102010	2.0051	8.95068e-27
BNC2	ENSG00000173068	-0.872906	1.1565e-08
BOK	ENSG00000176720	-0.690821	0.000737127
BPGM	ENSG00000172331	0.841823	0.000218502
BPI	ENSG00000101425	2.90186	2.4835e-33
BRCA1	ENSG00000012048	0.643675	6.90781e-19
BRCA2	ENSG00000139618	0.707681	3.18632e-10
BRI3	ENSG00000164713	0.912582	1.85799e-26
BSN	ENSG00000164061	-0.621683	6.37902e-17
BST1	ENSG00000109743	0.868098	2.7003e-16
BTBD11	ENSG00000151136	-0.8413	1.4483e-19
BTBD19	ENSG00000222009	1.04476	5.1842e-18
BTNL3	ENSG00000168903	1.25406	0.00747816
BUB1	ENSG00000169679	1.77623	5.10371e-36
BUB1B	ENSG00000156970	1.67509	2.06205e-39
BVES	ENSG00000112276	0.781409	7.3946e-09
C10orf105	ENSG00000214688	0.794393	2.33837e-09
C10orf143	ENSG00000237489	-0.649996	1.01679e-19
C11orf45	ENSG00000174370	-0.612419	7.10647e-14
C12orf42	ENSG00000179088	-0.722923	2.12236e-13
C12orf45	ENSG00000151131	-0.670364	7.75219e-23
C13orf46	ENSG00000283199	-0.707636	3.48097e-15
C14orf132	ENSG00000227051	-0.837322	1.71739e-10
C15orf53	ENSG00000175779	-0.725625	1.83734e-12
C16orf74	ENSG00000154102	-0.647262	4.11547e-10
C17orf53	ENSG00000125319	1.43752	1.07476e-26
C17orf99	ENSG00000187997	0.936797	5.23433e-10
C19orf38	ENSG00000214212	0.833477	3.19708e-20
C1orf116	ENSG00000182795	0.705387	5.70954e-05
C1orf162	ENSG00000143110	0.654333	1.77813e-13
C1orf198	ENSG00000119280	0.621908	4.00426e-06
C1orf21	ENSG00000116667	-0.97038	1.30563e-14
C1orf226	ENSG00000239887	1.80181	8.0613e-22
C1QA	ENSG00000173372	0.63395	0.000536007
C1QB	ENSG00000173369	1.19812	9.54435e-09
C1QC	ENSG00000159189	1.36526	1.45936e-10
C1R	ENSG00000159403	0.595545	2.76277e-16
C1RL	ENSG00000139178	0.688392	1.28282e-15
C21orf58	ENSG00000160298	0.682933	3.27311e-18
C21orf59-TCP10L	ENSG00000265590	-1.41218	1.09611e-27
C2orf88	ENSG00000187699	0.879233	5.43379e-10
C3AR1	ENSG00000171860	1.34882	2.14138e-15
C3orf18	ENSG00000088543	-0.591956	3.7084e-15
C4orf3	ENSG00000164096	0.655619	1.30498e-15
C4orf50	ENSG00000181215	-0.956213	6.61608e-11
C5orf30	ENSG00000181751	1.81547	4.46087e-20
C5orf47	ENSG00000185056	1.01236	2.33489e-16
C5orf67	ENSG00000225940	0.772034	3.63408e-08
C8orf88	ENSG00000253250	1.26542	9.16174e-24
C9orf152	ENSG00000188959	0.688443	1.65834e-12
C9orf66	ENSG00000183784	0.600158	1.81904e-12
CA1	ENSG00000133742	1.76689	5.35702e-09
CA12	ENSG00000074410	1.78449	7.71179e-17
CA2	ENSG00000104267	1.27738	1.53992e-14
CA4	ENSG00000167434	2.0267	1.03207e-26
CA5B	ENSG00000169239	-0.621049	1.19166e-23
CAB39	ENSG00000135932	0.602638	7.44814e-17
CABP4	ENSG00000175544	-0.833592	1.68136e-14
CACNA1E	ENSG00000198216	1.24994	4.73338e-12
CACNA1H	ENSG00000196557	-0.973502	5.63482e-14
CACNA1I	ENSG00000100346	-0.683373	3.46868e-10
CACNA2D2	ENSG00000007402	-1.27933	2.09738e-18
CACNA2D3	ENSG00000157445	-1.37299	1.42882e-21
CACNB1	ENSG00000067191	-0.659559	2.55192e-23
CACNB4	ENSG00000182389	-0.686977	1.05318e-05
CACNG6	ENSG00000130433	-1.38703	1.51427e-14
CACNG8	ENSG00000142408	-0.84073	2.18023e-06
CALD1	ENSG00000122786	0.93435	9.16027e-09
CALHM5	ENSG00000178033	0.716756	2.39334e-08
CAMK2D	ENSG00000145349	-0.688781	1.97292e-21
CAMK2N1	ENSG00000162545	-0.93513	3.66841e-21
CAMK4	ENSG00000152495	-1.20107	4.55033e-23
CAMKK1	ENSG00000004660	0.619337	5.03482e-11
CAMKK2	ENSG00000110931	0.890433	4.74773e-23
CAMP	ENSG00000164047	2.54989	1.50374e-30
CAND2	ENSG00000144712	-0.740913	1.79538e-12
CAP1	ENSG00000131236	0.629682	6.44273e-19
CAPG	ENSG00000042493	0.959039	6.28071e-23
CAPN11	ENSG00000137225	0.686159	1.79465e-08
CAPN13	ENSG00000162949	1.38586	2.16902e-14
CAPNS2	ENSG00000256812	0.666498	4.27839e-14
CAPZA1	ENSG00000116489	0.610558	3.83382e-18
CARD11	ENSG00000198286	-0.832358	5.4515e-26
CARD16	ENSG00000204397	0.873229	1.97175e-13
CARD17	ENSG00000255221	1.33932	5.18584e-08
CARD6	ENSG00000132357	1.01852	2.52515e-24
CARMIL2	ENSG00000159753	-0.794485	2.62829e-23
CARNS1	ENSG00000172508	-0.827042	3.11111e-15
CASD1	ENSG00000127995	-0.62625	5.5545e-17
CASP1	ENSG00000137752	0.589027	4.61157e-10
CASP4	ENSG00000196954	0.59896	8.93394e-11
CASP5	ENSG00000137757	0.629679	0.00113424
CASS4	ENSG00000087589	-0.748389	8.35886e-11
CATSPER2	ENSG00000166762	-0.632771	1.16931e-13
CATSPERB	ENSG00000133962	-0.958177	1.07615e-18
CAV1	ENSG00000105974	1.66385	4.06405e-22
CAV2	ENSG00000105971	0.904342	5.70265e-08
CBLB	ENSG00000114423	-0.75596	5.5417e-24
CBSL	ENSG00000274276	0.785823	2.99028e-12
CC2D2A	ENSG00000048342	-0.662996	5.4837e-16
CC2D2B	ENSG00000188649	1.16293	8.11889e-24
CCDC102B	ENSG00000150636	-0.609599	1.79202e-16
CCDC136	ENSG00000128596	-0.786961	2.01219e-21
CCDC140	ENSG00000163081	0.877277	9.38941e-18
CCDC141	ENSG00000163492	-0.935755	4.68603e-18
CCDC150	ENSG00000144395	0.91054	5.57394e-25
CCDC152	ENSG00000198865	-0.898621	7.34829e-19
CCDC17	ENSG00000159588	0.669635	2.84121e-17
CCDC180	ENSG00000197816	-0.679004	1.22158e-15
CCDC65	ENSG00000139537	-0.894603	1.16469e-20
CCDC71L	ENSG00000253276	0.96202	6.08589e-15
CCDC73	ENSG00000186714	0.589149	7.66079e-12
CCDC85C	ENSG00000205476	-0.863263	1.45211e-23
CCDC89	ENSG00000179071	-0.767971	2.39138e-14
CCIN	ENSG00000185972	0.762254	2.49749e-16
CCL28	ENSG00000151882	-0.759365	1.18985e-24
CCM2L	ENSG00000101331	0.661612	1.62904e-07
CCNA1	ENSG00000133101	1.97995	1.92205e-13
CCNA2	ENSG00000145386	1.54523	1.06805e-34
CCNB1	ENSG00000134057	1.30655	1.68978e-26
CCNB2	ENSG00000157456	1.78445	1.45411e-38
CCND1	ENSG00000110092	-0.592108	6.47007e-14
CCND3	ENSG00000112576	0.690264	7.11567e-21
CCNE1	ENSG00000105173	0.838702	3.0747e-14
CCNE2	ENSG00000175305	1.26173	2.69852e-26
CCNF	ENSG00000162063	0.640409	4.3986e-15
CCNI2	ENSG00000205089	-0.774073	2.48329e-18
CCNJL	ENSG00000135083	0.606272	3.18664e-05
CCPG1	ENSG00000260916	0.633517	9.81135e-19
CCR3	ENSG00000183625	-1.47536	8.80599e-15
CCR4	ENSG00000183813	-0.841058	7.52713e-17
CCR5	ENSG00000160791	-1.01271	9.70282e-18
CCR6	ENSG00000112486	-0.758175	2.23449e-17
CCR7	ENSG00000126353	-0.901175	9.61851e-15
CCR8	ENSG00000179934	-0.905505	2.46233e-15
CCR9	ENSG00000173585	-0.746912	1.04039e-11
CCRL2	ENSG00000121797	1.08517	8.69092e-14
CD151	ENSG00000177697	0.903747	7.71218e-12
CD160	ENSG00000117281	-1.29571	5.54217e-20
CD163	ENSG00000177575	1.27545	2.45929e-10
CD163L1	ENSG00000177675	1.10197	8.59983e-10
CD177	ENSG00000204936	3.9949	1.86983e-18
CD1C	ENSG00000158481	-1.06661	2.78114e-13
CD1E	ENSG00000158488	-0.604363	3.56919e-11
CD2	ENSG00000116824	-1.03392	6.03871e-22
CD22	ENSG00000012124	-0.627536	1.66805e-07
CD24	ENSG00000272398	2.06247	8.04717e-24
CD244	ENSG00000122223	-0.8643	9.3149e-21
CD247	ENSG00000198821	-1.02182	1.65791e-23
CD248	ENSG00000174807	-0.820422	1.29714e-07
CD274	ENSG00000120217	1.09711	9.372e-08
CD28	ENSG00000178562	-1.21504	4.63337e-25
CD3D	ENSG00000167286	-1.04609	3.14345e-21
CD3E	ENSG00000198851	-1.1416	7.18115e-30
CD3G	ENSG00000160654	-1.14474	7.18921e-26
CD4	ENSG00000010610	-1.24395	8.06104e-29
CD40LG	ENSG00000102245	-1.21829	1.85635e-30
CD5	ENSG00000110448	-1.29834	7.87336e-31
CD55	ENSG00000196352	0.864988	1.45497e-16
CD58	ENSG00000116815	0.752261	2.20406e-25
CD59	ENSG00000085063	0.870701	1.09956e-16
CD6	ENSG00000013725	-1.23512	1.63719e-30
CD63	ENSG00000135404	1.01576	1.19544e-28
CD7	ENSG00000173762	-0.962613	5.12436e-27
CD74	ENSG00000019582	-0.697811	2.79625e-18
CD81	ENSG00000110651	-0.610378	7.42147e-22
CD8A	ENSG00000153563	-1.12724	1.4886e-17
CD8B	ENSG00000172116	-1.13191	6.70694e-18
CD9	ENSG00000010278	0.655807	1.34334e-06
CD96	ENSG00000153283	-1.08314	1.68219e-27
CDA	ENSG00000158825	1.04152	2.02296e-17
CDADC1	ENSG00000102543	0.732654	4.07319e-23
CDC20	ENSG00000117399	2.08036	1.58413e-34
CDC25A	ENSG00000164045	1.97879	1.26608e-36
CDC25B	ENSG00000101224	-0.721589	2.11903e-20
CDC25C	ENSG00000158402	1.26613	7.40428e-36
CDC42BPA	ENSG00000143776	0.72212	1.23113e-09
CDC42EP1	ENSG00000128283	0.852717	5.6382e-07
CDC42EP3	ENSG00000163171	0.842889	1.4188e-18
CDC45	ENSG00000093009	1.77242	1.18405e-37
CDC6	ENSG00000094804	1.63192	1.89096e-37
CDCA2	ENSG00000184661	1.69556	7.27571e-34
CDCA3	ENSG00000111665	1.43221	2.98296e-33
CDCA5	ENSG00000146670	1.84044	5.86863e-36
CDCA8	ENSG00000134690	1.0706	2.97714e-31
CDH2	ENSG00000170558	-0.620665	5.85503e-05
CDH6	ENSG00000113361	1.24824	1.87239e-23
CDHR3	ENSG00000128536	-1.27113	2.60856e-29
CDK1	ENSG00000170312	1.8851	3.59695e-33
CDK14	ENSG00000058091	0.839059	2.70587e-21
CDK20	ENSG00000156345	-0.807236	1.09163e-27
CDK5R1	ENSG00000176749	0.739612	7.99025e-10
CDKN1A	ENSG00000124762	0.710542	1.17049e-08
CDKN1C	ENSG00000129757	-1.13216	2.30684e-08
CDKN2B	ENSG00000147883	0.835769	2.51446e-15
CDKN2C	ENSG00000123080	1.26001	3.12259e-36
CDKN2D	ENSG00000129355	0.918404	5.47514e-15
CDKN3	ENSG00000100526	1.05116	1.43977e-22
CDON	ENSG00000064309	-0.813114	1.53549e-22
CDT1	ENSG00000167513	1.78906	5.69502e-36
CEACAM1	ENSG00000079385	1.8259	1.53309e-25
CEACAM4	ENSG00000105352	0.912706	2.75761e-15
CEACAM6	ENSG00000086548	2.96871	1.28679e-25
CEACAM8	ENSG00000124469	3.22608	1.6782e-28
CEBPA	ENSG00000245848	0.902214	3.30846e-18
CEBPB	ENSG00000172216	0.887555	4.29892e-12
CEBPD	ENSG00000221869	1.22306	8.74756e-20
CEBPE	ENSG00000092067	1.41489	5.13766e-19
CELSR1	ENSG00000075275	-0.608541	3.87963e-09
CELSR2	ENSG00000143126	-0.737206	1.09269e-18
CENPA	ENSG00000115163	1.70436	1.72608e-37
CENPE	ENSG00000138778	1.03379	1.04325e-16
CENPF	ENSG00000117724	1.37883	5.21666e-28
CENPI	ENSG00000102384	0.822231	1.3756e-20
CENPM	ENSG00000100162	0.884513	3.12574e-16
CENPN	ENSG00000166451	0.668998	6.07307e-20
CENPU	ENSG00000151725	1.03482	9.76493e-24
CENPW	ENSG00000203760	0.973046	3.26284e-26
CEP126	ENSG00000110318	-1.02021	1.18476e-25
CEP170B	ENSG00000099814	-0.723836	1.07705e-09
CEP19	ENSG00000174007	0.683199	8.65255e-12
CEP290	ENSG00000198707	-0.696512	1.08257e-19
CEP295NL	ENSG00000178404	0.612394	5.77044e-11
CEP55	ENSG00000138180	1.74852	6.27174e-33
CEP68	ENSG00000011523	-0.632846	8.1143e-26
CEP70	ENSG00000114107	-0.617983	2.76277e-16
CEP78	ENSG00000148019	-0.739732	1.10222e-15
CEP97	ENSG00000182504	0.657255	9.28294e-21
CETP	ENSG00000087237	0.847027	7.57376e-12
CFAP36	ENSG00000163001	-0.714467	2.4718e-26
CFAP410	ENSG00000160226	-0.585593	4.87107e-20
CFAP54	ENSG00000188596	0.874434	1.69639e-11
CFAP77	ENSG00000188523	3.05853	3.51885e-17
CFAP97	ENSG00000164323	-0.590843	7.28371e-17
CFAP97D1	ENSG00000231256	0.714671	1.59825e-12
CFH	ENSG00000000971	-0.720617	5.90356e-07
CFLAR	ENSG00000003402	0.706351	1.1642e-15
CFP	ENSG00000126759	0.623673	6.73355e-16
CGAS	ENSG00000164430	0.609893	1.05995e-17
CHAC1	ENSG00000128965	1.02986	5.38866e-21
CHCHD6	ENSG00000159685	-0.650042	2.43791e-20
CHD6	ENSG00000124177	-0.605306	3.75072e-29
CHD7	ENSG00000171316	0.655787	8.04944e-16
CHDH	ENSG00000016391	0.767505	1.51265e-13
CHEK1	ENSG00000149554	1.18367	1.41684e-29
CHIC1	ENSG00000204116	-0.852377	4.33406e-24
CHIC2	ENSG00000109220	0.617414	4.06029e-22
CHIT1	ENSG00000133063	2.04932	9.22456e-32
CHMP7	ENSG00000147457	-0.586661	1.70033e-26
CHPF	ENSG00000123989	0.711356	1.55762e-07
CHPT1	ENSG00000111666	0.993102	3.35312e-17
CHRNA2	ENSG00000120903	1.14986	5.76583e-12
CHST1	ENSG00000175264	0.729942	2.35366e-11
CHST15	ENSG00000182022	0.619856	4.34779e-11
CHST7	ENSG00000147119	-0.717092	2.59465e-10
CHST8	ENSG00000124302	1.10881	2.76851e-08
CIITA	ENSG00000179583	-0.670004	1.51595e-13
CIT	ENSG00000122966	1.30154	2.45259e-33
CITED4	ENSG00000179862	1.42219	3.44843e-26
CKAP2L	ENSG00000169607	1.75085	4.48045e-41
CKAP4	ENSG00000136026	1.42	1.40307e-28
CKLF-CMTM1	ENSG00000254788	0.6086	8.23884e-10
CKS1B	ENSG00000173207	0.616864	3.07917e-15
CKS2	ENSG00000123975	0.759881	8.01041e-15
CLCF1	ENSG00000175505	-0.671302	3.49053e-16
CLDN9	ENSG00000213937	0.997802	6.32962e-21
CLEC10A	ENSG00000132514	-1.2085	9.40613e-17
CLEC11A	ENSG00000105472	0.606219	3.99046e-06
CLEC12A	ENSG00000172322	0.703409	0.000287517
CLEC12B	ENSG00000256660	0.706734	0.000560652
CLEC17A	ENSG00000187912	-0.614796	4.14239e-06
CLEC18B	ENSG00000140839	0.606471	1.80168e-07
CLEC1A	ENSG00000150048	0.674694	4.20992e-09
CLEC1B	ENSG00000165682	1.41647	1.41494e-15
CLEC2L	ENSG00000236279	0.850814	4.46726e-06
CLEC4D	ENSG00000166527	1.69428	4.5916e-23
CLEC4E	ENSG00000166523	1.46395	1.83905e-21
CLEC4F	ENSG00000152672	-1.51356	1.59956e-10
CLEC5A	ENSG00000258227	1.95723	6.91745e-29
CLIC1	ENSG00000213719	0.814864	7.4771e-24
CLIC2	ENSG00000155962	0.797699	8.69238e-09
CLIC3	ENSG00000169583	-0.974826	1.24452e-15
CLIC4	ENSG00000169504	0.931086	7.50995e-26
CLIC5	ENSG00000112782	-1.13825	4.36418e-30
CLSPN	ENSG00000092853	1.41833	7.0553e-34
CLSTN1	ENSG00000171603	-0.709804	7.9337e-26
CLTCL1	ENSG00000070371	1.57154	1.139e-31
CLU	ENSG00000120885	1.27872	6.19109e-13
CLUAP1	ENSG00000103351	-0.606839	9.35536e-16
CLYBL	ENSG00000125246	-0.868169	3.50801e-26
CMBL	ENSG00000164237	0.758071	0.000771497
CMC1	ENSG00000187118	-0.58621	9.16459e-17
CMKLR1	ENSG00000174600	-0.775818	2.62595e-10
CMPK2	ENSG00000134326	1.14066	5.92763e-05
CMTM1	ENSG00000089505	0.848159	7.97565e-17
CMTM4	ENSG00000183723	0.760973	4.86429e-19
CMTM5	ENSG00000166091	1.522	8.50117e-16
CNGA4	ENSG00000132259	1.02346	3.77165e-15
CNIH4	ENSG00000143771	0.882727	1.62995e-24
CNKSR2	ENSG00000149970	-0.760367	4.19334e-13
CNN1	ENSG00000130176	0.663336	1.06592e-06
CNR1	ENSG00000118432	1.05075	6.21147e-10
CNR2	ENSG00000188822	-0.885987	1.24551e-16
CNTLN	ENSG00000044459	0.684648	4.70238e-19
CNTNAP1	ENSG00000108797	-0.789281	1.35191e-14
CNTNAP2	ENSG00000174469	-0.904276	5.50774e-07
CNTNAP3	ENSG00000106714	0.599915	0.00713041
COL10A1	ENSG00000123500	0.735041	8.08183e-05
COL13A1	ENSG00000197467	-1.00027	4.71799e-11
COL17A1	ENSG00000065618	3.22032	3.47579e-30
COL19A1	ENSG00000082293	-0.738437	1.74467e-06
COL23A1	ENSG00000050767	0.589067	1.71002e-09
COL24A1	ENSG00000171502	0.678203	1.09032e-13
COL26A1	ENSG00000160963	-0.59021	2.12327e-05
COL5A1	ENSG00000130635	-0.735733	2.05548e-10
COL5A3	ENSG00000080573	-1.13529	9.46512e-06
COL6A1	ENSG00000142156	-0.893158	2.10099e-15
COL6A2	ENSG00000142173	-1.26073	1.34226e-20
COL6A3	ENSG00000163359	0.687571	1.87503e-06
COL7A1	ENSG00000114270	0.817402	5.87204e-15
COL9A2	ENSG00000049089	0.84339	2.58718e-07
COLGALT2	ENSG00000198756	-1.15451	4.0883e-13
COLQ	ENSG00000206561	-0.810322	9.81854e-17
COQ10A	ENSG00000135469	-0.644591	4.17381e-24
CORO2A	ENSG00000106789	0.880886	2.8998e-20
COX6B2	ENSG00000160471	0.649747	9.27716e-05
CPA3	ENSG00000163751	-0.99948	4.73941e-06
CPD	ENSG00000108582	0.677166	1.80985e-11
CPE	ENSG00000109472	0.784509	1.66268e-19
CPEB4	ENSG00000113742	0.984763	2.85772e-27
CPNE2	ENSG00000140848	0.803303	5.50958e-18
CPNE3	ENSG00000085719	0.814895	5.85123e-23
CPNE4	ENSG00000196353	0.743983	4.6904e-06
CPNE5	ENSG00000124772	0.794135	4.43572e-10
CPVL	ENSG00000106066	-0.585121	2.13229e-07
CR1	ENSG00000203710	1.08957	1.43532e-14
CR1L	ENSG00000197721	0.682847	3.37501e-05
CR2	ENSG00000117322	-0.706093	3.2668e-09
CRACR2B	ENSG00000177685	1.3363	2.06466e-24
CREB3L1	ENSG00000157613	0.95574	1.61448e-19
CREB5	ENSG00000146592	0.815609	4.44771e-11
CREG1	ENSG00000143162	1.10228	3.52057e-27
CRIM1	ENSG00000150938	-1.0296	3.19811e-27
CRIP2	ENSG00000182809	-1.18935	5.94805e-18
CRISP2	ENSG00000124490	2.24506	1.93658e-21
CRISP3	ENSG00000096006	3.04429	4.6948e-28
CRISPLD2	ENSG00000103196	1.03952	3.8779e-15
CROCC	ENSG00000058453	-0.790702	2.43807e-24
CROCC2	ENSG00000226321	-0.815735	6.75242e-15
CROT	ENSG00000005469	-0.706811	1.89955e-26
CRTAM	ENSG00000109943	-1.01843	7.0201e-21
CRYM	ENSG00000103316	0.72125	7.16556e-10
CSF1R	ENSG00000182578	-0.990052	5.8035e-14
CSF2RA	ENSG00000198223	0.60954	1.66619e-11
CSGALNACT1	ENSG00000147408	0.859905	6.57671e-15
CSGALNACT2	ENSG00000169826	1.10911	3.56361e-26
CSMD1	ENSG00000183117	-0.601464	0.00901318
CSRNP1	ENSG00000144655	0.601665	2.50718e-06
CST7	ENSG00000077984	1.13833	2.12203e-14
CSTA	ENSG00000121552	1.04103	9.43232e-23
CTDSPL	ENSG00000144677	1.07904	1.25777e-11
CTNNAL1	ENSG00000119326	1.08294	2.21915e-12
CTSA	ENSG00000064601	0.740303	7.48137e-14
CTSD	ENSG00000117984	0.972287	5.82047e-20
CTSE	ENSG00000196188	0.638486	0.00419924
CTSF	ENSG00000174080	-0.779914	8.53185e-20
CTSG	ENSG00000100448	2.64803	2.34933e-19
CTSL	ENSG00000135047	0.646611	5.10312e-06
CTSO	ENSG00000256043	-0.752132	1.30115e-28
CTSW	ENSG00000172543	-0.666665	6.69625e-09
CTTN	ENSG00000085733	0.83774	1.27199e-06
CTTNBP2	ENSG00000077063	-0.739075	7.83519e-10
CUX2	ENSG00000111249	-0.964035	1.31812e-14
CX3CR1	ENSG00000168329	-0.938075	2.48405e-12
CXCL1	ENSG00000163739	0.648133	1.36615e-11
CXCL3	ENSG00000163734	0.787515	6.4486e-20
CXCR3	ENSG00000186810	-0.835093	2.84179e-14
CXCR5	ENSG00000160683	-0.94346	1.92035e-15
CXCR6	ENSG00000172215	-1.10286	7.02964e-15
CYB561	ENSG00000008283	-0.83377	1.48808e-15
CYB5D1	ENSG00000182224	0.65922	1.86708e-17
CYB5R2	ENSG00000166394	0.72575	1.39451e-08
CYB5R3	ENSG00000100243	0.678436	4.87729e-14
CYGB	ENSG00000161544	0.898581	5.96339e-14
CYP19A1	ENSG00000137869	2.04565	6.37338e-20
CYP1B1	ENSG00000138061	0.925683	2.31093e-08
CYP26C1	ENSG00000187553	0.962479	1.67673e-19
CYP2S1	ENSG00000167600	-1.10922	4.54716e-17
CYP2U1	ENSG00000155016	-0.848553	1.05667e-30
CYP46A1	ENSG00000036530	-0.841926	7.19393e-29
CYP4F22	ENSG00000171954	-0.893041	3.93184e-09
CYP4F3	ENSG00000186529	0.762991	1.41695e-11
CYP4V2	ENSG00000145476	-0.585831	4.84239e-16
CYP7B1	ENSG00000172817	-0.759154	2.08086e-09
CYSLTR2	ENSG00000152207	-1.50154	5.87057e-24
CYSTM1	ENSG00000120306	1.49094	4.6322e-21
CYYR1	ENSG00000166265	1.70408	1.84663e-20
DAAM2	ENSG00000146122	2.96857	9.63499e-15
DAB1	ENSG00000173406	-0.711927	2.71409e-14
DACH1	ENSG00000276644	1.43472	4.098e-24
DAGLA	ENSG00000134780	-0.799808	2.56976e-12
DBN1	ENSG00000113758	0.681522	7.64085e-11
DBNDD1	ENSG00000003249	-0.970587	1.33746e-14
DCC	ENSG00000187323	1.39457	5.67707e-20
DCHS1	ENSG00000166341	-0.874132	4.48677e-16
DDAH2	ENSG00000213722	1.03881	3.94659e-18
DDIAS	ENSG00000165490	1.00519	2.85641e-23
DDIT3	ENSG00000175197	0.587974	9.27237e-12
DDIT4	ENSG00000168209	0.623961	6.20522e-07
DDR1	ENSG00000204580	-0.631821	6.2696e-12
DDX60L	ENSG00000181381	0.807198	8.49286e-08
DEFA3	ENSG00000239839	3.73979	1.85667e-21
DEFA4	ENSG00000164821	3.09955	1.20182e-23
DENND2C	ENSG00000175984	1.02964	2.46811e-19
DENND3	ENSG00000105339	0.629113	8.42709e-12
DEPDC1	ENSG00000024526	1.74912	2.14266e-31
DEPDC1B	ENSG00000035499	1.46951	2.03617e-31
DEPP1	ENSG00000165507	1.66942	2.93801e-19
DERL3	ENSG00000099958	1.1921	3.69687e-14
DGKE	ENSG00000153933	-0.68664	5.61805e-21
DGKH	ENSG00000102780	0.969751	1.54577e-10
DGKI	ENSG00000157680	0.786294	2.81808e-16
DGKK	ENSG00000274588	-1.09916	8.48082e-07
DHCR24	ENSG00000116133	0.99843	3.90022e-19
DHCR7	ENSG00000172893	0.813325	6.17907e-22
DHFR	ENSG00000228716	0.736282	1.81309e-23
DHRS13	ENSG00000167536	0.752805	1.60018e-08
DHRS3	ENSG00000162496	-1.03586	1.46786e-30
DHRS9	ENSG00000073737	1.01736	1.70886e-10
DIAPH3	ENSG00000139734	1.45832	2.86253e-33
DIP2C	ENSG00000151240	-0.965774	1.4758e-18
DIPK1B	ENSG00000165716	0.774666	5.64781e-09
DISP1	ENSG00000154309	-0.619598	7.9337e-26
DKK3	ENSG00000050165	-0.752391	2.83912e-13
DLC1	ENSG00000164741	0.83032	1.18944e-12
DLG3	ENSG00000082458	-0.838907	7.86894e-22
DLG5	ENSG00000151208	-0.945263	9.79492e-15
DLGAP5	ENSG00000126787	1.79869	1.29799e-33
DLL1	ENSG00000198719	-0.653319	1.06739e-08
DLL4	ENSG00000128917	0.614486	6.40136e-12
DMC1	ENSG00000100206	0.775046	7.0341e-18
DNAAF1	ENSG00000154099	0.810875	0.0212236
DNAH10	ENSG00000197653	1.20359	9.84832e-22
DNAH6	ENSG00000115423	-0.684908	1.37179e-06
DNAI2	ENSG00000171595	-0.683505	2.78347e-16
DNAJC13	ENSG00000138246	0.618399	1.26359e-18
DNASE1L3	ENSG00000163687	-0.745606	1.99229e-12
DOC2B	ENSG00000272636	2.27313	1.29e-24
DOCK10	ENSG00000135905	-0.719507	1.2396e-26
DOCK3	ENSG00000088538	-0.6592	4.24434e-15
DOCK9	ENSG00000088387	-0.776363	5.13449e-24
DOK3	ENSG00000146094	0.802162	1.09099e-12
DOK6	ENSG00000206052	1.10384	1.1075e-10
DPH6	ENSG00000134146	-0.641625	7.02675e-13
DPP4	ENSG00000197635	-0.881852	7.81866e-17
DPY19L3	ENSG00000178904	0.629503	8.60556e-15
DRAM1	ENSG00000136048	1.09396	5.76913e-31
DRC1	ENSG00000157856	0.681379	1.2023e-13
DSC1	ENSG00000134765	-1.2889	8.10862e-15
DSC2	ENSG00000134755	0.678726	3.43773e-05
DSCAML1	ENSG00000177103	-0.69234	5.25409e-13
DSCC1	ENSG00000136982	0.886154	3.72606e-17
DSP	ENSG00000096696	-0.690824	0.00694267
DST	ENSG00000151914	-0.662518	4.14985e-12
DTHD1	ENSG00000197057	-1.22894	3.62078e-17
DTL	ENSG00000143476	1.55724	1.79441e-33
DTX3	ENSG00000178498	-0.743485	4.09049e-18
DUSP1	ENSG00000120129	1.01706	6.91484e-13
DUSP13	ENSG00000079393	2.50226	4.78698e-35
DUSP2	ENSG00000158050	-0.712943	2.4917e-12
DYNC1I1	ENSG00000158560	1.37126	2.88387e-24
DYNC2H1	ENSG00000187240	-1.12227	9.50927e-29
DYNLT1	ENSG00000146425	0.643304	7.31762e-13
DYRK2	ENSG00000127334	-1.09701	1.31642e-34
DYRK3	ENSG00000143479	1.11797	2.26973e-08
DYSF	ENSG00000135636	1.07906	7.73052e-14
DYTN	ENSG00000232125	0.64828	3.73214e-05
DZIP1L	ENSG00000158163	1.7005	3.16982e-18
E2F1	ENSG00000101412	1.63959	2.51333e-35
E2F3	ENSG00000112242	0.781924	1.15148e-18
E2F7	ENSG00000165891	1.62102	1.58413e-34
E2F8	ENSG00000129173	2.12372	7.89062e-42
EBF4	ENSG00000088881	-0.935644	3.09692e-20
ECE1	ENSG00000117298	0.733076	7.38593e-13
ECHDC2	ENSG00000121310	-0.660924	3.51398e-19
ECHDC3	ENSG00000134463	1.73563	6.54177e-18
ECI2	ENSG00000198721	-0.5986	2.11898e-24
EDAR	ENSG00000135960	-1.07135	9.29723e-16
EDARADD	ENSG00000186197	-1.03581	4.11362e-22
EFCAB12	ENSG00000172771	0.951006	1.48123e-19
EFEMP2	ENSG00000172638	0.590276	2.49873e-13
EGF	ENSG00000138798	1.18577	1.07577e-11
EGFL7	ENSG00000172889	1.35869	1.77311e-17
EHD2	ENSG00000024422	0.831265	1.04533e-13
EHD3	ENSG00000013016	0.637819	1.52661e-08
EHF	ENSG00000135373	-0.599562	9.6272e-21
EIF1B	ENSG00000114784	0.667214	1.34757e-09
EIF2AK1	ENSG00000086232	0.636861	3.64518e-06
EIF2AK2	ENSG00000055332	0.81328	3.26223e-06
EIF4E3	ENSG00000163412	0.690559	1.55673e-14
ELANE	ENSG00000197561	3.35518	8.19347e-27
ELL2	ENSG00000118985	1.27825	7.6528e-31
ELOVL3	ENSG00000119915	1.10256	3.05821e-22
ELOVL4	ENSG00000118402	-1.04659	1.32906e-21
ELOVL7	ENSG00000164181	0.898418	1.55782e-08
ELP2	ENSG00000134759	-0.653717	1.52387e-29
EMB	ENSG00000170571	0.723534	1.86657e-22
EME1	ENSG00000154920	0.76638	4.00607e-20
EMID1	ENSG00000186998	1.62431	2.60129e-20
EMILIN1	ENSG00000138080	0.727643	3.95286e-14
EMILIN2	ENSG00000132205	0.596544	5.91868e-08
EMP1	ENSG00000134531	0.655029	1.55033e-05
ENG	ENSG00000106991	-0.72927	7.49978e-15
ENHO	ENSG00000168913	-1.02344	4.76122e-24
ENO2	ENSG00000111674	-0.679115	1.09105e-18
ENOSF1	ENSG00000132199	-0.800876	1.08818e-21
ENPP1	ENSG00000197594	-0.722715	3.43032e-22
ENPP3	ENSG00000154269	-1.18074	1.21565e-13
ENPP5	ENSG00000112796	-0.935166	1.28896e-14
ENTPD1	ENSG00000138185	0.817319	1.87731e-18
ENTPD7	ENSG00000198018	0.859099	3.38869e-20
EOMES	ENSG00000163508	-1.30341	6.31264e-25
EPAS1	ENSG00000116016	1.20322	9.34e-14
EPB41L2	ENSG00000079819	-0.665599	2.43812e-20
EPCAM	ENSG00000119888	1.50646	8.57016e-10
EPDR1	ENSG00000086289	0.744551	8.12493e-16
EPHA1	ENSG00000146904	-0.804196	6.61234e-16
EPHA2	ENSG00000142627	-0.849695	1.40644e-14
EPHA4	ENSG00000116106	-0.969012	1.80289e-18
EPHX2	ENSG00000120915	-1.07323	1.20912e-23
EPSTI1	ENSG00000133106	1.34397	3.51712e-12
ERBB2	ENSG00000141736	-0.680149	1.65854e-08
ERCC6L	ENSG00000186871	0.844571	4.96062e-12
ERFE	ENSG00000178752	2.18826	6.45655e-19
ERG	ENSG00000157554	2.68539	1.26689e-30
ERGIC1	ENSG00000113719	0.627189	8.04758e-10
ERLIN1	ENSG00000107566	1.18777	1.61043e-25
ERMAP	ENSG00000164010	0.677827	8.00618e-16
ESAM	ENSG00000149564	1.04356	1.0108e-09
ESCO2	ENSG00000171320	1.47567	4.47528e-31
ESPL1	ENSG00000135476	1.6754	3.63403e-39
ESYT1	ENSG00000139641	-0.887919	1.2227e-31
ETNK2	ENSG00000143845	-0.658794	6.99702e-18
ETS1	ENSG00000134954	-0.830441	1.45201e-27
ETS2	ENSG00000157557	0.923021	5.31062e-14
ETV7	ENSG00000010030	1.0857	3.25904e-05
EVL	ENSG00000196405	-1.01792	4.41183e-34
EXO1	ENSG00000174371	1.46577	1.29952e-32
EXOC3L2	ENSG00000283632	0.851838	8.2045e-10
EXOC6	ENSG00000138190	0.67877	7.6008e-18
EXOSC4	ENSG00000178896	1.07331	3.37408e-23
EXPH5	ENSG00000110723	-0.884745	3.47282e-21
EXT1	ENSG00000182197	0.825508	2.7295e-18
EYS	ENSG00000188107	0.96417	1.83333e-12
F12	ENSG00000131187	0.897764	1.16444e-17
F13A1	ENSG00000124491	0.704783	2.82636e-06
F2RL3	ENSG00000127533	0.731074	3.4441e-09
F5	ENSG00000198734	1.02876	1.11306e-14
FAAH2	ENSG00000165591	-0.825909	1.24452e-15
FABP2	ENSG00000145384	2.01982	4.31924e-16
FABP5	ENSG00000164687	0.727449	8.27175e-19
FADD	ENSG00000168040	0.720289	8.85363e-25
FAH	ENSG00000103876	0.612544	2.97718e-17
FAHD2B	ENSG00000144199	-0.67003	7.23309e-20
FAM102A	ENSG00000167106	-1.19309	7.54467e-30
FAM110B	ENSG00000169122	0.691789	4.05634e-09
FAM110C	ENSG00000184731	-0.746106	1.94449e-13
FAM117B	ENSG00000138439	-0.701146	5.14148e-17
FAM126B	ENSG00000155744	0.692559	1.06095e-11
FAM129C	ENSG00000167483	-0.645833	9.74723e-08
FAM135A	ENSG00000082269	-0.602779	1.75563e-14
FAM151B	ENSG00000152380	1.13442	4.26071e-31
FAM153A	ENSG00000170074	-1.05014	2.26119e-13
FAM153B	ENSG00000182230	-0.774799	3.12115e-08
FAM160A1	ENSG00000164142	0.638273	2.67414e-05
FAM160A2	ENSG00000051009	0.630804	3.04736e-18
FAM160B1	ENSG00000151553	0.721529	2.1149e-16
FAM169A	ENSG00000198780	-0.962282	9.23177e-22
FAM169B	ENSG00000283597	0.728013	1.15107e-07
FAM171A1	ENSG00000148468	-0.604916	5.43775e-12
FAM174B	ENSG00000185442	0.866224	1.06836e-16
FAM209A	ENSG00000124103	0.668001	1.48521e-19
FAM209B	ENSG00000213714	0.659384	1.13232e-19
FAM20A	ENSG00000108950	1.80038	1.97714e-10
FAM20C	ENSG00000177706	0.654395	3.10105e-09
FAM210B	ENSG00000124098	0.679718	0.00290064
FAM241B	ENSG00000171224	-0.600859	1.40308e-16
FAM47E	ENSG00000189157	0.757352	9.08347e-15
FAM71F2	ENSG00000205085	0.622825	3.15474e-10
FAM72A	ENSG00000196550	0.679686	9.44714e-17
FAM72B	ENSG00000188610	0.89587	3.51701e-25
FAM72D	ENSG00000215784	0.67939	6.99702e-18
FAM83A	ENSG00000147689	1.38583	7.22769e-06
FAM83D	ENSG00000101447	0.908749	4.44997e-24
FAM89A	ENSG00000182118	0.61651	5.09005e-11
FAM8A1	ENSG00000137414	0.627217	2.33691e-10
FANCI	ENSG00000140525	0.591414	2.13e-16
FAP	ENSG00000078098	1.06418	3.06683e-07
FAR2	ENSG00000064763	0.912241	7.7483e-19
FASLG	ENSG00000117560	-0.944726	9.42474e-15
FAT4	ENSG00000196159	-0.936403	2.80613e-11
FBLN2	ENSG00000163520	-1.0093	3.21698e-14
FBLN5	ENSG00000140092	-0.795697	3.69402e-12
FBLN7	ENSG00000144152	-0.745842	4.47405e-15
FBN1	ENSG00000166147	1.07738	3.23014e-12
FBN2	ENSG00000138829	0.793735	3.54273e-10
FBXL13	ENSG00000161040	0.745569	3.21996e-07
FBXL16	ENSG00000127585	-1.00787	5.9721e-26
FBXL5	ENSG00000118564	0.824282	5.25778e-20
FBXO15	ENSG00000141665	-0.587552	1.34844e-15
FBXO21	ENSG00000135108	-0.617202	1.2695e-32
FBXO25	ENSG00000147364	-0.594101	4.12973e-25
FBXO32	ENSG00000156804	-0.703512	2.44212e-19
FBXO39	ENSG00000177294	1.05055	1.3749e-05
FBXO43	ENSG00000156509	0.829233	7.5562e-19
FBXO6	ENSG00000116663	1.02587	1.14575e-10
FBXO9	ENSG00000112146	0.657946	5.28581e-13
FCAR	ENSG00000186431	1.69722	2.60856e-29
FCER1A	ENSG00000179639	-1.96934	5.80473e-21
FCER1G	ENSG00000158869	1.16435	1.48597e-19
FCER2	ENSG00000104921	-0.87751	9.16397e-10
FCGBP	ENSG00000275395	-1.32733	3.25539e-20
FCGR1A	ENSG00000150337	1.52549	1.09885e-15
FCGR1B	ENSG00000198019	1.21215	4.88681e-13
FCGR2A	ENSG00000143226	0.685282	7.09877e-10
FCGR3B	ENSG00000162747	0.594371	1.38379e-05
FCMR	ENSG00000162894	-0.917976	8.95454e-26
FCRL3	ENSG00000160856	-1.0866	5.06939e-20
FCRL6	ENSG00000181036	-1.1293	3.62874e-14
FEM1C	ENSG00000145780	0.588129	4.14289e-17
FEN1	ENSG00000168496	0.751379	1.01865e-17
FERMT3	ENSG00000149781	0.658382	3.22423e-15
FES	ENSG00000182511	0.602062	7.93303e-13
FEZ1	ENSG00000149557	-0.639336	1.21491e-09
FFAR3	ENSG00000185897	0.933445	1.51841e-05
FGD4	ENSG00000139132	0.933059	3.45923e-19
FGF13	ENSG00000129682	1.94972	1.60152e-16
FGF2	ENSG00000138685	0.738831	4.77834e-07
FGF9	ENSG00000102678	-1.04051	1.22683e-32
FGFBP2	ENSG00000137441	-0.896421	2.98108e-09
FGFR2	ENSG00000066468	-1.72403	6.31082e-17
FGR	ENSG00000000938	0.792053	3.29774e-17
FHDC1	ENSG00000137460	1.39987	7.93264e-22
FHIT	ENSG00000189283	-0.685093	3.35611e-07
FHL2	ENSG00000115641	0.882233	1.24625e-09
FIGN	ENSG00000182263	1.88418	3.42519e-14
FIGNL2	ENSG00000261308	-0.65603	1.09632e-17
FIS1	ENSG00000214253	0.646794	4.31603e-11
FITM2	ENSG00000197296	-0.701443	1.90786e-28
FKBP5	ENSG00000096060	1.50051	3.29733e-18
FKBP9	ENSG00000122642	1.35717	6.22901e-27
FLCN	ENSG00000154803	0.596047	8.08661e-16
FLOT1	ENSG00000137312	0.997832	1.97478e-20
FLOT2	ENSG00000132589	0.750587	3.3435e-13
FLT1	ENSG00000102755	0.893163	1.62896e-10
FLT3	ENSG00000122025	1.57924	2.4654e-14
FLT3LG	ENSG00000090554	-0.901808	1.99467e-23
FLT4	ENSG00000037280	-1.07187	2.46224e-18
FMN1	ENSG00000248905	0.645095	0.000960998
FMNL3	ENSG00000161791	-0.94558	3.57133e-34
FN1	ENSG00000115414	1.51936	8.13447e-09
FNDC3B	ENSG00000075420	0.643971	5.71917e-13
FOLR2	ENSG00000165457	-0.685976	3.276e-11
FOLR3	ENSG00000110203	1.25421	1.79427e-12
FOS	ENSG00000170345	0.648924	1.21392e-08
FOSL1	ENSG00000175592	1.13422	2.91719e-26
FOXC1	ENSG00000054598	1.59615	1.66092e-17
FOXM1	ENSG00000111206	2.11344	1.9591e-43
FOXP3	ENSG00000049768	-0.686242	2.39722e-11
FP565260.3	ENSG00000277117	-0.619664	0.000290273
FPR1	ENSG00000171051	0.721595	2.71675e-09
FPR2	ENSG00000171049	0.733785	1.63388e-07
FPR3	ENSG00000187474	-0.652157	1.73047e-05
FRMD3	ENSG00000172159	0.92833	2.47782e-10
FRMPD3	ENSG00000147234	-1.06389	9.20003e-15
FSBP	ENSG00000265817	-0.625301	7.18392e-11
FSTL1	ENSG00000163430	1.23131	1.37479e-10
FSTL3	ENSG00000070404	1.38955	2.70788e-22
FSTL4	ENSG00000053108	0.98375	2.09609e-08
FTH1	ENSG00000167996	0.803159	3.10002e-14
FTL	ENSG00000087086	0.663969	9.43155e-11
FURIN	ENSG00000140564	0.75119	7.08904e-12
FUT1	ENSG00000174951	0.593251	2.16458e-13
FUT4	ENSG00000196371	0.779251	1.32043e-22
FUT7	ENSG00000180549	1.01208	6.78357e-17
FXYD2	ENSG00000137731	-0.956528	2.19727e-21
FXYD7	ENSG00000221946	-0.786512	4.54231e-17
FYN	ENSG00000010810	-0.71975	5.3924e-27
FZD5	ENSG00000163251	1.11519	6.98278e-26
FZD9	ENSG00000188763	0.79346	2.96215e-15
G0S2	ENSG00000123689	1.4735	1.46136e-14
G6PD	ENSG00000160211	0.593442	4.37379e-12
GABARAP	ENSG00000170296	0.630989	3.40421e-13
GABARAPL2	ENSG00000034713	0.796199	4.16043e-12
GABRR2	ENSG00000111886	1.21753	2.58355e-17
GADD45A	ENSG00000116717	1.86588	3.95217e-29
GADD45B	ENSG00000099860	0.910757	8.56086e-16
GADD45G	ENSG00000130222	1.04088	2.92811e-19
GAL3ST4	ENSG00000197093	-0.687709	1.77921e-13
GALNT12	ENSG00000119514	-0.781803	4.86433e-25
GALNT14	ENSG00000158089	1.53702	1.06796e-14
GALNT3	ENSG00000115339	0.722883	1.91765e-15
GALT	ENSG00000213930	-0.634026	5.58525e-26
GAPDH	ENSG00000111640	0.943311	3.45934e-34
GAREM2	ENSG00000157833	-0.652393	2.76855e-15
GAS2L1	ENSG00000185340	1.01238	3.87554e-11
GAS6	ENSG00000183087	0.896485	3.89162e-11
GATA2	ENSG00000179348	-0.891893	3.82048e-05
GATA3	ENSG00000107485	-1.2505	8.59119e-36
GATA6	ENSG00000141448	-0.718289	6.56321e-17
GBA	ENSG00000177628	0.893632	7.71765e-23
GBE1	ENSG00000114480	0.707106	9.06543e-23
GBP1	ENSG00000117228	0.825724	1.33106e-05
GBP2	ENSG00000162645	0.59086	7.58393e-09
GBP6	ENSG00000183347	0.646271	0.0031099
GCA	ENSG00000115271	0.989409	3.48097e-16
GCKR	ENSG00000084734	0.606243	1.47794e-08
GCLM	ENSG00000023909	0.937069	2.37194e-35
GCNT1	ENSG00000187210	0.723494	8.91337e-23
GCNT4	ENSG00000176928	-1.32153	3.23919e-28
GCOM1	ENSG00000137878	0.624857	0.00166747
GCSAM	ENSG00000174500	-0.894895	1.12943e-19
GDE1	ENSG00000006007	0.647101	1.83882e-16
GDF11	ENSG00000135414	-0.873305	6.48267e-27
GDF15	ENSG00000130513	1.33176	1.42202e-27
GDF7	ENSG00000143869	-0.909766	1.50206e-08
GFI1B	ENSG00000165702	0.594325	4.80167e-05
GFOD2	ENSG00000141098	0.668935	4.68671e-17
GFPT2	ENSG00000131459	-0.656629	4.03101e-08
GFRA2	ENSG00000168546	-0.890955	2.75656e-12
GGH	ENSG00000137563	1.61059	1.2159e-38
GGT7	ENSG00000131067	-0.763475	1.72607e-26
GIMAP1	ENSG00000213203	-0.650161	1.34878e-21
GIMAP5	ENSG00000196329	-0.866202	3.42938e-22
GIMAP6	ENSG00000133561	-0.588535	4.18783e-21
GIMAP7	ENSG00000179144	-0.680397	6.36663e-16
GINS1	ENSG00000101003	1.17301	9.67187e-25
GINS2	ENSG00000131153	1.2376	8.16202e-24
GIPC1	ENSG00000123159	-0.650337	1.27384e-21
GJA4	ENSG00000187513	0.609904	6.351e-11
GJB6	ENSG00000121742	1.00784	4.6971e-13
GK	ENSG00000198814	0.636447	2.93353e-08
GLA	ENSG00000102393	0.630462	9.18317e-20
GLB1L2	ENSG00000149328	-0.679777	4.0751e-06
GLDC	ENSG00000178445	2.0675	6.54156e-20
GLDN	ENSG00000186417	2.9403	1.11393e-29
GLIPR2	ENSG00000122694	0.593483	1.36178e-15
GLIS2	ENSG00000126603	0.810125	4.09796e-10
GLRX	ENSG00000173221	0.625041	5.70857e-19
GLRX5	ENSG00000182512	0.769883	0.000462766
GLS2	ENSG00000135423	-0.636185	1.47943e-16
GLT1D1	ENSG00000151948	0.768025	3.40756e-13
GMFG	ENSG00000130755	0.627274	4.14523e-16
GMNN	ENSG00000112312	0.719806	1.91889e-18
GMPR	ENSG00000137198	0.810583	0.000190702
GNA15	ENSG00000060558	0.691371	1.71199e-16
GNAO1	ENSG00000087258	-0.726959	3.76456e-09
GNG11	ENSG00000127920	0.825312	8.4687e-08
GNG5	ENSG00000174021	0.840321	3.88211e-19
GNLY	ENSG00000115523	-1.08548	3.40164e-11
GOLGA6L9	ENSG00000197978	-0.609445	1.67174e-13
GOLGA7B	ENSG00000155265	-1.11196	4.41195e-27
GOLGA8A	ENSG00000175265	-0.917491	3.1095e-25
GOLGA8B	ENSG00000215252	-0.878553	2.55169e-20
GP1BA	ENSG00000185245	0.9708	1.30619e-07
GP6	ENSG00000088053	1.05288	1.22055e-10
GP9	ENSG00000169704	0.941889	6.70606e-08
GPA33	ENSG00000143167	-0.930891	2.5235e-16
GPAT3	ENSG00000138678	0.749673	5.50431e-14
GPD2	ENSG00000115159	0.659915	1.90783e-13
GPER1	ENSG00000164850	1.33691	4.76229e-14
GPR141	ENSG00000187037	1.17408	1.08481e-22
GPR15	ENSG00000154165	-0.980087	3.33213e-08
GPR153	ENSG00000158292	-0.737341	7.15308e-12
GPR160	ENSG00000173890	1.23183	1.61078e-25
GPR162	ENSG00000250510	-1.02356	3.45266e-12
GPR17	ENSG00000144230	0.884803	1.86149e-16
GPR171	ENSG00000174946	-0.65434	1.64875e-09
GPR174	ENSG00000147138	-1.17235	4.32698e-26
GPR18	ENSG00000125245	-0.826879	9.41189e-20
GPR183	ENSG00000169508	-0.931384	2.53492e-17
GPR20	ENSG00000204882	-1.02579	9.80311e-10
GPR27	ENSG00000170837	1.13274	1.84601e-16
GPR55	ENSG00000135898	-0.65606	7.03924e-12
GPR68	ENSG00000119714	-1.25379	4.42056e-30
GPR82	ENSG00000171657	-0.902447	6.08995e-13
GPR84	ENSG00000139572	2.7341	1.92706e-32
GPRASP1	ENSG00000198932	-0.862594	8.6833e-24
GPRC5D	ENSG00000111291	1.35094	6.08051e-14
GPRIN1	ENSG00000169258	0.704332	3.93348e-14
GPSM1	ENSG00000160360	-0.662364	5.47573e-16
GPX1	ENSG00000233276	0.681711	8.68967e-08
GRAMD1A	ENSG00000089351	0.777201	4.88418e-15
GRAP	ENSG00000154016	-0.795866	2.39915e-21
GRB10	ENSG00000106070	2.31038	3.52057e-27
GRIK4	ENSG00000149403	-0.666552	0.0135691
GRIK5	ENSG00000105737	0.691038	5.81932e-09
GRINA	ENSG00000178719	0.742061	2.76179e-08
GRIP1	ENSG00000155974	-0.633445	9.26275e-13
GRM2	ENSG00000164082	-0.62623	5.29884e-18
GRN	ENSG00000030582	0.674751	1.00126e-09
GSDMC	ENSG00000147697	0.602558	8.65761e-06
GSG1L	ENSG00000169181	0.634267	1.79156e-08
GSN	ENSG00000148180	0.733881	3.0335e-13
GSR	ENSG00000104687	0.680321	2.01062e-26
GSTM5	ENSG00000134201	0.860566	1.95496e-08
GSTO1	ENSG00000148834	0.703163	9.59006e-26
GTF2H2	ENSG00000145736	0.597405	4.24167e-05
GTPBP1	ENSG00000100226	0.678108	8.29096e-13
GTPBP2	ENSG00000172432	0.606899	1.62135e-09
GTSE1	ENSG00000075218	1.61681	3.96476e-39
GUCY1B1	ENSG00000061918	1.08302	1.06935e-12
GYG1	ENSG00000163754	1.59689	3.28082e-31
GYPA	ENSG00000170180	0.620604	0.00281286
GYPB	ENSG00000250361	0.76887	0.00154163
GZMA	ENSG00000145649	-0.880433	1.26126e-10
GZMH	ENSG00000100450	-0.690325	2.59004e-05
GZMK	ENSG00000113088	-1.38437	2.94701e-19
GZMM	ENSG00000197540	-0.928183	2.95806e-22
H1F0	ENSG00000189060	0.798968	3.97897e-08
H2AFJ	ENSG00000246705	0.590146	2.04109e-15
H2AFX	ENSG00000188486	0.926511	5.42725e-25
H2AFY	ENSG00000113648	0.623361	1.91279e-22
H2AFY2	ENSG00000099284	-0.885039	1.03334e-23
HABP4	ENSG00000130956	-0.898336	5.12161e-28
HAL	ENSG00000084110	0.599527	2.17028e-08
HAPLN3	ENSG00000140511	-0.937601	1.2995e-19
HASPIN	ENSG00000177602	1.59535	6.2253e-32
HAUS4	ENSG00000092036	0.660664	1.01519e-08
HAVCR1	ENSG00000113249	-0.712511	4.96224e-13
HBB	ENSG00000244734	0.646495	0.0276807
HBD	ENSG00000223609	1.4533	6.6917e-13
HBM	ENSG00000206177	1.20635	2.43556e-08
HBQ1	ENSG00000086506	1.24783	2.23218e-08
HCAR3	ENSG00000255398	0.588373	6.40872e-05
HDAC4	ENSG00000068024	0.82761	7.1049e-21
HDC	ENSG00000140287	-1.62129	1.66489e-08
HDGF	ENSG00000143321	0.635764	6.75711e-06
HEATR9	ENSG00000270379	-0.944489	3.87992e-15
HEBP2	ENSG00000051620	0.707923	6.68954e-22
HECW2	ENSG00000138411	0.849597	5.08466e-10
HEG1	ENSG00000173706	-0.829093	1.06254e-15
HEPACAM2	ENSG00000188175	0.955547	8.1733e-07
HES6	ENSG00000144485	0.730248	1.44644e-11
HEY1	ENSG00000164683	-0.599946	0.000632949
HGF	ENSG00000019991	1.04216	7.50713e-15
HHAT	ENSG00000054392	-0.949504	9.50525e-32
HHEX	ENSG00000152804	0.611226	7.62431e-14
HIC1	ENSG00000177374	-0.896707	1.18059e-16
HIP1R	ENSG00000130787	-0.619449	2.267e-17
HIST1H1B	ENSG00000184357	2.22605	2.03147e-36
HIST1H1C	ENSG00000187837	0.595766	1.29822e-14
HIST1H1T	ENSG00000187475	1.02809	6.68986e-11
HIST1H2AB	ENSG00000278463	2.08338	2.67174e-36
HIST1H2AC	ENSG00000180573	0.790816	2.67813e-16
HIST1H2AD	ENSG00000196866	0.873108	1.32556e-12
HIST1H2AE	ENSG00000277075	1.20367	3.16051e-28
HIST1H2AG	ENSG00000196787	1.44526	1.41999e-32
HIST1H2AH	ENSG00000274997	2.11885	1.77201e-37
HIST1H2AI	ENSG00000196747	1.78444	7.27075e-34
HIST1H2AJ	ENSG00000276368	2.41316	3.96476e-39
HIST1H2AK	ENSG00000275221	0.970731	1.26495e-21
HIST1H2AL	ENSG00000276903	1.79573	1.34166e-33
HIST1H2BB	ENSG00000276410	1.75491	4.86922e-33
HIST1H2BC	ENSG00000180596	0.973584	8.61724e-31
HIST1H2BD	ENSG00000158373	1.1202	2.76189e-25
HIST1H2BE	ENSG00000274290	1.18374	6.36544e-26
HIST1H2BF	ENSG00000277224	1.41634	3.67833e-35
HIST1H2BG	ENSG00000273802	1.35815	6.7636e-29
HIST1H2BH	ENSG00000275713	1.35641	1.36881e-29
HIST1H2BI	ENSG00000278588	1.6448	9.45377e-31
HIST1H2BJ	ENSG00000124635	1.38112	1.78056e-35
HIST1H2BK	ENSG00000197903	1.09946	9.25061e-34
HIST1H2BL	ENSG00000185130	1.83556	4.6336e-36
HIST1H2BM	ENSG00000273703	2.09339	1.5988e-36
HIST1H2BN	ENSG00000233822	1.02913	4.9228e-35
HIST1H2BO	ENSG00000274641	2.05193	1.43839e-43
HIST1H3A	ENSG00000275714	0.916061	2.36938e-17
HIST1H3B	ENSG00000286522	2.29644	3.41597e-37
HIST1H3C	ENSG00000287080	2.35535	1.9591e-43
HIST1H3F	ENSG00000277775	1.93909	1.66743e-35
HIST1H3G	ENSG00000273983	2.41762	2.05415e-37
HIST1H3H	ENSG00000278828	1.13397	5.89533e-24
HIST1H3I	ENSG00000275379	0.941731	1.0556e-20
HIST1H3J	ENSG00000197153	2.15982	2.15688e-36
HIST1H4A	ENSG00000278637	1.3047	5.01342e-23
HIST1H4B	ENSG00000278705	0.860534	1.51427e-14
HIST1H4C	ENSG00000197061	0.981665	2.01131e-13
HIST1H4D	ENSG00000277157	1.51058	1.89133e-34
HIST1H4F	ENSG00000274618	0.783558	5.39293e-10
HIST1H4H	ENSG00000158406	1.02648	6.69411e-28
HIST1H4I	ENSG00000276180	1.10461	3.03424e-26
HIST1H4J	ENSG00000197238	0.642265	8.26308e-16
HIST1H4K	ENSG00000273542	0.829522	2.84247e-15
HIST1H4L	ENSG00000275126	1.41239	1.51527e-19
HIST2H2AA3	ENSG00000203812	0.594549	1.51767e-11
HIST2H2AB	ENSG00000184270	1.19281	5.95856e-30
HIST2H2BE	ENSG00000184678	1.00545	1.15702e-19
HIST2H2BF	ENSG00000203814	0.932353	1.13076e-17
HIST2H3D	ENSG00000183598	1.09085	4.58212e-24
HIST2H4A	ENSG00000270882	0.674257	1.4091e-12
HIST3H2A	ENSG00000181218	0.686841	1.87452e-13
HIVEP3	ENSG00000127124	-0.740885	3.9223e-14
HJURP	ENSG00000123485	2.05404	7.47339e-43
HK3	ENSG00000160883	1.39801	5.40738e-25
HKDC1	ENSG00000156510	-0.750977	2.03371e-12
HLA-C	ENSG00000204525	0.614647	1.04544e-09
HLA-DMB	ENSG00000242574	-0.757194	7.64543e-15
HLA-DOA	ENSG00000204252	-0.922209	1.12791e-16
HLA-DPA1	ENSG00000231389	-0.913833	2.93769e-23
HLA-DPB1	ENSG00000223865	-0.991844	9.72365e-28
HLA-DQA1	ENSG00000196735	-0.67017	5.27488e-06
HLA-DQA2	ENSG00000237541	-1.48372	2.18431e-07
HLA-DQB2	ENSG00000232629	-1.14087	2.25506e-08
HLA-DRA	ENSG00000204287	-0.667082	1.85948e-11
HLA-DRB1	ENSG00000196126	-0.649797	2.45227e-10
HLA-G	ENSG00000204632	0.630164	0.00539266
HLF	ENSG00000108924	-0.881326	1.66457e-19
HLX	ENSG00000136630	0.965474	4.69062e-19
HMBS	ENSG00000256269	0.852667	3.01811e-09
HMCN1	ENSG00000143341	0.771738	4.85761e-09
HMGB2	ENSG00000164104	1.5658	5.93655e-28
HMGB3	ENSG00000029993	1.39452	5.28248e-28
HMMR	ENSG00000072571	1.58663	1.7248e-25
HNRNPA1L2	ENSG00000139675	-0.685221	1.74473e-19
HNRNPLL	ENSG00000143889	0.639841	2.01107e-17
HOMER3	ENSG00000051128	0.710571	1.03369e-14
HOOK1	ENSG00000134709	-0.706002	4.92743e-12
HOPX	ENSG00000171476	-0.587487	3.55394e-09
HOXA9	ENSG00000078399	0.74981	1.59165e-12
HP	ENSG00000257017	3.15737	1.94342e-39
HPCAL4	ENSG00000116983	-0.971545	6.45561e-14
HPD	ENSG00000158104	1.24409	2.95203e-11
HPDL	ENSG00000186603	0.782683	2.04764e-11
HPGD	ENSG00000164120	0.624999	0.000194322
HPN	ENSG00000105707	1.62477	9.84419e-21
HRH2	ENSG00000113749	0.948699	6.83297e-14
HRH4	ENSG00000134489	-1.13693	8.18835e-08
HS3ST5	ENSG00000249853	0.738084	4.27799e-15
HSD17B12	ENSG00000149084	0.587606	6.88928e-27
HSD17B13	ENSG00000170509	0.751871	4.67651e-12
HSD3B7	ENSG00000099377	0.674467	1.03556e-07
HSP90B1	ENSG00000166598	0.639168	5.91442e-09
HSPA1A	ENSG00000204389	0.662241	8.7164e-09
HSPA4L	ENSG00000164070	1.6305	1.12578e-25
HSPA6	ENSG00000173110	0.877248	3.64115e-12
HSPB1	ENSG00000106211	0.674981	1.33756e-06
HTATIP2	ENSG00000109854	0.795388	2.0758e-24
HTR7	ENSG00000148680	-0.635958	2.30235e-12
HTRA1	ENSG00000166033	0.681661	1.876e-06
HTRA3	ENSG00000170801	2.77107	9.80434e-28
HVCN1	ENSG00000122986	-0.612032	2.15172e-14
ICA1	ENSG00000003147	1.01473	1.17996e-22
ICA1L	ENSG00000163596	-0.605751	1.9552e-14
ICAM1	ENSG00000090339	0.638979	1.31001e-10
ICOS	ENSG00000163600	-0.826399	1.64317e-13
ID3	ENSG00000117318	-0.889434	2.2052e-18
IDH1	ENSG00000138413	0.614207	8.90852e-21
IDI1	ENSG00000067064	0.683938	9.09231e-13
IDO1	ENSG00000131203	-0.857464	5.1842e-06
IER3	ENSG00000137331	1.14243	6.71275e-21
IFFO2	ENSG00000169991	-0.823992	2.65748e-30
IFI27	ENSG00000165949	2.28435	1.01809e-11
IFI27L2	ENSG00000119632	0.634436	1.03337e-17
IFI30	ENSG00000216490	0.658857	2.11332e-14
IFI44	ENSG00000137965	1.02677	0.000479835
IFI44L	ENSG00000137959	1.16891	0.00083086
IFI6	ENSG00000126709	0.866581	0.00131623
IFIT1	ENSG00000185745	0.707748	0.0324219
IFIT1B	ENSG00000204010	1.1686	5.53793e-06
IFIT3	ENSG00000119917	0.787012	0.00322001
IFITM1	ENSG00000185885	0.984933	7.89233e-10
IFITM10	ENSG00000244242	1.04256	1.01617e-19
IFITM2	ENSG00000185201	0.962775	2.80293e-12
IFITM3	ENSG00000142089	1.34593	5.98233e-09
IFNGR1	ENSG00000027697	0.729442	3.02203e-16
IFNGR2	ENSG00000159128	0.73108	3.24084e-17
IFT172	ENSG00000138002	-0.603482	7.32962e-24
IGF1	ENSG00000017427	1.60586	2.90295e-15
IGF2	ENSG00000167244	0.618436	0.000640671
IGF2BP3	ENSG00000136231	0.698192	1.57382e-09
IGFBP2	ENSG00000115457	1.59544	8.7412e-13
IGFBP3	ENSG00000146674	-1.17516	8.90733e-19
IGFBP4	ENSG00000141753	-0.588102	6.45928e-08
IGFBP7	ENSG00000163453	0.821045	7.69629e-15
IGIP	ENSG00000182700	-0.662919	3.67669e-23
IGLL5	ENSG00000254709	0.623079	0.0007993
IGSF22	ENSG00000179057	-0.610518	2.97751e-17
IGSF9B	ENSG00000080854	-1.06364	5.29066e-20
IKZF2	ENSG00000030419	-1.13098	3.45529e-22
IKZF3	ENSG00000161405	-0.750896	4.93802e-20
IL10	ENSG00000136634	1.00446	1.00652e-12
IL11RA	ENSG00000137070	-0.902722	8.89458e-30
IL12RB2	ENSG00000081985	-0.902674	6.85096e-14
IL17RA	ENSG00000177663	0.744091	2.37729e-15
IL18	ENSG00000150782	0.914873	1.63456e-24
IL18R1	ENSG00000115604	1.86077	9.52336e-17
IL18RAP	ENSG00000115607	1.48897	1.01043e-15
IL1R1	ENSG00000115594	1.66656	4.70516e-21
IL1R2	ENSG00000115590	2.28281	1.07623e-21
IL1RL1	ENSG00000115602	0.67408	0.00170207
IL1RN	ENSG00000136689	0.933531	1.67299e-08
IL21R	ENSG00000103522	-1.03098	1.01173e-31
IL23A	ENSG00000110944	-0.713992	7.14163e-13
IL23R	ENSG00000162594	-1.29443	1.10375e-17
IL27	ENSG00000197272	0.70024	1.08761e-05
IL2RB	ENSG00000100385	-1.29714	5.93051e-28
IL32	ENSG00000008517	-0.729693	2.57422e-15
IL34	ENSG00000157368	-0.806097	9.24977e-14
IL4I1	ENSG00000104951	-0.672056	7.30602e-07
IL4R	ENSG00000077238	0.783215	2.75526e-11
IL5RA	ENSG00000091181	-1.44179	3.43947e-11
IL7	ENSG00000104432	-0.601795	1.31101e-09
IL7R	ENSG00000168685	-1.07386	5.23974e-22
IL9R	ENSG00000124334	-0.655143	4.37825e-13
ILK	ENSG00000166333	0.585914	6.42822e-19
IMMP2L	ENSG00000184903	-0.68193	4.4296e-16
INAVA	ENSG00000163362	1.42288	1.98464e-30
INHBA	ENSG00000122641	2.68951	1.88282e-30
INHBB	ENSG00000163083	1.72679	5.37815e-18
INPP4B	ENSG00000109452	-1.17944	2.34863e-25
INSC	ENSG00000188487	1.57737	2.79058e-24
INSL3	ENSG00000248099	1.08318	7.60457e-17
INSR	ENSG00000171105	0.782024	1.77724e-13
INSYN2B	ENSG00000204767	0.586279	2.58479e-08
IQGAP3	ENSG00000183856	2.07936	5.80985e-38
IRAK1BP1	ENSG00000146243	-0.837349	6.17842e-17
IRAK2	ENSG00000134070	0.747169	6.15143e-13
IRAK3	ENSG00000090376	1.71478	2.52674e-28
IRF2BPL	ENSG00000119669	0.956194	4.1425e-12
IRF7	ENSG00000185507	0.741574	0.000304671
IRS2	ENSG00000185950	0.999677	2.11122e-12
ISG15	ENSG00000187608	0.740633	0.0227786
ISM1	ENSG00000101230	-0.94754	1.84348e-15
ITFG2	ENSG00000111203	-0.620361	5.65741e-29
ITGA2B	ENSG00000005961	1.51259	3.76576e-12
ITGA7	ENSG00000135424	2.13393	1.87894e-26
ITGA8	ENSG00000077943	0.773521	5.28717e-12
ITGA9	ENSG00000144668	1.97168	5.64864e-26
ITGAM	ENSG00000169896	1.08379	3.47357e-22
ITGB3	ENSG00000259207	1.32075	3.49552e-10
ITGB5	ENSG00000082781	0.742402	1.32273e-05
ITGB7	ENSG00000139626	-0.6419	1.72011e-15
ITGB8	ENSG00000105855	-1.07107	2.19527e-07
ITK	ENSG00000113263	-0.981939	5.88055e-25
ITM2A	ENSG00000078596	-0.644725	7.83955e-11
ITM2C	ENSG00000135916	1.02147	2.16095e-10
ITPKC	ENSG00000086544	0.858951	4.06694e-14
ITPR3	ENSG00000096433	-0.732245	1.05801e-22
ITPRIP	ENSG00000148841	0.602946	4.23495e-12
JAG1	ENSG00000101384	0.7661	1.64467e-17
JAK2	ENSG00000096968	0.759449	5.49341e-19
JAKMIP1	ENSG00000152969	-0.70609	1.5016e-10
JAKMIP2	ENSG00000176049	-0.990106	2.98277e-16
JCAD	ENSG00000165757	0.628644	1.93782e-12
JCHAIN	ENSG00000132465	2.33375	1.99437e-20
JDP2	ENSG00000140044	1.12077	3.9405e-24
JHY	ENSG00000109944	-0.600184	1.11982e-12
JMY	ENSG00000152409	-0.619459	2.11469e-25
JSRP1	ENSG00000167476	0.642971	1.42969e-10
JUN	ENSG00000177606	0.711002	3.90686e-13
JUNB	ENSG00000171223	0.726333	8.761e-12
KANK2	ENSG00000197256	0.645876	0.00697727
KANK3	ENSG00000186994	-0.894143	5.38784e-24
KAZN	ENSG00000189337	1.00697	6.53163e-08
KBTBD6	ENSG00000165572	0.784513	4.31098e-13
KBTBD7	ENSG00000120696	0.724226	7.20907e-13
KCNC3	ENSG00000131398	-0.656877	9.80311e-10
KCND1	ENSG00000102057	1.03821	7.17731e-16
KCNE1	ENSG00000180509	1.9936	1.60222e-28
KCNE1B	ENSG00000276289	1.79374	3.14297e-19
KCNE3	ENSG00000175538	0.599483	2.16573e-14
KCNE5	ENSG00000176076	0.805299	1.46784e-11
KCNG1	ENSG00000026559	-0.836117	3.10484e-07
KCNG2	ENSG00000178342	1.3669	1.25009e-13
KCNH2	ENSG00000055118	0.731575	7.76611e-05
KCNH3	ENSG00000135519	0.673883	0.000108809
KCNH8	ENSG00000183960	-0.653242	5.33972e-07
KCNJ15	ENSG00000157551	0.876326	2.63519e-09
KCNJ2	ENSG00000123700	0.855815	4.55417e-10
KCNK10	ENSG00000100433	-0.628303	1.96966e-16
KCNK5	ENSG00000164626	1.25656	5.4365e-24
KCNMA1	ENSG00000156113	2.08104	1.40163e-10
KCNN3	ENSG00000143603	1.50002	7.16961e-20
KCTD15	ENSG00000153885	-0.668518	8.19689e-11
KCTD7	ENSG00000243335	-0.62961	4.03684e-28
KDF1	ENSG00000175707	-0.640095	1.03656e-14
KDM2B	ENSG00000089094	-0.674166	1.18362e-31
KEL	ENSG00000197993	0.797518	0.000119999
KIAA0040	ENSG00000235750	0.688306	4.59378e-14
KIAA0319	ENSG00000137261	0.667474	6.11048e-07
KIAA0825	ENSG00000185261	0.727274	4.55512e-11
KIAA0930	ENSG00000100364	0.590752	1.51252e-15
KIAA1147	ENSG00000257093	-0.952388	4.19268e-35
KIAA1211	ENSG00000109265	0.95274	4.35863e-13
KIAA1324L	ENSG00000164659	-0.717287	3.44797e-08
KIAA1328	ENSG00000150477	-0.597723	9.07578e-21
KIAA1671	ENSG00000197077	-1.19997	1.20461e-14
KIAA1958	ENSG00000165185	1.07196	1.81861e-10
KIF11	ENSG00000138160	1.41807	4.76754e-29
KIF14	ENSG00000118193	1.30445	2.01976e-25
KIF15	ENSG00000163808	1.32447	1.34677e-28
KIF18A	ENSG00000121621	0.601302	5.4072e-10
KIF18B	ENSG00000186185	1.81125	8.55273e-39
KIF19	ENSG00000196169	-0.833366	1.23685e-07
KIF1B	ENSG00000054523	1.14234	1.65791e-23
KIF20A	ENSG00000112984	1.93306	2.05415e-37
KIF21A	ENSG00000139116	-0.977991	8.17847e-22
KIF24	ENSG00000186638	0.851192	2.61336e-26
KIF26A	ENSG00000066735	1.31675	1.40753e-15
KIF2C	ENSG00000142945	1.67716	1.39691e-33
KIF3A	ENSG00000131437	-0.801874	7.20278e-28
KIF3C	ENSG00000084731	0.58864	5.57012e-09
KIF4A	ENSG00000090889	1.737	1.32993e-36
KIF5C	ENSG00000168280	-0.872235	1.18257e-22
KIFC1	ENSG00000237649	1.76618	1.77201e-37
KIFC3	ENSG00000140859	0.76207	6.96762e-09
KIR2DS4	ENSG00000221957	-1.0125	1.32423e-06
KIR3DL1	ENSG00000167633	-0.797362	6.38627e-05
KIR3DL2	ENSG00000240403	-0.773116	4.50042e-07
KL	ENSG00000133116	1.51733	6.02403e-21
KLC3	ENSG00000104892	0.652681	0.00559616
KLF1	ENSG00000105610	0.704557	0.00432358
KLF12	ENSG00000118922	-1.036	1.60173e-27
KLF14	ENSG00000266265	2.05626	5.3183e-15
KLF5	ENSG00000102554	1.5162	8.02764e-30
KLF7	ENSG00000118263	0.592062	7.66295e-12
KLF9	ENSG00000119138	0.695697	6.52343e-08
KLHDC1	ENSG00000197776	-0.733212	3.59923e-22
KLHDC4	ENSG00000104731	-0.6487	1.06472e-21
KLHDC7A	ENSG00000179023	-0.620696	1.08752e-09
KLHDC8A	ENSG00000162873	1.51459	1.88988e-13
KLHDC8B	ENSG00000185909	0.960382	8.32824e-12
KLHL14	ENSG00000197705	0.711447	1.93515e-05
KLHL2	ENSG00000109466	1.10109	1.99757e-21
KLHL25	ENSG00000183655	-0.759979	1.99013e-30
KLHL29	ENSG00000119771	-0.710586	2.23349e-12
KLHL3	ENSG00000146021	-1.17352	1.56427e-31
KLHL32	ENSG00000186231	-0.795176	4.13459e-22
KLHL33	ENSG00000185271	-0.665737	6.22359e-13
KLHL8	ENSG00000145332	0.805329	3.68363e-20
KLLN	ENSG00000227268	0.695767	4.31522e-12
KLRB1	ENSG00000111796	-1.23615	1.42317e-20
KLRC1	ENSG00000134545	-0.89681	1.3302e-09
KLRC2	ENSG00000205809	-0.833121	9.26229e-06
KLRC3	ENSG00000205810	-0.866935	3.1093e-11
KLRC4	ENSG00000183542	-0.911236	2.16393e-12
KLRD1	ENSG00000134539	-0.825931	8.91713e-11
KLRF1	ENSG00000150045	-1.1646	1.56393e-14
KLRG1	ENSG00000139187	-1.29819	1.16064e-23
KLRK1	ENSG00000213809	-1.12717	2.6066e-21
KNDC1	ENSG00000171798	-0.894213	1.52529e-05
KNL1	ENSG00000137812	1.27321	5.13142e-28
KPNA2	ENSG00000182481	0.606887	1.59736e-17
KPNA5	ENSG00000196911	-0.834359	3.87034e-21
KREMEN1	ENSG00000183762	1.33292	2.61638e-12
KRT5	ENSG00000186081	-0.600827	9.43904e-06
KRT73	ENSG00000186049	-0.651796	0.000599619
KY	ENSG00000174611	0.61322	5.34959e-07
LAMA2	ENSG00000196569	-1.01421	8.56982e-21
LAMC1	ENSG00000135862	0.949788	2.29273e-16
LAMTOR1	ENSG00000149357	0.670699	1.61043e-29
LAMTOR5	ENSG00000134248	0.734329	6.61869e-26
LANCL3	ENSG00000147036	0.786294	9.86573e-12
LAPTM4B	ENSG00000104341	0.932664	1.80162e-12
LARGE2	ENSG00000165905	-0.834109	1.90783e-13
LAT	ENSG00000213658	-1.00775	3.18639e-23
LAT2	ENSG00000086730	0.647631	1.16497e-14
LBH	ENSG00000213626	-0.68017	4.03244e-15
LCK	ENSG00000182866	-1.07571	1.87203e-30
LCN2	ENSG00000148346	3.26598	7.59933e-33
LDB2	ENSG00000169744	-0.708622	3.43947e-11
LDHA	ENSG00000134333	1.15746	3.00668e-38
LDHB	ENSG00000111716	-0.80539	1.61121e-22
LDLRAD3	ENSG00000179241	0.640029	5.05863e-11
LDOC1	ENSG00000182195	-0.624592	4.32053e-13
LEF1	ENSG00000138795	-1.01638	7.98685e-19
LEXM	ENSG00000162398	-0.691417	3.70321e-07
LFNG	ENSG00000106003	-0.698484	2.81545e-20
LGALS1	ENSG00000100097	0.752046	8.6632e-17
LGALS2	ENSG00000100079	-1.03654	3.70702e-07
LGALS9B	ENSG00000170298	-0.666351	8.79355e-05
LGALSL	ENSG00000119862	1.25055	2.67037e-21
LGR6	ENSG00000133067	-1.40194	7.73407e-20
LGSN	ENSG00000146166	0.68285	0.00335367
LHFPL2	ENSG00000145685	1.17443	1.65172e-19
LHFPL6	ENSG00000183722	1.08872	1.33225e-15
LHX1	ENSG00000273706	0.945067	3.74532e-20
LHX4	ENSG00000121454	2.19383	6.48417e-13
LILRA4	ENSG00000239961	-1.07964	1.70517e-12
LILRA5	ENSG00000187116	1.04945	6.22397e-15
LILRA6	ENSG00000244482	0.934768	1.30447e-10
LILRB3	ENSG00000204577	0.646111	1.88955e-08
LIMA1	ENSG00000050405	-0.598865	8.14011e-17
LIMK2	ENSG00000182541	0.815809	7.21828e-10
LIMS1	ENSG00000169756	0.65134	1.49716e-17
LIN7A	ENSG00000111052	0.958641	6.73284e-19
LINGO3	ENSG00000220008	0.729706	2.33522e-13
LIPH	ENSG00000163898	0.972584	3.61778e-10
LIPN	ENSG00000204020	0.838945	3.82571e-08
LLCFC1	ENSG00000165131	0.874185	1.00211e-11
LLGL2	ENSG00000073350	-0.954458	1.31127e-21
LMF1	ENSG00000103227	-0.612504	1.5377e-21
LMNB1	ENSG00000113368	1.01904	1.27388e-18
LMO7	ENSG00000136153	-0.749334	7.73402e-22
LMOD1	ENSG00000163431	-1.06502	5.49498e-08
LMTK3	ENSG00000142235	-0.744373	7.20904e-19
LONRF3	ENSG00000175556	0.63829	2.2671e-14
LOX	ENSG00000113083	0.696065	1.27705e-09
LOXHD1	ENSG00000167210	1.74005	2.07951e-21
LOXL1	ENSG00000129038	0.840848	3.96295e-13
LOXL3	ENSG00000115318	0.625321	5.29661e-13
LPAR6	ENSG00000139679	-0.60695	1.1241e-05
LPCAT2	ENSG00000087253	0.628837	4.93903e-12
LPIN1	ENSG00000134324	-0.60402	3.01086e-23
LPL	ENSG00000175445	0.799391	2.99415e-06
LRATD2	ENSG00000168672	-0.924076	3.75344e-24
LRFN1	ENSG00000128011	0.664722	7.15357e-11
LRFN2	ENSG00000156564	-0.846734	9.1845e-10
LRFN3	ENSG00000126243	-0.92569	3.98081e-27
LRG1	ENSG00000171236	0.948719	2.76082e-10
LRMDA	ENSG00000148655	0.717244	1.57195e-10
LRP10	ENSG00000197324	0.625626	2.66077e-12
LRP1B	ENSG00000168702	-0.682154	2.69851e-16
LRP3	ENSG00000130881	0.757531	4.76483e-12
LRRC2	ENSG00000163827	0.819059	2.43564e-09
LRRC4	ENSG00000128594	0.794691	8.3564e-13
LRRC56	ENSG00000161328	-0.622476	4.55596e-15
LRRC6	ENSG00000129295	0.645173	4.83388e-06
LRRFIP2	ENSG00000093167	0.601209	2.59731e-24
LRRN1	ENSG00000175928	1.98346	8.57146e-26
LRRN2	ENSG00000170382	0.768136	2.79416e-12
LRRN3	ENSG00000173114	-1.71078	1.40212e-16
LSMEM1	ENSG00000181016	0.938211	6.32166e-17
LTA4H	ENSG00000111144	0.770568	2.08707e-13
LTB4R	ENSG00000213903	0.983071	3.16804e-22
LTBP1	ENSG00000049323	1.03029	6.63334e-10
LTBP3	ENSG00000168056	-0.967617	1.67058e-25
LTBP4	ENSG00000090006	-0.668375	4.65485e-18
LTF	ENSG00000012223	3.14531	2.14098e-26
LTK	ENSG00000062524	-0.977513	6.83206e-13
LVRN	ENSG00000172901	0.621763	1.65476e-14
LY6E	ENSG00000160932	0.839053	0.000627549
LY6G6C	ENSG00000204421	1.12647	4.09027e-19
LY6G6F	ENSG00000204424	0.729661	8.12007e-10
LY9	ENSG00000122224	-1.01107	1.00818e-29
LY96	ENSG00000154589	0.730018	5.62986e-12
LYL1	ENSG00000104903	0.614538	5.85704e-07
LYNX1	ENSG00000180155	-1.22038	3.2971e-16
LYPD2	ENSG00000197353	-1.22709	1.57928e-12
LYVE1	ENSG00000133800	0.786831	1.22545e-09
LZTS1	ENSG00000061337	-0.767704	1.39849e-09
LZTS3	ENSG00000088899	-0.599851	1.58073e-13
M1AP	ENSG00000159374	1.12591	3.92886e-19
MAB21L3	ENSG00000173212	1.49966	7.06808e-18
MACC1	ENSG00000183742	0.604712	2.76851e-08
MAF	ENSG00000178573	-0.830295	5.6816e-19
MAFA	ENSG00000182759	0.809286	3.54821e-09
MAFG	ENSG00000197063	1.4209	1.55867e-44
MAGEE1	ENSG00000198934	-0.974773	2.2162e-33
MAL	ENSG00000172005	-0.596986	8.01214e-08
MAMSTR	ENSG00000176909	-0.636816	6.89691e-20
MAN1A1	ENSG00000111885	0.656094	8.73587e-14
MAN1C1	ENSG00000117643	-1.04425	2.07448e-24
MAN2A2	ENSG00000196547	1.01842	4.34601e-25
MANF	ENSG00000145050	0.625977	6.66161e-15
MANSC1	ENSG00000111261	1.178	2.29973e-18
MAOA	ENSG00000189221	3.70272	1.23802e-20
MAOB	ENSG00000069535	2.03203	1.90716e-22
MAP1A	ENSG00000166963	0.755253	2.98488e-06
MAP1B	ENSG00000131711	0.660194	0.00124411
MAP1LC3B	ENSG00000140941	0.624415	7.39336e-16
MAP2K6	ENSG00000108984	1.16265	5.65122e-18
MAP3K14	ENSG00000006062	-0.688957	1.02965e-36
MAP3K15	ENSG00000180815	0.740577	2.73429e-06
MAP4K1	ENSG00000104814	-0.6638	1.842e-23
MAP9	ENSG00000164114	-0.824426	8.64963e-19
MAPK13	ENSG00000156711	0.713795	5.46261e-16
MAPK14	ENSG00000112062	1.22509	5.47608e-22
MAPKAPK2	ENSG00000162889	0.71811	4.66019e-20
MAPT	ENSG00000186868	-0.707479	8.67994e-21
MARC1	ENSG00000186205	1.63623	1.87203e-30
MARC2	ENSG00000117791	0.736567	6.61234e-16
MARCH2	ENSG00000099785	0.783964	1.66781e-09
MARCH9	ENSG00000139266	-0.642036	4.83813e-20
MARCKS	ENSG00000277443	0.825952	3.2431e-11
MARCKSL1	ENSG00000175130	-0.599769	4.41036e-11
MARCO	ENSG00000019169	0.61377	0.000601254
MATK	ENSG00000007264	-1.17418	3.7857e-26
MB21D2	ENSG00000180611	-0.648907	8.61383e-11
MBLAC2	ENSG00000176055	-0.600635	9.89332e-16
MBOAT2	ENSG00000143797	0.953842	3.20421e-19
MCC	ENSG00000171444	-0.692835	5.94164e-10
MCEMP1	ENSG00000183019	2.57765	4.36418e-30
MCF2L	ENSG00000126217	-0.72732	1.44916e-16
MCF2L2	ENSG00000053524	-1.03524	1.05337e-20
MCM10	ENSG00000065328	1.8364	1.74851e-36
MCM2	ENSG00000073111	0.798989	2.53668e-16
MCM4	ENSG00000104738	0.911762	2.26765e-19
MCOLN2	ENSG00000153898	-0.795986	1.8827e-13
MCOLN3	ENSG00000055732	-0.60049	1.58332e-06
MCTP1	ENSG00000175471	0.994022	5.4248e-26
MCTP2	ENSG00000140563	0.859264	2.33256e-15
MCU	ENSG00000156026	0.719231	9.65152e-28
MDFIC	ENSG00000135272	-0.691551	3.13149e-20
MED12L	ENSG00000144893	1.46758	2.27642e-29
MEF2A	ENSG00000068305	0.617785	1.45992e-13
MEGF9	ENSG00000106780	0.879335	1.74451e-20
MEIS1	ENSG00000143995	0.643256	2.20095e-08
MELK	ENSG00000165304	1.41998	4.98686e-33
MERTK	ENSG00000153208	0.810585	3.75735e-08
MET	ENSG00000105976	1.00595	2.09253e-11
METTL16	ENSG00000127804	-0.597736	1.98541e-32
METTL7B	ENSG00000170439	2.43143	1.17687e-17
METTL9	ENSG00000197006	1.1336	2.48859e-31
MFSD13A	ENSG00000138111	0.798178	6.14877e-19
MFSD14B	ENSG00000148110	0.7032	2.65596e-14
MFSD2B	ENSG00000205639	0.882187	1.43863e-06
MGAM	ENSG00000257335	1.16731	1.63457e-14
MGAM2	ENSG00000257743	1.7501	3.03953e-19
MGLL	ENSG00000074416	1.05355	2.02045e-13
MGST1	ENSG00000008394	1.15363	9.6679e-28
MICAL1	ENSG00000135596	0.634558	6.68555e-17
MICALL2	ENSG00000164877	0.759714	7.38726e-14
MICU3	ENSG00000155970	-0.799559	3.8343e-11
MID2	ENSG00000080561	-1.08827	4.5849e-29
MIIP	ENSG00000116691	0.668871	1.90427e-19
MILR1	ENSG00000271605	0.903603	5.91643e-16
MISP3	ENSG00000141854	0.976051	1.91483e-22
MIXL1	ENSG00000185155	1.07968	4.07378e-14
MKI67	ENSG00000148773	1.70028	8.10524e-33
MKNK1	ENSG00000079277	0.905185	2.06278e-16
MLLT3	ENSG00000171843	-0.716758	1.48066e-17
MLNR	ENSG00000102539	1.21222	5.25646e-22
MMADHC	ENSG00000168288	0.665411	1.63096e-22
MMD	ENSG00000108960	0.59087	1.57427e-05
MMP1	ENSG00000196611	1.02303	3.791e-09
MMP19	ENSG00000123342	0.640199	1.62588e-08
MMP25	ENSG00000008516	0.693472	1.74704e-07
MMP27	ENSG00000137675	0.836587	1.01901e-26
MMP28	ENSG00000271447	-0.617501	4.88408e-06
MMP8	ENSG00000118113	4.62459	3.03242e-40
MMP9	ENSG00000100985	2.38576	1.24268e-26
MMRN1	ENSG00000138722	1.33384	8.06977e-14
MNX1	ENSG00000130675	0.596929	4.24964e-17
MORC4	ENSG00000133131	-0.858619	2.09582e-25
MORN3	ENSG00000139714	-1.0961	9.59006e-26
MPEG1	ENSG00000197629	-0.60092	2.9995e-09
MPIG6B	ENSG00000204420	1.19017	4.04568e-09
MPO	ENSG00000005381	2.81743	2.7481e-29
MPP2	ENSG00000108852	-0.660303	7.99314e-14
MPRIP	ENSG00000133030	-0.644226	7.26957e-32
MPST	ENSG00000128309	0.647888	5.10633e-25
MPZ	ENSG00000158887	0.854143	3.74183e-18
MRAS	ENSG00000158186	-0.770797	9.62525e-08
MRNIP	ENSG00000161010	-0.713037	1.75189e-22
MROH6	ENSG00000204839	1.11361	4.45087e-20
MRPL51	ENSG00000111639	0.653679	7.00644e-18
MS4A1	ENSG00000156738	-0.644296	9.03096e-07
MS4A2	ENSG00000149534	-0.942289	9.11828e-05
MS4A3	ENSG00000149516	2.24387	1.47564e-17
MS4A4A	ENSG00000110079	1.41651	2.63553e-18
MSANTD2	ENSG00000120458	-0.646868	3.88777e-25
MSL1	ENSG00000188895	0.622248	1.05592e-11
MSL3	ENSG00000005302	0.657172	1.34569e-16
MSRB1	ENSG00000198736	0.939266	2.67774e-18
MSRB2	ENSG00000148450	0.951856	1.28846e-23
MSRB3	ENSG00000174099	1.46999	2.19355e-32
MTF1	ENSG00000188786	0.881009	9.95389e-20
MTMR3	ENSG00000100330	0.733925	2.26581e-17
MTMR8	ENSG00000102043	-0.626636	4.01317e-22
MTR	ENSG00000116984	-0.596555	5.16666e-28
MTUS1	ENSG00000129422	-0.793135	3.24587e-07
MTX1	ENSG00000173171	0.649581	2.73336e-13
MTX3	ENSG00000177034	-0.592891	1.16987e-16
MUC1	ENSG00000185499	0.637747	3.55614e-13
MUC16	ENSG00000181143	-0.92075	9.57623e-08
MUC20	ENSG00000176945	-0.664856	2.96339e-07
MXD1	ENSG00000059728	0.761222	1.13911e-11
MXD3	ENSG00000213347	0.939166	7.42393e-20
MXI1	ENSG00000119950	0.64957	0.00109764
MYB	ENSG00000118513	0.994812	5.11817e-17
MYBL1	ENSG00000185697	-1.43222	1.29162e-25
MYBL2	ENSG00000101057	1.9125	3.75072e-29
MYBPC3	ENSG00000134571	1.09575	8.04011e-15
MYCL	ENSG00000116990	-0.964798	3.24317e-16
MYCT1	ENSG00000120279	0.6462	1.17796e-07
MYD88	ENSG00000172936	0.699074	8.89341e-15
MYDGF	ENSG00000074842	0.76377	5.96407e-18
MYEF2	ENSG00000104177	-0.810553	1.21822e-12
MYL12A	ENSG00000101608	0.836592	7.15573e-27
MYL12B	ENSG00000118680	0.614216	5.5701e-22
MYL4	ENSG00000198336	0.637092	0.00415694
MYL6	ENSG00000092841	0.811056	3.65648e-24
MYL6B	ENSG00000196465	0.939867	5.76913e-31
MYL9	ENSG00000101335	1.72212	1.71532e-14
MYLK	ENSG00000065534	0.744524	2.13127e-06
MYO10	ENSG00000145555	1.5847	5.06286e-18
MYO16	ENSG00000041515	-0.787931	3.06384e-05
MYO1B	ENSG00000128641	1.09432	1.27796e-07
MYO6	ENSG00000196586	-0.945725	3.85573e-12
MYO7B	ENSG00000169994	0.913057	1.36218e-16
MYOM2	ENSG00000036448	-0.740988	0.0166258
MZB1	ENSG00000170476	1.94736	2.49399e-19
N4BP3	ENSG00000145911	-0.672696	2.60009e-10
N6AMT1	ENSG00000156239	-0.614655	6.35085e-17
NAB2	ENSG00000166886	-0.604731	4.90637e-16
NAIP	ENSG00000249437	1.0286	4.50173e-10
NAMPT	ENSG00000105835	0.639515	4.26772e-09
NAP1L2	ENSG00000186462	-0.910506	3.12077e-25
NAP1L3	ENSG00000186310	-0.652306	1.48066e-13
NAT8B	ENSG00000204872	0.625042	9.5133e-05
NATD1	ENSG00000274180	0.884068	1.63927e-14
NAV2	ENSG00000166833	1.33227	2.26104e-14
NAV3	ENSG00000067798	1.01386	1.65854e-08
NBEAL2	ENSG00000160796	0.691682	1.60503e-15
NBL1	ENSG00000158747	-0.658299	1.08335e-08
NBPF15	ENSG00000266338	-0.702301	1.75189e-22
NCALD	ENSG00000104490	-1.20681	1.8044e-28
NCAM1	ENSG00000149294	-0.847123	1.54422e-11
NCAPG	ENSG00000109805	1.78623	9.77193e-34
NCAPH	ENSG00000121152	1.28721	7.03756e-30
NCF4	ENSG00000100365	0.819306	1.56762e-16
NCR3	ENSG00000204475	-0.960347	3.95053e-19
NDRG2	ENSG00000165795	-1.00298	1.96917e-37
NDST1	ENSG00000070614	0.690069	7.07988e-13
NDUFB3	ENSG00000119013	0.86872	2.42969e-17
NECAB1	ENSG00000123119	2.73852	6.63684e-18
NECTIN2	ENSG00000130202	1.45426	9.70468e-09
NECTIN3	ENSG00000177707	-1.03022	1.16631e-21
NEDD4	ENSG00000069869	0.722683	5.35666e-13
NEDD4L	ENSG00000049759	0.815453	4.3281e-12
NEFL	ENSG00000277586	-0.875718	2.66664e-09
NEIL3	ENSG00000109674	0.665041	1.49614e-06
NEK2	ENSG00000117650	1.39816	9.33409e-28
NELL2	ENSG00000184613	-1.54123	6.4111e-26
NET1	ENSG00000173848	0.676501	5.03697e-13
NEURL1	ENSG00000107954	-1.26853	5.13662e-17
NEXN	ENSG00000162614	0.735777	7.78524e-07
NFASC	ENSG00000163531	0.864982	7.08666e-22
NFATC2	ENSG00000101096	-0.964838	2.23637e-26
NFE2	ENSG00000123405	0.915087	8.86159e-17
NFE4	ENSG00000230257	0.899539	1.67235e-09
NFIB	ENSG00000147862	0.617613	4.3734e-05
NFIL3	ENSG00000165030	1.03472	6.30705e-16
NFKBIA	ENSG00000100906	1.18578	8.95059e-23
NHLH1	ENSG00000171786	0.623951	6.65626e-13
NIPSNAP3B	ENSG00000165028	-0.633451	4.43568e-13
NKD1	ENSG00000140807	-1.12018	3.32632e-22
NLE1	ENSG00000073536	-0.607319	6.23067e-18
NLGN2	ENSG00000169992	-0.784454	1.34491e-16
NLRC3	ENSG00000167984	-1.02424	1.17361e-33
NLRC4	ENSG00000091106	1.16193	3.01661e-23
NLRP12	ENSG00000142405	0.639159	7.12247e-12
NME8	ENSG00000086288	0.775713	4.5989e-16
NMNAT2	ENSG00000157064	1.20046	1.02745e-28
NMT2	ENSG00000152465	-1.17812	8.17701e-32
NMUR1	ENSG00000171596	-1.01762	2.56618e-13
NNMT	ENSG00000166741	1.06099	1.6132e-17
NOCT	ENSG00000151014	1.25505	6.18321e-39
NOD2	ENSG00000167207	0.589438	1.30161e-06
NOG	ENSG00000183691	-1.65525	2.76297e-21
NOP10	ENSG00000182117	0.819933	2.64824e-25
NOP53	ENSG00000105373	-0.590313	1.87193e-17
NOS1AP	ENSG00000198929	1.97719	5.07488e-24
NOS3	ENSG00000164867	-0.703882	4.97954e-14
NOXA1	ENSG00000188747	-0.68002	1.03083e-15
NOXRED1	ENSG00000165555	0.633796	6.83297e-14
NPAS2	ENSG00000170485	-0.855212	1.3353e-10
NPL	ENSG00000135838	0.589166	5.01092e-12
NPR2	ENSG00000159899	-0.710361	1.64454e-18
NPTXR	ENSG00000221890	-1.06849	6.06878e-28
NQO2	ENSG00000124588	1.04688	3.64317e-20
NR1D1	ENSG00000126368	-0.77843	4.76423e-22
NR1D2	ENSG00000174738	-0.865763	8.58534e-28
NR2E1	ENSG00000112333	1.08491	1.32557e-20
NR3C2	ENSG00000151623	-1.07748	2.68454e-29
NR4A1	ENSG00000123358	-0.956849	2.85468e-09
NRCAM	ENSG00000091129	-1.30494	4.27516e-12
NRGN	ENSG00000154146	0.921563	7.25357e-08
NRN1	ENSG00000124785	1.09269	4.54777e-09
NRP1	ENSG00000099250	-0.853831	6.73475e-11
NRP2	ENSG00000118257	-0.620991	1.4221e-10
NRXN1	ENSG00000179915	-0.738236	1.52663e-06
NRXN2	ENSG00000110076	-0.647449	4.01199e-11
NSG1	ENSG00000168824	-1.09644	1.47436e-13
NSG2	ENSG00000170091	1.2247	4.45611e-17
NSMF	ENSG00000165802	-0.71092	1.42312e-23
NSUN7	ENSG00000179299	1.16903	7.22834e-14
NT5DC2	ENSG00000168268	1.41172	2.93335e-24
NT5DC3	ENSG00000111696	0.675651	2.7003e-16
NT5DC4	ENSG00000144130	0.786595	2.93585e-08
NT5E	ENSG00000135318	-1.00753	9.33378e-15
NT5M	ENSG00000205309	0.844047	5.11104e-08
NTN4	ENSG00000074527	-0.86056	2.78201e-09
NTN5	ENSG00000142233	-0.620402	4.05483e-13
NTNG2	ENSG00000196358	1.21956	3.26188e-15
NTSR1	ENSG00000101188	1.31425	1.44149e-14
NUAK1	ENSG00000074590	-0.808571	1.02747e-05
NUBPL	ENSG00000151413	-0.617497	1.71306e-19
NUDT16	ENSG00000198585	0.692495	3.06209e-10
NUDT4	ENSG00000173598	0.725594	1.88531e-18
NUF2	ENSG00000143228	0.79524	7.60252e-16
NUP210L	ENSG00000143552	0.949984	8.21025e-12
NWD1	ENSG00000188039	0.827066	1.10153e-15
NXF3	ENSG00000147206	1.06914	0.000108089
OAS3	ENSG00000111331	0.698296	0.0194545
OASL	ENSG00000135114	0.941986	1.33324e-05
OAT	ENSG00000065154	0.605238	6.38849e-16
OBSCN	ENSG00000154358	-0.912055	2.26216e-20
OCIAD2	ENSG00000145247	-0.59614	5.51426e-15
OIP5	ENSG00000104147	0.944448	4.24938e-22
OIT3	ENSG00000138315	0.756207	2.66376e-15
OLAH	ENSG00000152463	4.76031	1.71645e-24
OLFM1	ENSG00000130558	-1.34574	2.50423e-11
OLFM2	ENSG00000105088	-1.10033	1.98483e-29
OLFM4	ENSG00000102837	3.68785	9.92552e-26
OLFML2A	ENSG00000185585	0.866836	8.46877e-13
OLIG2	ENSG00000205927	-1.24076	4.34581e-08
OLR1	ENSG00000173391	2.72453	1.82629e-22
OMG	ENSG00000126861	0.954702	4.64516e-19
OPLAH	ENSG00000178814	1.52776	2.30525e-17
OPRL1	ENSG00000125510	0.895003	3.78755e-19
OR2B6	ENSG00000124657	1.24781	1.00955e-14
OR4D1	ENSG00000141194	-0.661913	1.42099e-19
OR52B4	ENSG00000221996	0.831712	1.37617e-11
OR52N1	ENSG00000181001	0.619468	2.62188e-11
OR56A1	ENSG00000180934	0.737614	5.4837e-16
OR6K3	ENSG00000203757	0.849533	6.5998e-10
OR6N1	ENSG00000197403	1.17193	1.083e-09
OR6N2	ENSG00000188340	1.23009	2.22335e-11
ORC1	ENSG00000085840	1.30303	6.54843e-31
ORC6	ENSG00000091651	0.702573	2.32581e-16
ORM1	ENSG00000229314	2.09451	8.8015e-17
ORM2	ENSG00000228278	1.76857	4.21389e-18
OSBPL6	ENSG00000079156	0.634778	7.74598e-07
OSCAR	ENSG00000170909	0.944497	2.56919e-19
OSGEPL1	ENSG00000128694	-0.609726	9.42795e-20
OSM	ENSG00000099985	1.29649	5.94142e-16
OST4	ENSG00000228474	0.591125	7.71296e-10
OTOF	ENSG00000115155	0.901367	0.0220964
OTUD7A	ENSG00000169918	-1.12249	1.43737e-23
OTULINL	ENSG00000145569	0.632952	3.32241e-18
OVGP1	ENSG00000085465	-0.634208	1.81491e-12
OXNAD1	ENSG00000154814	-0.768326	9.94063e-17
P2RX1	ENSG00000108405	1.02202	6.48831e-23
P2RY1	ENSG00000169860	0.821749	1.14018e-16
P2RY10	ENSG00000078589	-1.07118	1.90989e-29
P2RY11	ENSG00000244165	-0.593345	3.81511e-21
P3H3	ENSG00000110811	-0.661985	9.46774e-18
P3H4	ENSG00000141696	-0.729316	2.15294e-22
P4HA2	ENSG00000072682	0.859528	8.04011e-15
PACSIN1	ENSG00000124507	-0.999897	6.74394e-16
PADI2	ENSG00000117115	0.619054	0.000115746
PADI4	ENSG00000159339	1.5317	5.33615e-30
PAFAH2	ENSG00000158006	-0.594647	3.11535e-30
PAG1	ENSG00000076641	0.804181	1.22563e-16
PAIP2B	ENSG00000124374	-0.852142	4.52442e-24
PAK3	ENSG00000077264	-0.585756	1.55138e-15
PAK6	ENSG00000137843	-0.594428	2.98489e-09
PALLD	ENSG00000129116	-0.761892	2.3651e-11
PANX2	ENSG00000073150	0.629866	9.30156e-08
PAQR4	ENSG00000162073	0.62716	1.43854e-17
PAQR6	ENSG00000160781	0.684515	7.25478e-08
PAQR8	ENSG00000170915	-0.650032	1.15643e-21
PAQR9	ENSG00000188582	1.02937	4.20635e-09
PARD3	ENSG00000148498	0.762146	6.64056e-08
PARP15	ENSG00000173200	-0.719746	9.82836e-19
PARP9	ENSG00000138496	0.809996	3.99455e-08
PARPBP	ENSG00000185480	0.659538	3.42631e-14
PARVA	ENSG00000197702	-0.815603	1.05081e-22
PASK	ENSG00000115687	-0.804657	2.06501e-20
PATJ	ENSG00000132849	-0.944378	8.12318e-25
PATZ1	ENSG00000100105	-0.608025	2.90813e-32
PAX3	ENSG00000135903	1.40598	3.91418e-08
PAX5	ENSG00000196092	-0.696795	3.44143e-08
PAX8	ENSG00000125618	-0.594378	0.0010152
PBK	ENSG00000168078	1.08593	2.43411e-18
PBX1	ENSG00000185630	0.703802	0.000118314
PBXIP1	ENSG00000163346	-0.62372	2.10413e-21
PCBP4	ENSG00000090097	-0.647333	1.42582e-16
PCCA	ENSG00000175198	-0.590404	1.71398e-22
PCDHGB6	ENSG00000253305	-0.604261	1.40717e-05
PCED1B	ENSG00000179715	-0.701685	5.30891e-18
PCLAF	ENSG00000166803	1.07189	1.35879e-24
PCMT1	ENSG00000120265	0.828698	3.12259e-36
PCNA	ENSG00000132646	0.731255	3.87034e-21
PCNX1	ENSG00000100731	0.635636	8.22857e-18
PCNX2	ENSG00000135749	-0.955388	4.61651e-30
PCOLCE2	ENSG00000163710	2.6752	4.72982e-30
PCSK6	ENSG00000140479	1.11753	7.45525e-11
PCSK9	ENSG00000169174	4.47038	3.75811e-23
PCYT1B	ENSG00000102230	1.1054	3.47371e-10
PDCD1	ENSG00000188389	-0.61259	1.73613e-07
PDE2A	ENSG00000186642	0.820476	5.21252e-13
PDE3A	ENSG00000172572	0.855238	3.23862e-08
PDE5A	ENSG00000138735	0.616059	2.6865e-05
PDE7B	ENSG00000171408	-0.79644	1.55998e-15
PDGFA	ENSG00000197461	0.652763	3.68016e-05
PDGFD	ENSG00000170962	-0.767056	6.21632e-13
PDIA5	ENSG00000065485	0.594554	2.57732e-14
PDLIM1	ENSG00000107438	0.748483	1.7445e-10
PDLIM7	ENSG00000196923	0.687712	1.38681e-11
PDSS1	ENSG00000148459	0.676503	4.35964e-21
PDZD4	ENSG00000067840	-1.15528	3.15102e-19
PDZD8	ENSG00000165650	0.642034	3.01751e-16
PEAK3	ENSG00000188305	0.897255	1.38115e-15
PEAR1	ENSG00000187800	1.10555	1.53206e-09
PECR	ENSG00000115425	0.894663	3.12701e-25
PEG10	ENSG00000242265	-0.61267	1.49167e-07
PER3	ENSG00000049246	-0.767874	1.94686e-16
PF4	ENSG00000163737	1.21188	9.39894e-12
PFKFB2	ENSG00000123836	2.09061	1.0736e-22
PFKFB3	ENSG00000170525	1.33994	6.25767e-16
PFKFB4	ENSG00000114268	0.661583	4.82927e-11
PFN2	ENSG00000070087	-0.7348	1.36081e-14
PGAP3	ENSG00000161395	-0.786248	2.29797e-36
PGD	ENSG00000142657	1.21467	4.84317e-24
PGF	ENSG00000119630	0.751779	1.26009e-21
PGLYRP1	ENSG00000008438	2.31125	3.95577e-28
PGM1	ENSG00000079739	0.586943	7.165e-20
PGRMC1	ENSG00000101856	0.82038	3.18949e-12
PGS1	ENSG00000087157	0.835931	3.34302e-12
PHACTR3	ENSG00000087495	0.779736	4.91713e-14
PHC1	ENSG00000111752	-0.706184	3.1796e-24
PHC2	ENSG00000134686	1.02929	2.22152e-14
PHEX	ENSG00000102174	-0.586266	5.58553e-09
PHF10	ENSG00000130024	-0.604305	4.9768e-21
PHF21A	ENSG00000135365	0.617517	7.83419e-14
PHGDH	ENSG00000092621	0.78587	5.42567e-10
PHLDB2	ENSG00000144824	-0.985599	3.9712e-25
PHLDB3	ENSG00000176531	-0.602113	2.37325e-21
PHLPP1	ENSG00000081913	0.693754	2.38667e-13
PHOSPHO2	ENSG00000144362	-0.654346	4.00234e-17
PHTF1	ENSG00000116793	1.0377	1.53715e-23
PI16	ENSG00000164530	-0.869879	3.52677e-14
PID1	ENSG00000153823	-1.67544	9.33821e-19
PIF1	ENSG00000140451	0.733317	1.26481e-14
PIGL	ENSG00000108474	-0.765306	6.64848e-22
PIK3AP1	ENSG00000155629	0.790734	2.29054e-11
PIK3C2B	ENSG00000133056	-0.757007	3.75878e-26
PIK3IP1	ENSG00000100100	-0.65574	3.27788e-16
PIM3	ENSG00000198355	0.823167	3.68686e-15
PIMREG	ENSG00000129195	0.750606	8.08066e-17
PINK1	ENSG00000158828	0.683234	2.02108e-09
PIP4P2	ENSG00000155099	0.808713	1.29971e-20
PITPNC1	ENSG00000154217	-0.60081	2.30331e-28
PIWIL2	ENSG00000197181	-0.598953	5.30891e-18
PIWIL4	ENSG00000134627	1.22084	1.97131e-29
PKD1	ENSG00000008710	-0.687209	9.34247e-27
PKD1L3	ENSG00000277481	1.57141	8.71514e-16
PKHD1L1	ENSG00000205038	1.13177	1.45802e-17
PKM	ENSG00000067225	0.838442	1.46686e-26
PKMYT1	ENSG00000127564	1.66863	1.43839e-43
PKP2	ENSG00000057294	0.816824	4.45076e-11
PLA2G4A	ENSG00000116711	0.69502	2.26891e-17
PLA2G7	ENSG00000146070	-1.00961	9.90055e-11
PLAAT2	ENSG00000133328	0.62225	8.89626e-07
PLAAT5	ENSG00000168004	-0.782838	9.64924e-10
PLAU	ENSG00000122861	1.32158	4.07902e-22
PLB1	ENSG00000163803	0.601656	6.68789e-05
PLBD1	ENSG00000121316	1.39291	7.85973e-28
PLCG1	ENSG00000124181	-1.02198	9.54373e-30
PLCH1	ENSG00000114805	0.6824	5.6462e-08
PLCH2	ENSG00000149527	-1.03508	8.53185e-20
PLCXD2	ENSG00000240891	-0.7166	2.35562e-19
PLD1	ENSG00000075651	0.954237	2.28092e-29
PLD4	ENSG00000166428	-1.39576	6.49102e-27
PLEK2	ENSG00000100558	0.681236	0.00805613
PLEKHA1	ENSG00000107679	-1.06154	2.10798e-30
PLEKHA5	ENSG00000052126	-0.835304	1.89034e-14
PLEKHB1	ENSG00000021300	-0.911032	8.43299e-20
PLEKHF1	ENSG00000166289	-0.873638	2.09616e-17
PLEKHG4	ENSG00000196155	-0.875383	3.46414e-22
PLEKHG5	ENSG00000171680	-0.763484	5.58853e-11
PLEKHH2	ENSG00000152527	-0.66805	1.06493e-07
PLEKHH3	ENSG00000068137	0.813823	9.32402e-18
PLIN3	ENSG00000105355	0.66478	1.97345e-11
PLIN4	ENSG00000167676	0.887494	4.87591e-11
PLIN5	ENSG00000214456	0.79328	5.90838e-09
PLK1	ENSG00000166851	1.00172	1.73741e-27
PLK4	ENSG00000142731	0.936741	2.76308e-17
PLOD2	ENSG00000152952	1.24188	7.70304e-15
PLP2	ENSG00000102007	0.83447	1.51774e-21
PLPP3	ENSG00000162407	1.66144	5.24932e-37
PLPPR3	ENSG00000129951	1.38677	8.80398e-13
PLSCR1	ENSG00000188313	1.25497	1.42601e-11
PLSCR2	ENSG00000163746	0.893089	6.58435e-10
PLSCR4	ENSG00000114698	1.02993	1.58482e-15
PLTP	ENSG00000100979	0.67488	6.06368e-13
PLVAP	ENSG00000130300	-0.934751	3.63659e-06
PLXDC1	ENSG00000161381	-1.357	1.35564e-25
PLXNA1	ENSG00000114554	-0.659496	3.94454e-19
PLXNA2	ENSG00000076356	0.593935	5.48608e-07
PLXNA3	ENSG00000130827	-0.722257	1.30795e-18
PLXNB3	ENSG00000198753	1.70946	8.65878e-16
PLXNC1	ENSG00000136040	0.795786	1.57832e-14
PMP22	ENSG00000109099	-0.906876	1.24002e-08
PNKD	ENSG00000127838	0.660849	2.26305e-13
PNMA3	ENSG00000183837	-0.997955	7.89926e-13
PNP	ENSG00000198805	0.760602	8.27311e-16
PNPLA1	ENSG00000180316	1.52168	1.25976e-27
PNPLA2	ENSG00000177666	0.726367	8.31977e-11
PNPLA7	ENSG00000130653	-0.702291	9.30289e-14
POC1A	ENSG00000164087	0.86232	7.72951e-22
PODN	ENSG00000174348	-0.744689	4.96712e-07
POLE2	ENSG00000100479	0.711938	8.06508e-13
POLQ	ENSG00000051341	1.60625	2.86097e-37
POR	ENSG00000127948	0.612233	1.6144e-08
POU2AF1	ENSG00000110777	0.684373	2.46089e-06
PPARG	ENSG00000132170	2.17662	2.24314e-37
PPBP	ENSG00000163736	0.9878	1.3814e-07
PPEF1	ENSG00000086717	0.689239	1.46403e-13
PPP1R13B	ENSG00000088808	-0.768548	2.36163e-35
PPP1R16B	ENSG00000101445	-0.651266	8.1968e-23
PPP1R3B	ENSG00000173281	0.77532	1.31551e-10
PPP1R3D	ENSG00000132825	0.979833	1.26426e-22
PPP2R2B	ENSG00000156475	-1.09274	7.21231e-18
PPP2R5A	ENSG00000066027	0.598621	2.73849e-17
PPP2R5B	ENSG00000068971	0.621233	2.23684e-06
PPP4R2	ENSG00000163605	0.667326	2.72246e-15
[truncated: 887 more rows]
