# Supplementary material for: Blood transcriptome responses in patients correlate with severity of COVID-19 disease
Source: Front Immunol. 2023 Jan 20;13:1043219. doi: 10.3389/fimmu.2022.1043219 (PMC9896980; doi:10.3389/fimmu.2022.1043219)
Supplement: Supplementary Data Sheet 6 — limma_Sev79vsSev45_170622.txt. [file DataSheet_6.xlsx]

## Sheet: S6_limma_Sev79vsSev45_170622
gene_symbol	ENSEMBL_gene_ID	logFC	adj.P.Val
A3GALT2	ENSG00000184389	1.53321	7.31739e-15
AARS2	ENSG00000124608	-0.629128	2.27672e-21
AATK	ENSG00000181409	0.925052	9.93873e-09
ABCA13	ENSG00000179869	4.28523	4.07336e-34
ABCA3	ENSG00000167972	-0.720169	4.35265e-15
ABCB1	ENSG00000085563	-1.51097	2.65588e-28
ABCB4	ENSG00000005471	-0.637609	0.000328734
ABCB6	ENSG00000115657	0.72448	1.50426e-14
ABCC11	ENSG00000121270	1.21362	1.49232e-10
ABCC2	ENSG00000023839	0.692837	2.2984e-10
ABCC3	ENSG00000108846	0.996024	3.80737e-07
ABCC4	ENSG00000125257	1.16439	8.40613e-15
ABCD2	ENSG00000173208	-1.18231	1.48604e-15
ABCG2	ENSG00000118777	1.23837	4.665e-08
ABHD13	ENSG00000139826	0.587603	4.17884e-10
ABHD14A	ENSG00000248487	-0.645243	2.51784e-14
ABHD15	ENSG00000168792	-0.896787	1.68732e-25
ABHD2	ENSG00000140526	0.629131	8.40735e-09
ABHD4	ENSG00000100439	0.790966	1.18158e-15
ABHD5	ENSG00000011198	1.14751	7.15581e-18
ABI2	ENSG00000138443	-0.666478	1.06743e-17
ABI3	ENSG00000108798	-1.53776	1.15397e-31
ABLIM1	ENSG00000099204	-0.874708	1.12908e-14
ABLIM2	ENSG00000163995	-1.17035	3.70324e-25
ABLIM3	ENSG00000173210	1.69871	3.98323e-11
ABTB1	ENSG00000114626	0.906153	4.3238e-13
AC003665.1	ENSG00000006025	-1.009	2.80143e-25
AC004551.1	ENSG00000089127	-1.41131	4.15873e-06
AC005261.1	ENSG00000131845	-0.62013	6.53445e-14
AC005747.1	ENSG00000007237	1.37469	7.60779e-17
AC008554.1	ENSG00000237440	-0.844013	1.40856e-14
AC010616.1	ENSG00000268041	-0.623834	4.01751e-09
AC020613.1	ENSG00000139053	1.60962	2.0484e-29
AC022966.1	ENSG00000055483	-0.904456	4.666e-30
AC027237.1	ENSG00000137807	0.943376	4.46234e-13
AC034102.1	ENSG00000111540	0.804422	2.45278e-21
AC074143.1	ENSG00000140939	0.719734	3.68263e-08
AC087498.2	ENSG00000221882	-0.585231	0.00597873
AC093512.2	ENSG00000285043	0.742878	8.11329e-11
AC118754.1	ENSG00000183018	1.59072	8.47771e-19
AC129492.1	ENSG00000179094	1.01359	8.71573e-08
AC139768.1	ENSG00000184271	-1.03404	3.19148e-22
ACAD8	ENSG00000151498	0.720234	1.81022e-21
ACCS	ENSG00000110455	-0.983468	5.10406e-06
ACCSL	ENSG00000205126	1.10473	8.68762e-11
ACE	ENSG00000159640	-1.24601	1.06504e-14
ACER3	ENSG00000078124	0.653681	2.96962e-10
ACHE	ENSG00000087085	1.82433	6.202e-10
ACKR1	ENSG00000213088	1.50436	1.35859e-08
ACKR3	ENSG00000144476	-1.12827	5.63924e-21
ACOT2	ENSG00000119673	-0.764413	8.29922e-16
ACOT4	ENSG00000177465	-0.858561	1.38487e-13
ACOX1	ENSG00000161533	0.980934	1.18053e-16
ACOXL	ENSG00000153093	0.639817	6.16151e-05
ACP5	ENSG00000102575	0.680168	1.63667e-05
ACP6	ENSG00000162836	0.754195	4.50392e-13
ACRBP	ENSG00000111644	0.751634	4.47167e-06
ACSBG1	ENSG00000103740	0.870469	5.67644e-08
ACSL1	ENSG00000151726	1.44345	3.79015e-12
ACSL4	ENSG00000068366	0.777497	2.83203e-11
ACSS3	ENSG00000111058	1.33367	1.38641e-15
ACTB	ENSG00000075624	0.725889	8.6416e-12
ACTN1	ENSG00000072110	1.00791	2.31968e-14
ACTR2	ENSG00000138071	0.671728	3.57671e-20
ACTR5	ENSG00000101442	-0.592677	6.55057e-20
ACVR1B	ENSG00000135503	1.01536	6.88929e-16
ACVR1C	ENSG00000123612	-0.812379	9.48774e-09
ACVR2A	ENSG00000121989	-0.770756	5.10589e-14
ACVR2B	ENSG00000114739	-1.04285	6.00976e-18
ACYP1	ENSG00000119640	-0.600743	1.85625e-13
ADA	ENSG00000196839	-0.984495	1.29987e-17
ADA2	ENSG00000093072	-1.0309	1.80448e-16
ADAM12	ENSG00000148848	-0.70734	0.000316377
ADAM17	ENSG00000151694	0.968239	6.64876e-20
ADAM19	ENSG00000135074	0.59924	1.34837e-08
ADAM20	ENSG00000134007	-0.617194	1.23821e-08
ADAM22	ENSG00000008277	-0.916451	3.00609e-14
ADAM23	ENSG00000114948	-0.877839	8.70456e-06
ADAM32	ENSG00000197140	1.26812	3.04357e-27
ADAM9	ENSG00000168615	1.41987	1.04068e-25
ADAMTS1	ENSG00000154734	-1.71163	2.9094e-17
ADAMTS10	ENSG00000142303	-1.57477	3.12758e-24
ADAMTS14	ENSG00000138316	-1.03297	3.78016e-09
ADAMTS17	ENSG00000140470	-0.717977	1.95006e-08
ADAMTS2	ENSG00000087116	4.28309	3.45724e-16
ADAMTS3	ENSG00000156140	2.09177	2.58598e-12
ADAMTS4	ENSG00000158859	-0.958404	1.02896e-15
ADAMTS7	ENSG00000136378	0.918977	3.37879e-14
ADAMTSL5	ENSG00000185761	-0.804189	2.35981e-10
ADARB1	ENSG00000197381	-0.812672	4.46739e-17
ADAT2	ENSG00000189007	-0.647188	5.51619e-11
ADCY3	ENSG00000138031	0.830069	8.75754e-05
ADCY6	ENSG00000174233	1.56493	2.67655e-19
ADCY9	ENSG00000162104	-1.04799	2.17176e-18
ADGRA2	ENSG00000020181	-0.881294	7.49978e-08
ADGRA3	ENSG00000152990	-0.599371	0.000147602
ADGRB1	ENSG00000181790	-0.820116	4.72552e-17
ADGRB2	ENSG00000121753	-1.36727	1.17229e-22
ADGRB3	ENSG00000135298	0.676234	0.00134931
ADGRD1	ENSG00000111452	-1.25768	8.36855e-10
ADGRE1	ENSG00000174837	0.693824	8.27087e-05
ADGRE2	ENSG00000127507	1.24924	2.76796e-14
ADGRE3	ENSG00000131355	0.643041	6.32207e-05
ADGRE5	ENSG00000123146	0.680666	6.81431e-08
ADGRG1	ENSG00000205336	-2.30272	1.54252e-26
ADGRG3	ENSG00000182885	1.44472	3.93355e-13
ADGRG5	ENSG00000159618	-1.32845	3.18012e-19
ADGRL1	ENSG00000072071	-1.30056	1.53677e-24
ADHFE1	ENSG00000147576	-0.868433	2.34855e-20
ADIPOR1	ENSG00000159346	1.54548	3.41401e-09
ADM	ENSG00000148926	1.05635	7.78987e-06
ADORA2B	ENSG00000170425	0.713531	1.53296e-07
ADPRH	ENSG00000144843	-0.706239	1.18259e-07
ADRA2A	ENSG00000150594	0.880506	8.29686e-05
ADRB1	ENSG00000043591	-1.1088	3.49448e-10
ADRB2	ENSG00000169252	-0.712181	1.43108e-16
ADSSL1	ENSG00000185100	-0.597026	7.14462e-10
AFF2	ENSG00000155966	1.95704	7.6167e-29
AFF3	ENSG00000144218	-0.649841	0.000110811
AGAP1	ENSG00000157985	-1.64057	1.09953e-18
AGBL3	ENSG00000146856	-0.713026	1.10875e-11
AGBL5	ENSG00000084693	0.69024	2.62097e-18
AGFG1	ENSG00000173744	1.36893	2.51983e-26
AGFG2	ENSG00000106351	-1.1825	5.94239e-29
AGK	ENSG00000006530	-0.796032	2.46971e-20
AGMAT	ENSG00000116771	-0.734437	2.05836e-08
AGO4	ENSG00000134698	0.935796	2.42975e-18
AGPAT1	ENSG00000204310	0.701236	1.70111e-10
AGPAT2	ENSG00000169692	1.06602	3.52131e-24
AGRN	ENSG00000188157	-1.87892	1.34052e-11
AGTPBP1	ENSG00000135049	1.01487	4.52722e-26
AGTRAP	ENSG00000177674	0.940559	9.69864e-15
AHCY	ENSG00000101444	0.668902	3.72604e-14
AHDC1	ENSG00000126705	-0.804735	2.99503e-23
AHSP	ENSG00000169877	2.80373	1.05501e-12
AIFM3	ENSG00000183773	-0.68298	1.5256e-09
AIG1	ENSG00000146416	0.958714	1.08925e-20
AJAP1	ENSG00000196581	-1.30242	9.71647e-09
AJM1	ENSG00000232434	-1.51443	3.61921e-24
AK1	ENSG00000106992	-0.678267	5.79039e-08
AK5	ENSG00000154027	-1.38069	7.60586e-13
AKAP11	ENSG00000023516	-0.61146	6.27528e-16
AKAP12	ENSG00000131016	-0.968632	0.00152687
AKAP5	ENSG00000179841	-1.31919	3.04346e-14
AKAP6	ENSG00000151320	-0.79016	3.08759e-06
AKAP7	ENSG00000118507	-0.654685	3.56682e-13
AKR1C1	ENSG00000187134	0.604218	0.00132453
AKR1C3	ENSG00000196139	-0.765	4.32927e-06
AKT1S1	ENSG00000204673	0.633577	5.48387e-07
AKT3	ENSG00000117020	-0.912485	5.69956e-22
AL032819.3	ENSG00000284395	-0.716574	1.4119e-07
AL121768.1	ENSG00000165521	-0.60363	3.15746e-07
ALAS1	ENSG00000023330	0.783883	1.20905e-22
ALAS2	ENSG00000158578	1.85494	7.50848e-07
ALCAM	ENSG00000170017	0.991017	8.69672e-20
ALDH1A1	ENSG00000165092	-0.801481	3.29535e-05
ALDH1A2	ENSG00000128918	1.61476	8.99302e-12
ALDH1L2	ENSG00000136010	1.37297	1.51212e-10
ALDH2	ENSG00000111275	1.02319	4.2406e-12
ALDH3B1	ENSG00000006534	0.63069	4.39549e-08
ALDH4A1	ENSG00000159423	0.812359	1.02755e-18
ALDH5A1	ENSG00000112294	0.615994	0.00144871
ALDOA	ENSG00000149925	0.86309	4.79909e-13
ALKBH3	ENSG00000166199	-0.727802	4.93506e-22
ALKBH8	ENSG00000137760	-0.853208	7.86772e-21
ALOX12	ENSG00000108839	1.50868	6.03911e-10
ALOX15	ENSG00000161905	-0.896132	0.0373373
ALOX15B	ENSG00000179593	1.68114	1.09333e-06
ALOX5	ENSG00000012779	1.37009	4.53683e-19
ALOX5AP	ENSG00000132965	1.37075	6.69815e-16
ALPK1	ENSG00000073331	1.14424	3.82777e-14
ALPK2	ENSG00000198796	-0.96886	1.25501e-06
ALPK3	ENSG00000136383	0.952417	9.15477e-10
ALPL	ENSG00000162551	2.33672	7.4371e-16
ALS2CL	ENSG00000178038	-1.19282	1.08591e-16
AMER1	ENSG00000184675	-0.840032	2.74254e-28
AMFR	ENSG00000159461	1.12668	3.02112e-17
AMIGO1	ENSG00000181754	-1.41843	2.70502e-25
AMN1	ENSG00000151743	0.658405	1.09438e-08
AMOT	ENSG00000126016	-1.20177	1.8912e-24
AMOTL1	ENSG00000166025	1.40586	1.27681e-14
AMPD3	ENSG00000133805	1.1544	2.65588e-28
AMPH	ENSG00000078053	3.59861	5.3863e-21
AMZ1	ENSG00000174945	-0.866672	4.25313e-10
ANAPC1	ENSG00000153107	-0.589281	2.10818e-14
ANAPC15	ENSG00000110200	0.742846	5.07657e-18
ANGEL1	ENSG00000013523	-0.74087	1.45849e-27
ANGPT1	ENSG00000154188	0.808145	0.000412366
ANK1	ENSG00000029534	1.70913	5.37843e-09
ANK3	ENSG00000151150	-1.00768	1.81951e-11
ANKK1	ENSG00000170209	-0.890002	1.47811e-11
ANKLE1	ENSG00000160117	0.650543	3.104e-10
ANKRD13A	ENSG00000076513	0.630041	2.3363e-14
ANKRD13B	ENSG00000198720	-0.665049	4.95773e-11
ANKRD18A	ENSG00000180071	1.17348	1.79035e-11
ANKRD2	ENSG00000165887	0.775681	1.46654e-11
ANKRD22	ENSG00000152766	1.85633	1.34156e-10
ANKRD23	ENSG00000163126	-0.60565	1.2033e-15
ANKRD26	ENSG00000107890	-0.651902	3.34888e-13
ANKRD28	ENSG00000206560	0.911539	2.44066e-17
ANKRD31	ENSG00000145700	-0.775648	7.55871e-11
ANKRD33B	ENSG00000164236	1.37461	1.56095e-24
ANKRD34B	ENSG00000189127	1.90256	3.76556e-11
ANKRD36B	ENSG00000196912	-0.741027	1.08495e-07
ANKRD36C	ENSG00000174501	-0.621813	1.43288e-09
ANKRD55	ENSG00000164512	0.716579	1.58696e-06
ANKRD6	ENSG00000135299	0.685339	1.2979e-15
ANKRD9	ENSG00000156381	1.5983	5.5898e-11
ANKS1A	ENSG00000064999	0.678288	1.83325e-11
ANKS3	ENSG00000168096	-0.687236	2.90806e-20
ANKS6	ENSG00000165138	-0.964709	3.40913e-21
ANLN	ENSG00000011426	2.07996	3.07052e-28
ANO10	ENSG00000160746	1.30467	4.68834e-32
ANO2	ENSG00000047617	0.915091	3.18925e-10
ANO6	ENSG00000177119	0.718902	3.06916e-13
ANO9	ENSG00000185101	-1.26101	3.23064e-20
ANOS1	ENSG00000011201	1.32725	1.10922e-09
ANP32A	ENSG00000140350	0.642463	6.36456e-19
ANPEP	ENSG00000166825	0.954185	4.39056e-10
ANTXR2	ENSG00000163297	0.647917	7.98385e-16
ANTXRL	ENSG00000274209	1.68835	1.14329e-24
ANXA1	ENSG00000135046	1.01465	1.0037e-13
ANXA11	ENSG00000122359	0.589159	1.11458e-12
ANXA3	ENSG00000138772	2.94418	1.6161e-27
ANXA7	ENSG00000138279	0.593085	2.19798e-26
AOC1	ENSG00000002726	1.3426	0.00298183
AOC3	ENSG00000131471	0.644038	5.12274e-05
AP2A1	ENSG00000196961	0.787194	4.50252e-06
AP2M1	ENSG00000161203	0.876757	3.96025e-12
AP2S1	ENSG00000042753	0.663883	1.11977e-10
AP3B2	ENSG00000103723	2.25054	2.59126e-13
AP3S1	ENSG00000177879	0.941162	2.92291e-29
AP3S2	ENSG00000157823	0.630949	4.78419e-19
AP5B1	ENSG00000254470	0.606371	5.71713e-05
APBA1	ENSG00000107282	-0.987974	4.09341e-12
APBA2	ENSG00000034053	-1.2223	1.48035e-20
APBB1	ENSG00000166313	-1.18131	2.95763e-24
APBB1IP	ENSG00000077420	0.671391	1.72003e-08
APBB2	ENSG00000163697	0.821657	2.39296e-05
APH1B	ENSG00000138613	0.911809	3.86588e-25
APMAP	ENSG00000101474	1.54917	7.42051e-27
APOBEC2	ENSG00000124701	0.6399	2.40772e-05
APOBEC3D	ENSG00000243811	-0.929528	5.23594e-22
APOBEC3F	ENSG00000128394	-0.929439	2.40791e-18
APOBEC3G	ENSG00000239713	-0.786871	2.92011e-16
APOBEC3H	ENSG00000100298	-0.815738	4.4682e-09
APOL3	ENSG00000128284	-1.16591	1.17641e-28
APP	ENSG00000142192	1.06832	1.28887e-17
APPL2	ENSG00000136044	0.621261	2.87322e-21
AQP1	ENSG00000240583	1.52145	2.91519e-09
AQP10	ENSG00000143595	1.69536	2.44811e-10
AQP9	ENSG00000103569	1.1044	1.79324e-10
ARAP3	ENSG00000120318	0.907433	3.59147e-11
AREG	ENSG00000109321	0.681879	0.000449864
ARF1	ENSG00000143761	0.770107	2.44019e-18
ARF4	ENSG00000168374	0.641738	2.25002e-23
ARFGAP3	ENSG00000242247	0.70065	1.38282e-26
ARFGEF3	ENSG00000112379	2.62755	1.08656e-16
ARG1	ENSG00000118520	4.45826	1.37335e-31
ARG2	ENSG00000081181	2.22181	7.27269e-26
ARHGAP10	ENSG00000071205	-0.994609	6.84135e-17
ARHGAP11A	ENSG00000198826	0.693933	6.56978e-08
ARHGAP18	ENSG00000146376	0.652041	3.28287e-11
ARHGAP19	ENSG00000213390	0.792717	4.87726e-19
ARHGAP22	ENSG00000128805	-0.761671	1.60425e-07
ARHGAP23	ENSG00000275832	0.962398	3.96633e-07
ARHGAP24	ENSG00000138639	1.43559	6.85735e-22
ARHGAP26	ENSG00000145819	0.620838	2.1616e-07
ARHGAP29	ENSG00000137962	1.2684	7.13968e-12
ARHGAP42	ENSG00000165895	0.708222	2.92959e-06
ARHGAP6	ENSG00000047648	1.38571	1.16953e-10
ARHGAP8	ENSG00000241484	-0.822961	3.2151e-07
ARHGAP9	ENSG00000123329	0.681072	2.8268e-11
ARHGDIB	ENSG00000111348	0.927673	1.34576e-23
ARHGEF10	ENSG00000104728	-0.596407	5.32543e-05
ARHGEF10L	ENSG00000074964	-1.54575	7.90702e-18
ARHGEF12	ENSG00000196914	1.55113	2.7826e-14
ARHGEF17	ENSG00000110237	2.62109	7.69917e-25
ARHGEF19	ENSG00000142632	-0.769562	1.39867e-15
ARHGEF28	ENSG00000214944	-0.626429	0.000517788
ARHGEF3	ENSG00000163947	-1.06439	4.16342e-30
ARHGEF35	ENSG00000213214	0.586557	1.87559e-06
ARHGEF37	ENSG00000183111	1.36247	7.1976e-10
ARHGEF39	ENSG00000137135	0.792868	3.42054e-11
ARHGEF4	ENSG00000136002	-0.603117	3.79871e-07
ARHGEF40	ENSG00000165801	1.28723	1.82985e-13
ARHGEF5	ENSG00000050327	0.783256	1.4213e-07
ARHGEF9	ENSG00000131089	-0.90297	1.70578e-26
ARID3A	ENSG00000116017	1.03912	9.71982e-19
ARID5A	ENSG00000196843	0.753488	8.28917e-11
ARL10	ENSG00000175414	-1.12396	2.9456e-26
ARL11	ENSG00000152213	0.817039	1.36988e-12
ARL14EP	ENSG00000152219	-0.737549	6.33809e-12
ARL17A	ENSG00000185829	-0.598311	0.0114178
ARL4A	ENSG00000122644	1.46623	4.09599e-12
ARL4C	ENSG00000188042	-1.43612	5.04487e-30
ARL6IP6	ENSG00000177917	0.767995	7.3464e-23
ARL8A	ENSG00000143862	0.802538	2.8708e-13
ARMC12	ENSG00000157343	1.52448	6.10074e-14
ARMCX2	ENSG00000184867	-0.696417	1.2504e-09
ARMH1	ENSG00000198520	0.714171	9.05246e-10
ARMH2	ENSG00000260286	1.05763	1.81419e-19
ARNT2	ENSG00000172379	1.08644	1.20032e-15
ARPC2	ENSG00000163466	0.604539	1.56367e-21
ARPC3	ENSG00000111229	0.733341	9.22634e-21
ARPC5	ENSG00000162704	0.738998	4.88471e-17
ARPIN	ENSG00000242498	-0.994311	5.62936e-06
ARRB2	ENSG00000141480	0.964312	6.40505e-17
ARRDC4	ENSG00000140450	0.808442	6.15516e-07
ARSJ	ENSG00000180801	-0.68472	4.68618e-09
ART4	ENSG00000111339	1.64672	7.02661e-12
ARVCF	ENSG00000099889	-1.30196	2.07388e-17
ASAH1	ENSG00000104763	0.748767	3.49896e-14
ASAH2B	ENSG00000204147	-0.928548	1.15041e-15
ASAP1	ENSG00000153317	1.06718	1.05263e-19
ASAP2	ENSG00000151693	1.08577	1.54135e-08
ASB2	ENSG00000100628	-0.906717	7.91316e-08
ASCC2	ENSG00000100325	0.89034	0.000126597
ASCC3	ENSG00000112249	-0.593312	1.92126e-13
ASCL2	ENSG00000183734	-1.19272	3.51818e-17
ASF1B	ENSG00000105011	0.75163	2.29652e-08
ASGR2	ENSG00000161944	0.759318	3.47555e-05
ASPH	ENSG00000198363	2.19218	5.21504e-24
ASPM	ENSG00000066279	1.45727	6.46617e-16
ASPSCR1	ENSG00000169696	-0.718981	3.43616e-23
ASS1	ENSG00000130707	0.665236	2.2613e-09
ASTN2	ENSG00000148219	-1.12663	2.18018e-24
ATAD3B	ENSG00000160072	-0.640151	6.88781e-15
ATF3	ENSG00000162772	-0.997029	0.000164485
ATF4	ENSG00000128272	0.612819	1.22097e-24
ATF6	ENSG00000118217	0.604423	1.31401e-11
ATF7IP2	ENSG00000166669	-0.654312	2.72387e-10
ATG9A	ENSG00000198925	0.95704	5.64737e-20
ATG9B	ENSG00000181652	-0.934046	1.1997e-13
ATIC	ENSG00000138363	-0.589777	4.79527e-15
ATP10A	ENSG00000206190	-1.48991	1.03441e-26
ATP11A	ENSG00000068650	0.858678	9.5969e-19
ATP11B	ENSG00000058063	1.04337	2.6095e-21
ATP13A4	ENSG00000127249	-0.759201	2.02825e-07
ATP1B2	ENSG00000129244	0.924676	0.000308537
ATP23	ENSG00000166896	0.645826	4.6855e-11
ATP2C2	ENSG00000064270	4.00277	4.76079e-32
ATP5F1E	ENSG00000124172	1.03031	8.68776e-18
ATP6V0B	ENSG00000117410	0.653214	4.47555e-12
ATP6V0E1	ENSG00000113732	0.772945	4.68879e-18
ATP6V0E2	ENSG00000171130	-1.11193	6.32584e-25
ATP6V1A	ENSG00000114573	0.647808	1.98091e-11
ATP6V1C1	ENSG00000155097	0.824953	2.18753e-15
ATP6V1C2	ENSG00000143882	0.989667	1.26822e-17
ATP7B	ENSG00000123191	0.920545	2.28158e-14
ATP8A2	ENSG00000132932	-0.689425	3.44621e-08
ATP8B2	ENSG00000143515	-0.790848	3.05205e-16
ATP8B4	ENSG00000104043	1.68271	2.42772e-23
ATP9A	ENSG00000054793	1.97246	4.7095e-20
ATR	ENSG00000175054	-0.616726	9.83543e-19
ATXN1	ENSG00000124788	0.717936	1.27108e-16
AUNIP	ENSG00000127423	1.6088	1.37179e-27
AURKA	ENSG00000087586	1.0548	7.12034e-18
AURKB	ENSG00000178999	1.29323	2.06232e-20
AUTS2	ENSG00000158321	-1.27295	3.63622e-22
AVIL	ENSG00000135407	0.761895	8.12553e-08
AXIN2	ENSG00000168646	-1.26904	1.10367e-17
AXL	ENSG00000167601	-2.77543	1.37937e-14
AZIN1	ENSG00000155096	0.977363	4.72717e-37
AZIN2	ENSG00000142920	-1.00045	7.83281e-16
AZU1	ENSG00000172232	4.05325	1.16077e-26
B3GALT2	ENSG00000162630	-0.783026	5.25541e-06
B3GAT1	ENSG00000109956	-2.12821	2.96504e-19
B3GNT2	ENSG00000170340	1.00077	8.55775e-20
B3GNT5	ENSG00000176597	1.38533	7.21159e-18
B3GNT7	ENSG00000156966	-0.942948	9.48599e-14
B3GNT8	ENSG00000177191	0.865475	3.65471e-10
B3GNTL1	ENSG00000175711	0.769177	6.59648e-11
B4GALNT4	ENSG00000182272	-0.98165	8.38031e-09
B4GALT1	ENSG00000086062	0.657414	2.15896e-15
B4GALT2	ENSG00000117411	0.682072	2.68933e-08
B4GALT4	ENSG00000121578	0.645505	3.04371e-08
B4GALT5	ENSG00000158470	1.3065	4.24529e-13
B9D2	ENSG00000123810	0.803137	4.65798e-18
BACE2	ENSG00000182240	0.8232	2.75767e-06
BACH2	ENSG00000112182	-0.882109	2.52004e-10
BAD	ENSG00000002330	0.624842	1.13835e-18
BAG1	ENSG00000107262	0.770484	0.000154791
BAG3	ENSG00000151929	-0.740587	9.32784e-16
BAG6	ENSG00000204463	0.633716	1.7606e-05
BAHD1	ENSG00000140320	-0.673814	1.84382e-25
BAIAP3	ENSG00000007516	0.761316	0.000711309
BAMBI	ENSG00000095739	1.4301	1.20482e-12
BASP1	ENSG00000176788	1.48152	8.72278e-14
BATF	ENSG00000156127	0.649568	3.00018e-09
BATF3	ENSG00000123685	-0.598576	2.21816e-06
BAZ1A	ENSG00000198604	0.7623	1.92249e-12
BBOF1	ENSG00000119636	1.61544	3.15864e-08
BBS2	ENSG00000125124	-0.66444	2.01592e-22
BBS5	ENSG00000163093	-0.741386	2.922e-14
BCAM	ENSG00000187244	1.20865	0.000764962
BCAS1	ENSG00000064787	-0.744485	4.6723e-10
BCAS4	ENSG00000124243	-1.14442	6.76581e-20
BCAT1	ENSG00000060982	1.46859	1.02556e-12
BCKDHB	ENSG00000083123	-0.692708	4.65905e-15
BCL11B	ENSG00000127152	-1.49895	2.77614e-28
BCL2	ENSG00000171791	-0.841923	2.98716e-13
BCL2A1	ENSG00000140379	1.0701	5.74395e-08
BCL2L1	ENSG00000171552	1.25583	8.5832e-06
BCL2L11	ENSG00000153094	0.59264	3.88084e-13
BCL2L14	ENSG00000121380	-1.16932	3.29706e-07
BCL2L15	ENSG00000188761	2.18478	6.90445e-27
BCL3	ENSG00000069399	0.962156	1.80299e-10
BCL6	ENSG00000113916	2.00642	1.7591e-20
BCL9L	ENSG00000186174	-1.34864	1.22081e-30
BCORL1	ENSG00000085185	1.08731	2.46653e-24
BDH2	ENSG00000164039	-0.605053	3.68033e-08
BEND2	ENSG00000177324	1.40511	1.57867e-09
BEND7	ENSG00000165626	2.16621	2.69051e-20
BEST1	ENSG00000167995	0.687934	1.65807e-08
BEST3	ENSG00000127325	0.835128	1.22849e-11
BEX1	ENSG00000133169	1.23779	4.79257e-10
BEX2	ENSG00000133134	-0.643705	4.27816e-09
BEX3	ENSG00000166681	1.11928	7.31746e-10
BFSP1	ENSG00000125864	-1.16807	1.37333e-18
BHLHA15	ENSG00000180535	1.47246	1.75817e-06
BHLHE41	ENSG00000123095	0.975109	2.91248e-07
BICDL1	ENSG00000135127	-1.48328	1.01561e-28
BICDL2	ENSG00000162069	0.799766	0.0039291
BIK	ENSG00000100290	0.981271	3.80964e-16
BIN1	ENSG00000136717	-1.41375	2.44972e-36
BIN2	ENSG00000110934	0.626718	7.84894e-15
BIRC3	ENSG00000023445	-0.706019	3.18461e-08
BIRC5	ENSG00000089685	1.39272	1.24035e-13
BLOC1S1	ENSG00000135441	0.751689	9.18353e-20
BLVRA	ENSG00000106605	-0.677285	1.06423e-07
BLVRB	ENSG00000090013	1.34987	8.85322e-08
BMP2	ENSG00000125845	2.11221	1.14641e-18
BMP6	ENSG00000153162	1.1748	7.31518e-12
BMP8A	ENSG00000183682	0.889296	1.06381e-07
BMP8B	ENSG00000116985	0.643113	0.000113726
BMPR1A	ENSG00000107779	-1.13084	1.31159e-21
BMT2	ENSG00000164603	0.629863	3.91099e-16
BMX	ENSG00000102010	2.77138	2.91942e-27
BNC2	ENSG00000173068	-1.94441	4.03811e-19
BNIP2	ENSG00000140299	0.654723	2.45424e-17
BNIP3L	ENSG00000104765	1.28037	6.20765e-07
BOK	ENSG00000176720	-1.2804	3.86876e-06
BPGM	ENSG00000172331	1.86549	2.13383e-09
BPHL	ENSG00000137274	-0.660404	9.92006e-14
BPI	ENSG00000101425	3.66919	8.46171e-30
BRF1	ENSG00000185024	-0.739927	1.67474e-26
BRI3	ENSG00000164713	0.775188	1.1623e-12
BRIP1	ENSG00000136492	0.740231	6.30446e-10
BRK1	ENSG00000254999	0.654137	1.86259e-15
BSG	ENSG00000172270	1.20174	7.09734e-08
BSN	ENSG00000164061	-0.850698	4.46739e-17
BST1	ENSG00000109743	0.72829	1.7119e-07
BST2	ENSG00000130303	-0.71741	5.66801e-05
BTBD10	ENSG00000148925	0.64802	1.60842e-19
BTBD11	ENSG00000151136	-0.726453	1.87768e-09
BTBD19	ENSG00000222009	1.70031	9.30362e-24
BTBD3	ENSG00000132640	0.679876	1.34845e-09
BTF3	ENSG00000145741	0.601288	3.45696e-06
BTN3A1	ENSG00000026950	-0.587976	1.14465e-06
BTN3A2	ENSG00000186470	-0.716624	5.47061e-08
BTN3A3	ENSG00000111801	-0.818794	2.98081e-14
BTNL3	ENSG00000168903	1.76618	0.00550933
BTNL8	ENSG00000113303	0.60729	0.000399942
BUB1	ENSG00000169679	1.34506	7.24243e-15
BUB1B	ENSG00000156970	1.51549	6.39333e-22
C10orf105	ENSG00000214688	0.779239	1.37092e-05
C10orf143	ENSG00000237489	-0.858874	7.98107e-19
C10orf55	ENSG00000222047	0.744273	2.91385e-19
C11orf45	ENSG00000174370	-0.764707	4.34545e-12
C12orf40	ENSG00000180116	-0.897404	3.34166e-16
C12orf42	ENSG00000179088	-0.794347	1.68408e-09
C12orf45	ENSG00000151131	-0.850416	1.8116e-20
C12orf65	ENSG00000130921	-0.667988	4.24363e-21
C12orf66	ENSG00000174206	-0.65309	6.24705e-16
C13orf46	ENSG00000283199	-1.15157	4.02558e-20
C14orf132	ENSG00000227051	-1.08955	8.80103e-10
C15orf41	ENSG00000186073	-0.622009	2.31606e-12
C15orf53	ENSG00000175779	-0.889332	1.5374e-10
C16orf72	ENSG00000182831	0.650057	7.08832e-15
C17orf113	ENSG00000267221	-0.610785	3.39022e-10
C17orf53	ENSG00000125319	1.86799	7.31627e-25
C17orf67	ENSG00000214226	-0.65164	1.84091e-11
C17orf99	ENSG00000187997	1.11606	4.21183e-08
C19orf12	ENSG00000131943	-0.659256	1.39013e-22
C19orf38	ENSG00000214212	0.880775	1.51175e-13
C19orf66	ENSG00000130813	-0.91804	1.55021e-09
C1orf116	ENSG00000182795	1.88156	1.65446e-14
C1orf198	ENSG00000119280	1.10594	2.10985e-09
C1orf21	ENSG00000116667	-1.71508	4.93506e-22
C1orf226	ENSG00000239887	2.34552	2.3808e-20
C1orf61	ENSG00000125462	-0.924857	8.44458e-12
C1QA	ENSG00000173372	-0.689695	0.0059784
C1QTNF3	ENSG00000082196	-0.649983	4.41451e-14
C1R	ENSG00000159403	0.780194	2.50402e-15
C1RL	ENSG00000139178	1.02271	6.07452e-18
C2	ENSG00000166278	-0.811937	3.37392e-13
C20orf27	ENSG00000101220	0.770379	7.38138e-10
C21orf58	ENSG00000160298	0.882366	8.68129e-17
C21orf59-TCP10L	ENSG00000265590	-1.63797	1.01223e-21
C2CD2	ENSG00000157617	-0.801705	2.20442e-21
C2orf50	ENSG00000150873	-0.660257	8.04132e-11
C2orf88	ENSG00000187699	1.26995	4.9859e-11
C3	ENSG00000125730	0.816764	8.5811e-07
C3AR1	ENSG00000171860	1.07969	1.40942e-06
C3orf18	ENSG00000088543	-1.0415	1.19091e-22
C3orf62	ENSG00000188315	0.899578	1.56764e-16
C4BPA	ENSG00000123838	3.02449	3.63076e-09
C4orf3	ENSG00000164096	0.715873	5.84272e-11
C4orf50	ENSG00000181215	-1.77827	5.24426e-18
C5AR1	ENSG00000197405	0.693286	8.10396e-07
C5AR2	ENSG00000134830	0.593974	7.84076e-07
C5orf30	ENSG00000181751	2.60638	8.39464e-22
C5orf47	ENSG00000185056	0.838807	2.24539e-07
C5orf63	ENSG00000164241	-0.822596	5.75156e-14
C5orf67	ENSG00000225940	0.855295	6.39942e-06
C6orf223	ENSG00000181577	0.83641	6.86939e-12
C7orf25	ENSG00000136197	0.909225	9.0558e-18
C7orf50	ENSG00000146540	-1.15958	8.22527e-26
C8orf88	ENSG00000253250	1.77001	1.03342e-24
C9orf152	ENSG00000188959	0.760961	5.91626e-09
C9orf16	ENSG00000171159	0.701336	2.23641e-15
C9orf40	ENSG00000135045	0.608371	8.23324e-11
C9orf72	ENSG00000147894	0.735586	5.50857e-11
C9orf78	ENSG00000136819	1.08658	1.32292e-06
CA1	ENSG00000133742	3.43269	5.37358e-16
CA11	ENSG00000063180	-0.692963	2.27647e-13
CA12	ENSG00000074410	0.803795	0.00440864
CA2	ENSG00000104267	1.85768	3.61175e-16
CA4	ENSG00000167434	2.47345	1.23501e-22
CA5B	ENSG00000169239	-0.622943	1.16939e-14
CAB39	ENSG00000135932	1.04111	2.19425e-24
CABLES1	ENSG00000134508	0.703859	8.78354e-09
CABP4	ENSG00000175544	-0.822938	1.19358e-08
CABP5	ENSG00000105507	0.848828	2.75131e-06
CACHD1	ENSG00000158966	0.702974	4.64645e-05
CACNA1D	ENSG00000157388	1.25678	3.71657e-15
CACNA1E	ENSG00000198216	1.73348	1.92249e-12
CACNA1H	ENSG00000196557	-1.25758	7.27955e-13
CACNA1I	ENSG00000100346	-0.874571	3.01524e-09
CACNA2D2	ENSG00000007402	-2.14226	2.77573e-25
CACNA2D3	ENSG00000157445	-0.873011	2.04552e-06
CACNB1	ENSG00000067191	-1.03263	1.40402e-28
CALCRL	ENSG00000064989	0.665877	7.40982e-05
CALD1	ENSG00000122786	1.85427	4.00286e-16
CALHM2	ENSG00000138172	-0.882712	3.22803e-17
CALHM5	ENSG00000178033	1.01626	6.09398e-09
CALHM6	ENSG00000188820	-0.755635	0.000135495
CAMK1	ENSG00000134072	-0.747335	1.1058e-06
CAMK1D	ENSG00000183049	0.855955	1.61528e-09
CAMK2D	ENSG00000145349	-0.941651	1.44807e-21
CAMK2N1	ENSG00000162545	-1.03566	2.65437e-15
CAMK4	ENSG00000152495	-1.29455	5.14923e-16
CAMKK1	ENSG00000004660	1.10702	4.22772e-17
CAMKK2	ENSG00000110931	1.31477	5.56028e-26
CAMP	ENSG00000164047	3.29238	3.78576e-28
CAMSAP2	ENSG00000118200	-0.672242	1.76305e-09
CAND2	ENSG00000144712	-0.879916	5.00608e-10
CAP1	ENSG00000131236	0.839278	2.62097e-18
CAPG	ENSG00000042493	0.788676	2.6483e-10
CAPN1	ENSG00000014216	0.764061	4.22111e-15
CAPN11	ENSG00000137225	1.38119	5.98559e-16
CAPN13	ENSG00000162949	2.01122	5.96388e-16
CAPN15	ENSG00000103326	-0.75755	9.70859e-19
CAPN2	ENSG00000162909	-0.628676	6.16531e-13
CAPNS2	ENSG00000256812	0.891238	1.02794e-13
CAPS2	ENSG00000180881	-0.694497	1.32019e-13
CAPZA1	ENSG00000116489	0.675695	4.63214e-13
CAPZA2	ENSG00000198898	0.734568	8.62559e-13
CARD11	ENSG00000198286	-1.28605	4.84727e-31
CARD19	ENSG00000165233	0.692278	7.967e-15
CARD6	ENSG00000132357	1.04644	1.10325e-15
CARM1	ENSG00000142453	0.687351	0.000558237
CARMIL2	ENSG00000159753	-0.925202	2.76715e-18
CARMIL3	ENSG00000186648	-1.36882	5.5492e-12
CARNS1	ENSG00000172508	-1.36724	1.08925e-20
CASC1	ENSG00000118307	0.670665	2.4756e-10
CASC3	ENSG00000108349	0.693	2.69035e-13
CASD1	ENSG00000127995	-0.67797	8.84242e-12
CASP4	ENSG00000196954	0.649229	1.71569e-07
CASP5	ENSG00000137757	0.796241	0.00252116
CASR	ENSG00000036828	0.621832	8.39947e-11
CASTOR2	ENSG00000274070	1.37942	5.38908e-18
CASTOR3	ENSG00000239521	0.603473	5.76824e-15
CAT	ENSG00000121691	1.18171	8.64007e-16
CATSPER2	ENSG00000166762	-0.81064	2.09562e-12
CATSPERB	ENSG00000133962	-1.2527	1.49537e-17
CATSPERE	ENSG00000179397	0.754052	1.81182e-10
CATSPERG	ENSG00000099338	-0.736631	1.33914e-18
CAV1	ENSG00000105974	1.23814	1.89719e-08
CAV2	ENSG00000105971	1.00029	9.05716e-06
CAVIN1	ENSG00000177469	0.968153	2.79113e-12
CAVIN2	ENSG00000168497	1.10664	8.3556e-08
CBL	ENSG00000110395	0.743931	2.56668e-12
CBLB	ENSG00000114423	-1.0547	7.69917e-25
CBS	ENSG00000160200	0.992991	9.62034e-08
CBSL	ENSG00000274276	1.19481	1.15819e-14
CC2D2B	ENSG00000188649	1.86217	4.37421e-30
CCDC102A	ENSG00000135736	-0.844146	1.7986e-16
CCDC102B	ENSG00000150636	-0.961238	9.45754e-21
CCDC107	ENSG00000159884	-0.693833	1.73192e-18
CCDC125	ENSG00000183323	1.21205	7.16729e-21
CCDC126	ENSG00000169193	0.934135	2.826e-25
CCDC13	ENSG00000244607	0.623968	5.56873e-09
CCDC136	ENSG00000128596	-1.11062	1.26481e-22
CCDC140	ENSG00000163081	0.633046	1.93886e-06
CCDC141	ENSG00000163492	-0.929265	6.53784e-11
CCDC15	ENSG00000149548	0.595747	1.75958e-06
CCDC150	ENSG00000144395	0.979974	2.32364e-17
CCDC152	ENSG00000198865	-1.02928	2.34887e-14
CCDC17	ENSG00000159588	0.700667	2.41189e-11
CCDC170	ENSG00000120262	0.649246	1.15599e-05
CCDC180	ENSG00000197816	-1.09424	2.12413e-20
CCDC28B	ENSG00000160050	-0.779033	1.59307e-18
CCDC65	ENSG00000139537	-1.26506	6.57921e-22
CCDC71L	ENSG00000253276	0.728302	7.4373e-06
CCDC73	ENSG00000186714	0.72835	3.69459e-10
CCDC78	ENSG00000162004	-0.614716	2.59629e-10
CCDC85C	ENSG00000205476	-1.12669	4.58696e-22
CCDC88C	ENSG00000015133	-0.820443	4.43733e-26
CCDC89	ENSG00000179071	-1.17118	3.31071e-17
CCIN	ENSG00000185972	0.969925	1.12735e-14
CCL2	ENSG00000108691	-1.98298	7.5846e-06
CCL28	ENSG00000151882	-1.00349	1.5312e-23
CCL4	ENSG00000275302	-0.933419	7.11521e-10
CCL5	ENSG00000271503	-0.816372	5.69856e-07
CCL8	ENSG00000108700	-1.14741	5.98378e-05
CCM2L	ENSG00000101331	0.707029	3.59005e-05
CCNA1	ENSG00000133101	1.46932	3.89585e-05
CCNA2	ENSG00000145386	0.984249	9.12086e-11
CCNB1	ENSG00000134057	0.923009	2.03487e-09
CCNB2	ENSG00000157456	1.22802	7.33908e-14
CCND1	ENSG00000110092	-0.765191	8.11205e-13
CCNDBP1	ENSG00000166946	0.921862	2.1873e-21
CCNE2	ENSG00000175305	1.16969	1.78758e-14
CCNG2	ENSG00000138764	0.62208	4.71546e-11
CCNI	ENSG00000118816	0.803872	2.27953e-10
CCNI2	ENSG00000205089	-0.916027	1.07659e-14
CCNJL	ENSG00000135083	1.25952	3.15681e-10
CCPG1	ENSG00000260916	0.987429	4.19257e-23
CCR1	ENSG00000163823	-0.695351	0.00326702
CCR3	ENSG00000183625	-1.3008	2.32379e-07
CCR4	ENSG00000183813	-0.787837	2.99507e-09
CCR5	ENSG00000160791	-1.71748	6.71777e-25
CCR6	ENSG00000112486	-0.756044	1.46184e-10
CCR7	ENSG00000126353	-1.14805	2.86753e-13
CCR8	ENSG00000179934	-0.980687	1.27167e-10
CCR9	ENSG00000173585	-0.831083	1.76706e-08
CD109	ENSG00000156535	0.709415	3.4242e-07
CD151	ENSG00000177697	1.34655	1.00494e-13
CD160	ENSG00000117281	-2.35338	1.22081e-30
CD163	ENSG00000177575	1.18879	1.11726e-05
CD163L1	ENSG00000177675	1.36575	1.90307e-08
CD177	ENSG00000204936	5.06759	1.57969e-16
CD2	ENSG00000116824	-1.58421	3.50758e-26
CD209	ENSG00000090659	-0.646067	2.08045e-09
CD22	ENSG00000012124	-0.661922	4.59305e-05
CD24	ENSG00000272398	3.49699	1.92133e-32
CD244	ENSG00000122223	-1.18357	6.06199e-21
CD247	ENSG00000198821	-1.73066	4.76079e-32
CD274	ENSG00000120217	0.794552	0.00466848
CD28	ENSG00000178562	-1.32572	8.53791e-18
CD300E	ENSG00000186407	-1.16806	5.98961e-09
CD300H	ENSG00000284690	-0.860404	0.00274857
CD300LB	ENSG00000178789	-0.716306	2.4564e-09
CD300LD	ENSG00000204345	0.678571	0.0197502
CD302	ENSG00000241399	0.838159	1.30712e-10
CD34	ENSG00000174059	0.687599	1.71143e-05
CD3D	ENSG00000167286	-1.36037	9.10999e-20
CD3E	ENSG00000198851	-1.56623	5.35775e-30
CD3G	ENSG00000160654	-1.61252	4.34555e-27
CD4	ENSG00000010610	-1.50787	3.34226e-24
CD40	ENSG00000101017	-0.630271	6.46138e-09
CD40LG	ENSG00000102245	-1.26023	3.97498e-20
CD46	ENSG00000117335	0.612777	2.05521e-13
CD5	ENSG00000110448	-1.60094	1.40176e-26
CD52	ENSG00000169442	-0.60554	0.000160948
CD55	ENSG00000196352	1.19248	6.54611e-17
CD58	ENSG00000116815	0.792973	4.3369e-17
CD59	ENSG00000085063	1.5241	1.24171e-24
CD6	ENSG00000013725	-1.66068	8.91013e-30
CD63	ENSG00000135404	1.16148	5.09536e-22
CD69	ENSG00000110848	-0.775325	1.20306e-07
CD7	ENSG00000173762	-1.30998	6.70983e-27
CD72	ENSG00000137101	-0.761841	1.02406e-09
CD74	ENSG00000019582	-0.916267	2.77658e-17
CD80	ENSG00000121594	-0.59612	4.17756e-06
CD81	ENSG00000110651	-1.00207	8.4189e-29
CD82	ENSG00000085117	1.00972	1.28019e-13
CD84	ENSG00000066294	-0.728559	1.23899e-18
CD86	ENSG00000114013	-0.937711	3.28412e-13
CD8A	ENSG00000153563	-1.77834	4.31005e-22
CD8B	ENSG00000172116	-1.53861	7.17333e-18
CD8B2	ENSG00000254126	-0.717581	1.09527e-07
CD9	ENSG00000010278	1.47987	6.62976e-15
CD93	ENSG00000125810	0.698192	3.8354e-07
CD96	ENSG00000153283	-1.27492	4.62739e-22
CDA	ENSG00000158825	1.34741	4.36428e-16
CDADC1	ENSG00000102543	0.922207	1.80703e-20
CDC123	ENSG00000151465	0.828496	2.07465e-22
CDC14B	ENSG00000081377	0.923963	4.32059e-15
CDC20	ENSG00000117399	1.27862	4.17855e-10
CDC25A	ENSG00000164045	1.41551	7.39512e-14
CDC25B	ENSG00000101224	-1.03365	4.60933e-22
CDC25C	ENSG00000158402	1.29105	1.54177e-23
CDC34	ENSG00000099804	1.2338	5.48827e-08
CDC42BPA	ENSG00000143776	1.33011	1.01633e-15
CDC42EP1	ENSG00000128283	0.992523	1.73199e-05
CDC42EP3	ENSG00000163171	0.906072	9.15136e-13
CDC45	ENSG00000093009	1.19625	4.54357e-13
CDC6	ENSG00000094804	1.12767	1.81951e-13
CDCA2	ENSG00000184661	1.1785	4.66654e-12
CDCA3	ENSG00000111665	1.29865	4.92449e-18
CDCA5	ENSG00000146670	1.20457	9.86792e-12
CDCA7L	ENSG00000164649	1.28583	1.32512e-14
CDCA8	ENSG00000134690	0.818344	7.9357e-13
CDH1	ENSG00000039068	1.51499	1.74154e-10
CDH26	ENSG00000124215	0.690927	3.10847e-10
CDH6	ENSG00000113361	1.38358	4.97062e-17
CDHR2	ENSG00000074276	0.806786	1.73375e-12
CDHR3	ENSG00000128536	-1.44822	2.03331e-22
CDK1	ENSG00000170312	1.5276	4.68752e-15
CDK10	ENSG00000185324	-0.608015	1.92983e-15
CDK14	ENSG00000058091	1.02477	5.65554e-18
CDK18	ENSG00000117266	-1.35877	2.56132e-19
CDK20	ENSG00000156345	-0.883862	7.24735e-20
CDK2AP1	ENSG00000111328	0.851178	1.8576e-14
CDK5R1	ENSG00000176749	0.99637	1.08783e-09
CDKL5	ENSG00000008086	0.925027	4.46989e-17
CDKN1C	ENSG00000129757	-1.29603	2.23564e-06
CDKN2B	ENSG00000147883	0.827065	3.54374e-09
CDKN2C	ENSG00000123080	1.34417	1.86642e-25
CDKN2D	ENSG00000129355	1.27467	1.81407e-15
CDKN3	ENSG00000100526	1.10868	3.99472e-15
CDON	ENSG00000064309	-0.650214	1.13573e-09
CDR2L	ENSG00000109089	0.699923	6.0165e-05
CDT1	ENSG00000167513	1.10303	1.16764e-10
CEACAM1	ENSG00000079385	1.53369	5.83538e-12
CEACAM19	ENSG00000186567	0.805058	1.24663e-06
CEACAM4	ENSG00000105352	1.2173	8.31851e-15
CEACAM6	ENSG00000086548	4.11508	3.08568e-26
CEACAM8	ENSG00000124469	4.42656	1.17641e-28
CEBPA	ENSG00000245848	0.979418	1.04788e-12
CEBPB	ENSG00000172216	1.00678	4.99846e-09
CEBPD	ENSG00000221869	0.962098	3.11826e-08
CEBPE	ENSG00000092067	2.48593	6.18008e-28
CELSR1	ENSG00000075275	-0.850925	1.4299e-09
CELSR2	ENSG00000143126	-0.801985	4.30076e-13
CELSR3	ENSG00000008300	-0.778604	7.64769e-12
CENPA	ENSG00000115163	1.34512	1.09468e-16
CENPE	ENSG00000138778	1.09787	3.14232e-11
CENPF	ENSG00000117724	1.32141	2.56106e-16
CENPI	ENSG00000102384	0.934898	1.63961e-15
CENPM	ENSG00000100162	0.695037	9.92075e-07
CENPU	ENSG00000151725	1.1441	3.56148e-17
CENPW	ENSG00000203760	0.887491	4.69792e-14
CEP126	ENSG00000110318	-1.34391	2.2278e-24
CEP170B	ENSG00000099814	-0.767298	1.58592e-06
CEP19	ENSG00000174007	0.95501	2.48833e-12
CEP250	ENSG00000126001	-0.604374	9.23359e-25
CEP290	ENSG00000198707	-0.806263	2.96646e-15
CEP295NL	ENSG00000178404	0.822714	9.22421e-11
CEP55	ENSG00000138180	1.23057	6.6808e-12
CEP70	ENSG00000114107	-0.643334	1.36953e-10
CEP72	ENSG00000112877	-0.588611	1.64733e-15
CEP78	ENSG00000148019	-1.24841	5.69956e-22
CEP97	ENSG00000182504	0.804303	1.43414e-17
CERCAM	ENSG00000167123	-1.30116	5.67697e-12
CERS3	ENSG00000154227	-0.623315	1.9033e-05
CETN2	ENSG00000147400	0.876713	3.76374e-19
CETP	ENSG00000087237	1.3313	5.86441e-15
CFAP161	ENSG00000156206	0.597566	1.08447e-05
CFAP298	ENSG00000159079	-0.630037	5.60674e-22
CFAP36	ENSG00000163001	-0.629192	2.38305e-13
CFAP410	ENSG00000160226	-0.65512	1.0508e-14
CFAP43	ENSG00000197748	0.690223	1.29265e-09
CFAP44	ENSG00000206530	-0.595229	9.19925e-13
CFAP45	ENSG00000213085	1.44136	6.97625e-12
CFAP54	ENSG00000188596	1.21777	5.91914e-12
CFAP77	ENSG00000188523	4.2559	8.53791e-18
CFAP97	ENSG00000164323	-0.709425	8.0603e-14
CFH	ENSG00000000971	-1.13186	8.93067e-09
CFLAR	ENSG00000003402	0.947086	2.68326e-15
CFP	ENSG00000126759	0.828881	2.59335e-15
CHAC1	ENSG00000128965	0.730419	2.05115e-07
CHCHD6	ENSG00000159685	-0.862773	1.49359e-19
CHD6	ENSG00000124177	-0.719866	8.43628e-24
CHD7	ENSG00000171316	0.89743	5.81125e-16
CHDH	ENSG00000016391	1.22797	1.51794e-17
CHEK1	ENSG00000149554	0.905189	4.64496e-12
CHI3L2	ENSG00000064886	-0.788933	3.48846e-10
CHIC1	ENSG00000204116	-1.04766	1.4115e-20
CHIC2	ENSG00000109220	0.701748	1.09487e-16
CHIT1	ENSG00000133063	2.93589	1.1724e-33
CHKA	ENSG00000110721	1.00878	1.27654e-17
CHMP2A	ENSG00000130724	0.718554	2.99932e-14
CHMP3	ENSG00000115561	0.659397	1.47162e-22
CHMP4B	ENSG00000101421	0.610974	1.49045e-14
CHMP7	ENSG00000147457	-0.594881	7.85994e-17
CHN1	ENSG00000128656	-0.628022	2.89251e-10
CHN2	ENSG00000106069	-0.9337	1.41672e-11
CHP1	ENSG00000187446	0.908397	1.40511e-18
CHPT1	ENSG00000111666	1.62384	7.00815e-23
CHRFAM7A	ENSG00000166664	0.841478	3.7425e-09
CHRNA2	ENSG00000120903	1.59042	2.65676e-12
CHRNA7	ENSG00000175344	0.949464	1.59904e-09
CHST1	ENSG00000175264	0.947052	1.56439e-10
CHST10	ENSG00000115526	-0.915292	4.83501e-20
CHST12	ENSG00000136213	-1.29731	1.86145e-26
CHST15	ENSG00000182022	0.663591	1.488e-07
CHST8	ENSG00000124302	0.82971	0.00224787
CHSY3	ENSG00000198108	-0.715071	7.40424e-06
CIB2	ENSG00000136425	-0.743524	1.41168e-12
CIITA	ENSG00000179583	-0.77016	2.49583e-10
CILP2	ENSG00000160161	0.982539	1.08387e-14
CIP2A	ENSG00000163507	0.594041	1.2628e-06
CISD2	ENSG00000145354	0.804843	5.95044e-07
CISD3	ENSG00000277972	-0.642589	5.07434e-19
CIT	ENSG00000122966	1.33488	6.39014e-22
CITED2	ENSG00000164442	0.631145	1.28215e-15
CITED4	ENSG00000179862	1.89218	2.89651e-25
CKAP2L	ENSG00000169607	1.39345	7.33565e-19
CKAP4	ENSG00000136026	1.78466	2.61736e-25
CKLF	ENSG00000217555	0.669899	6.99852e-10
CKS1B	ENSG00000173207	0.612255	3.62139e-09
CKS2	ENSG00000123975	0.745956	9.2261e-09
CLC	ENSG00000105205	1.12115	0.000130733
CLCF1	ENSG00000175505	-0.722641	4.15765e-11
CLCN3	ENSG00000109572	0.611083	1.9017e-21
CLDN23	ENSG00000253958	-1.054	1.9853e-13
CLDN5	ENSG00000184113	0.68955	0.00111353
CLDN9	ENSG00000213937	0.985852	1.34965e-12
CLDND2	ENSG00000160318	-1.13679	3.42148e-14
CLEC10A	ENSG00000132514	-1.43581	1.70211e-13
CLEC11A	ENSG00000105472	0.947701	1.19269e-07
CLEC12A	ENSG00000172322	1.3313	4.38091e-07
CLEC12B	ENSG00000256660	1.26126	5.53341e-06
CLEC18B	ENSG00000140839	0.689897	1.16702e-05
CLEC18C	ENSG00000157335	0.629106	6.69028e-05
CLEC1A	ENSG00000150048	0.615411	7.08653e-05
CLEC1B	ENSG00000165682	1.88721	4.6329e-15
CLEC2D	ENSG00000069493	-0.594284	8.13005e-14
CLEC2L	ENSG00000236279	1.29528	2.84033e-07
CLEC4C	ENSG00000198178	-0.870273	0.00165713
CLEC4D	ENSG00000166527	1.83145	4.36428e-16
CLEC4E	ENSG00000166523	1.49308	1.30823e-13
CLEC4F	ENSG00000152672	-1.64972	2.19928e-07
CLEC5A	ENSG00000258227	1.88219	5.83682e-17
CLIC1	ENSG00000213719	0.820278	7.12478e-15
CLIC2	ENSG00000155962	1.5184	3.97419e-15
CLIC3	ENSG00000169583	-1.65718	3.893e-22
CLIC4	ENSG00000169504	1.09662	1.03166e-20
CLIC5	ENSG00000112782	-1.08135	2.16984e-17
CLIP1	ENSG00000130779	0.640124	1.85095e-21
CLIP4	ENSG00000115295	-0.60215	2.53419e-14
CLOCK	ENSG00000134852	-0.610875	7.13328e-18
CLSPN	ENSG00000092853	1.00082	2.30162e-12
CLSTN1	ENSG00000171603	-0.886065	1.2681e-22
CLTCL1	ENSG00000070371	2.10844	8.76829e-31
CLU	ENSG00000120885	1.49771	3.62313e-10
CLUAP1	ENSG00000103351	-0.805016	3.95938e-15
CLYBL	ENSG00000125246	-1.11756	4.71083e-24
CMAS	ENSG00000111726	0.600058	6.33297e-10
CMBL	ENSG00000164237	1.77529	7.63149e-09
CMC1	ENSG00000187118	-0.875533	2.09803e-19
CMC2	ENSG00000103121	-0.635926	1.06648e-20
CMKLR1	ENSG00000174600	-1.86515	2.6489e-25
CMPK2	ENSG00000134326	-1.41906	0.000238861
CMSS1	ENSG00000184220	-0.685924	4.20354e-13
CMTM1	ENSG00000089505	0.668109	5.28455e-07
CMTM2	ENSG00000140932	1.19959	3.78936e-14
CMTM4	ENSG00000183723	1.16642	7.16992e-23
CMTM5	ENSG00000166091	1.86301	2.45957e-13
CMTM6	ENSG00000091317	0.913654	2.50898e-18
CMTR1	ENSG00000137200	-0.873933	7.81732e-09
CMTR2	ENSG00000180917	-0.590609	3.60779e-11
CNDP2	ENSG00000133313	-0.65276	5.16325e-18
CNGA4	ENSG00000132259	0.590544	0.000592378
CNIH4	ENSG00000143771	0.861576	1.41257e-14
CNN1	ENSG00000130176	0.836715	5.69325e-06
CNN2	ENSG00000064666	0.702907	3.75215e-10
CNP	ENSG00000173786	-0.818275	9.52316e-10
CNPPD1	ENSG00000115649	0.916615	2.61099e-09
CNR1	ENSG00000118432	1.66198	1.0684e-12
CNR2	ENSG00000188822	-0.644598	4.12304e-06
CNRIP1	ENSG00000119865	0.81369	5.66647e-12
CNTLN	ENSG00000044459	0.829581	7.28402e-16
CNTNAP1	ENSG00000108797	-0.875015	1.69695e-10
CNTNAP2	ENSG00000174469	-0.825933	0.00076981
CNTNAP3	ENSG00000106714	2.70104	7.13252e-18
CNTNAP3B	ENSG00000154529	1.38696	4.67446e-10
COBL	ENSG00000106078	-0.743466	8.20196e-07
COL10A1	ENSG00000123500	1.08832	1.71654e-05
COL13A1	ENSG00000197467	-1.37556	2.91285e-11
COL17A1	ENSG00000065618	4.67944	1.1365e-32
COL23A1	ENSG00000050767	0.634338	1.48735e-06
COL24A1	ENSG00000171502	0.920753	1.18486e-13
COL26A1	ENSG00000160963	-0.81818	1.42708e-05
COL4A3BP	ENSG00000113163	0.591058	5.04369e-22
COL6A1	ENSG00000142156	-0.898818	1.77201e-09
COL6A2	ENSG00000142173	-1.74992	3.17565e-21
COL6A3	ENSG00000163359	1.69501	8.92929e-17
COL7A1	ENSG00000114270	1.1067	7.68111e-15
COL9A2	ENSG00000049089	1.30291	5.46294e-09
COL9A3	ENSG00000092758	0.587913	0.0168265
COLGALT2	ENSG00000198756	-1.2853	1.69133e-09
COLQ	ENSG00000206561	-1.2727	6.01349e-21
COPS3	ENSG00000141030	0.739447	1.3185e-17
COPZ2	ENSG00000005243	-0.756003	2.14932e-13
COQ10A	ENSG00000135469	-0.8455	9.40185e-23
COQ4	ENSG00000167113	-0.631174	1.61431e-19
COQ6	ENSG00000119723	-0.70086	8.49841e-26
CORIN	ENSG00000145244	1.24405	8.86023e-07
CORO1C	ENSG00000110880	0.950608	1.95256e-21
CORO2A	ENSG00000106789	1.05347	1.53095e-16
COX6B1	ENSG00000126267	0.703771	4.21512e-20
COX6B2	ENSG00000160471	0.835031	0.000219512
COX7A2L	ENSG00000115944	0.614372	5.78277e-20
CPD	ENSG00000108582	1.19831	1.73232e-17
CPE	ENSG00000109472	0.986671	3.1119e-17
CPEB4	ENSG00000113742	1.19645	5.87982e-23
CPLANE1	ENSG00000197603	-0.887583	6.8858e-21
CPLANE2	ENSG00000132881	-0.627684	2.50044e-17
CPM	ENSG00000135678	0.590216	0.000113803
CPNE2	ENSG00000140848	1.45689	8.62667e-28
CPNE3	ENSG00000085719	1.55175	8.56906e-37
CPNE4	ENSG00000196353	0.656526	0.00315771
CPNE5	ENSG00000124772	0.841384	9.00403e-07
CPPED1	ENSG00000103381	0.651368	2.06155e-07
CPQ	ENSG00000104324	0.626645	5.26098e-09
CPVL	ENSG00000106066	-0.70142	4.42249e-06
CPXM2	ENSG00000121898	0.931722	2.36553e-17
CR1	ENSG00000203710	1.42135	1.26637e-13
CR1L	ENSG00000197721	1.39529	6.61184e-10
CRABP2	ENSG00000143320	0.752334	3.79771e-11
CRACR2B	ENSG00000177685	1.70522	4.30574e-22
CRAT	ENSG00000095321	0.643982	7.28292e-06
CREB3L1	ENSG00000157613	1.31733	6.73104e-20
CREB5	ENSG00000146592	1.32421	9.51486e-15
CREG1	ENSG00000143162	1.26649	5.23588e-21
CRHBP	ENSG00000145708	0.63937	2.68338e-08
CRIM1	ENSG00000150938	-1.1115	4.26646e-19
CRISP2	ENSG00000124490	3.08128	1.05386e-21
CRISP3	ENSG00000096006	4.21051	1.47191e-28
CRISPLD2	ENSG00000103196	1.10173	3.9881e-10
CRK	ENSG00000167193	0.58801	1.44109e-14
CROCC	ENSG00000058453	-0.960036	2.10621e-20
CROT	ENSG00000005469	-0.955656	4.08508e-26
CRTAM	ENSG00000109943	-1.28744	1.3293e-18
CRYBB3	ENSG00000100053	-0.761165	4.4999e-11
CRYM	ENSG00000103316	0.942568	2.85298e-09
CRYZ	ENSG00000116791	-0.715989	1.92902e-08
CSDE1	ENSG00000009307	0.592436	6.67889e-13
CSF1R	ENSG00000182578	-1.21924	6.76675e-12
CSF2RA	ENSG00000198223	1.07768	1.62696e-17
CSF3R	ENSG00000119535	0.767469	3.72923e-08
CSGALNACT1	ENSG00000147408	1.59035	4.63595e-24
CSGALNACT2	ENSG00000169826	1.39051	4.19544e-23
CST7	ENSG00000077984	1.20813	1.19161e-09
CSTA	ENSG00000121552	1.22527	3.8286e-18
CTBS	ENSG00000117151	0.809228	4.44662e-14
CTDSPL	ENSG00000144677	1.91687	7.91351e-18
CTLA4	ENSG00000163599	-0.922685	2.8527e-12
CTNNAL1	ENSG00000119326	1.8112	3.10175e-17
CTRC	ENSG00000162438	0.688364	1.7451e-09
CTSA	ENSG00000064601	0.84622	1.82494e-10
CTSD	ENSG00000117984	0.640667	2.83071e-06
CTSE	ENSG00000196188	1.15135	0.00012837
CTSF	ENSG00000174080	-0.830038	2.09277e-13
CTSG	ENSG00000100448	3.95272	2.55736e-22
CTSO	ENSG00000256043	-1.10857	1.0038e-31
CTSW	ENSG00000172543	-1.35091	6.3838e-17
CTTN	ENSG00000085733	1.35467	9.56027e-09
CTTNBP2	ENSG00000077063	-0.584979	0.000304086
CUL1	ENSG00000055130	-0.675264	3.45442e-17
CUX1	ENSG00000257923	0.76391	1.21561e-16
CUX2	ENSG00000111249	-1.12383	2.15639e-11
CWF19L2	ENSG00000152404	-0.628039	1.81319e-14
CX3CR1	ENSG00000168329	-1.96053	3.12758e-24
CXCL1	ENSG00000163739	0.609934	1.95558e-06
CXCL10	ENSG00000169245	-0.911633	0.00435318
CXCL16	ENSG00000161921	0.835533	1.84773e-07
CXCL3	ENSG00000163734	0.977383	3.11097e-17
CXCL5	ENSG00000163735	0.72779	0.00387143
CXCL8	ENSG00000169429	-0.668315	0.0115685
CXCR1	ENSG00000163464	0.650664	0.000230534
CXCR3	ENSG00000186810	-1.01986	5.36411e-12
CXCR5	ENSG00000160683	-0.991778	3.39258e-10
CXCR6	ENSG00000172215	-1.5033	6.35104e-15
CYB561	ENSG00000008283	-1.03436	2.04478e-13
CYB5D1	ENSG00000182224	0.79001	2.86196e-14
CYB5R1	ENSG00000159348	0.740787	3.20861e-19
CYB5R3	ENSG00000100243	1.07887	5.51086e-18
CYB5R4	ENSG00000065615	0.633782	5.72063e-14
CYB5RL	ENSG00000215883	-0.639594	2.26359e-13
CYBRD1	ENSG00000071967	1.4663	1.8148e-13
CYGB	ENSG00000161544	1.28016	5.07314e-15
CYP19A1	ENSG00000137869	2.73678	2.17213e-19
CYP1B1	ENSG00000138061	0.772225	0.000582629
CYP26C1	ENSG00000187553	1.3277	6.62636e-20
CYP2E1	ENSG00000130649	-0.661659	4.58958e-09
CYP2J2	ENSG00000134716	-0.848134	2.91519e-09
CYP2S1	ENSG00000167600	-1.28927	2.80391e-13
CYP2U1	ENSG00000155016	-1.11712	4.52776e-29
CYP46A1	ENSG00000036530	-0.700992	1.81745e-13
CYP4F22	ENSG00000171954	-1.06119	2.26946e-07
CYP4F3	ENSG00000186529	0.891373	4.60438e-09
CYP4V2	ENSG00000145476	-0.967888	9.89987e-22
CYSLTR1	ENSG00000173198	-0.750279	2.60972e-13
CYSLTR2	ENSG00000152207	-1.10531	5.0309e-09
CYSTM1	ENSG00000120306	2.13466	9.54837e-23
CYYR1	ENSG00000166265	3.08643	3.86597e-31
DAAM2	ENSG00000146122	4.1844	1.34534e-15
DACH1	ENSG00000276644	2.5977	6.01283e-36
DAGLA	ENSG00000134780	-1.29485	2.74663e-16
DAP	ENSG00000112977	0.82357	5.07688e-17
DAPK2	ENSG00000035664	1.0646	1.50934e-13
DBNDD1	ENSG00000003249	-0.743861	7.76852e-06
DCAF12	ENSG00000198876	1.45974	2.33028e-06
DCAF16	ENSG00000163257	-0.59238	7.82571e-20
DCAF4	ENSG00000119599	-0.820655	4.11679e-16
DCAF4L1	ENSG00000182308	0.807864	7.94391e-13
DCAF6	ENSG00000143164	0.698839	1.74202e-14
DCBLD1	ENSG00000164465	-0.695683	1.87386e-09
DCC	ENSG00000187323	1.17814	2.55044e-09
DCHS1	ENSG00000166341	-0.626134	9.07134e-06
DCP2	ENSG00000172795	0.745678	4.12967e-21
DCST1	ENSG00000163357	0.63151	1.89386e-07
DCTN4	ENSG00000132912	0.609657	9.13392e-24
DCUN1D1	ENSG00000043093	0.770895	4.56552e-11
DDAH1	ENSG00000153904	0.598787	9.77179e-06
DDAH2	ENSG00000213722	0.834928	8.48753e-08
DDB2	ENSG00000134574	-0.743175	2.43264e-21
DDHD1	ENSG00000100523	-0.773438	2.39783e-25
DDIAS	ENSG00000165490	1.23943	5.85763e-20
DDN	ENSG00000181418	0.633594	5.56282e-12
DDO	ENSG00000203797	-0.630743	1.4785e-05
DDX10	ENSG00000178105	-0.811789	1.36055e-22
DDX19A	ENSG00000168872	-0.59365	3.57585e-17
DDX24	ENSG00000089737	-0.707484	5.63111e-30
DDX31	ENSG00000125485	-0.797183	3.64786e-22
DDX43	ENSG00000080007	-0.587545	0.00221051
DDX51	ENSG00000185163	-0.792366	4.73618e-24
DDX58	ENSG00000107201	-0.614111	0.00312528
DDX60	ENSG00000137628	-1.32193	4.33488e-06
DEFA3	ENSG00000239839	5.01032	6.28471e-21
DEFA4	ENSG00000164821	4.37662	6.10343e-25
DEGS2	ENSG00000168350	-1.22435	2.07958e-14
DENND2C	ENSG00000175984	1.74907	5.2846e-27
DENND2D	ENSG00000162777	-0.698382	1.10702e-21
DENND3	ENSG00000105339	0.816486	6.00402e-11
DENND5A	ENSG00000184014	0.709572	3.54888e-10
DEPDC1	ENSG00000024526	1.52529	6.44588e-16
DEPDC1B	ENSG00000035499	1.27509	8.36089e-16
DEPP1	ENSG00000165507	1.24509	2.34096e-07
DERL3	ENSG00000099958	0.914588	1.12544e-05
DET1	ENSG00000140543	-0.723951	1.16918e-16
DGAT2	ENSG00000062282	1.37035	1.91215e-15
DGKD	ENSG00000077044	0.688695	2.29853e-16
DGKE	ENSG00000153933	-0.79013	4.06887e-16
DGKG	ENSG00000058866	0.67805	8.7654e-09
DGKH	ENSG00000102780	1.21181	3.34398e-09
DGKI	ENSG00000157680	1.01659	5.3171e-15
DGKK	ENSG00000274588	-2.29533	1.42877e-13
DGKQ	ENSG00000145214	-0.654991	6.93147e-09
DHCR24	ENSG00000116133	0.732041	4.09747e-07
DHCR7	ENSG00000172893	1.36578	7.86446e-30
DHFR	ENSG00000228716	0.868545	8.62668e-19
DHODH	ENSG00000102967	-0.670798	7.95808e-19
DHRS12	ENSG00000102796	0.693105	6.24989e-06
DHRS13	ENSG00000167536	0.984128	5.12024e-08
DHRS3	ENSG00000162496	-1.22057	1.17759e-24
DHRS7	ENSG00000100612	0.697742	4.23124e-18
DHRS7B	ENSG00000109016	0.713899	4.37499e-22
DHX34	ENSG00000134815	0.700214	1.21247e-09
DHX37	ENSG00000150990	-0.606548	1.39573e-22
DHX58	ENSG00000108771	-1.53655	1.24181e-08
DIAPH3	ENSG00000139734	1.46873	2.93711e-21
DIMT1	ENSG00000086189	-0.611719	4.35265e-15
DIP2C	ENSG00000151240	-1.22633	1.20865e-16
DIPK1B	ENSG00000165716	1.47236	2.08439e-15
DIS3L2	ENSG00000144535	-0.765878	3.69107e-27
DISP1	ENSG00000154309	-0.804864	4.84124e-24
DKK3	ENSG00000050165	-0.779969	1.4284e-08
DLC1	ENSG00000164741	1.09979	3.96025e-12
DLD	ENSG00000091140	0.617626	8.88665e-24
DLG3	ENSG00000082458	-1.25906	2.826e-25
DLG5	ENSG00000151208	-1.54501	1.10632e-19
DLGAP2	ENSG00000198010	0.671069	3.27216e-07
DLGAP5	ENSG00000126787	1.33743	2.51919e-13
DLL1	ENSG00000198719	-1.46048	2.64935e-19
DMC1	ENSG00000100206	0.695035	3.66909e-09
DMGDH	ENSG00000132837	-0.711178	7.10971e-16
DMKN	ENSG00000161249	-0.724403	9.19124e-09
DMRTC2	ENSG00000142025	0.893521	9.00172e-09
DMTN	ENSG00000158856	1.14109	3.86662e-05
DMXL2	ENSG00000104093	0.737395	6.04931e-12
DNA2	ENSG00000138346	0.686328	3.18382e-13
DNAH10	ENSG00000197653	1.81212	2.77573e-25
DNAH14	ENSG00000185842	0.815857	2.96504e-09
DNAH2	ENSG00000183914	0.639511	6.37053e-06
DNAH6	ENSG00000115423	-0.604823	0.00177226
DNAH7	ENSG00000118997	1.19408	1.16418e-11
DNAI2	ENSG00000171595	-0.877471	7.71238e-15
DNAJA4	ENSG00000140403	0.729229	4.75745e-05
DNAJB5	ENSG00000137094	0.585178	0.000418943
DNAJC13	ENSG00000138246	0.607349	4.60652e-11
DNAJC19	ENSG00000205981	-0.600857	3.66372e-13
DNAJC24	ENSG00000170946	-0.649713	2.41263e-13
DNAJC3	ENSG00000102580	1.04912	8.50019e-26
DNAJC30	ENSG00000176410	-0.661424	5.07774e-17
DNAJC5	ENSG00000101152	0.711746	2.68009e-16
DNAJC6	ENSG00000116675	1.56433	1.98294e-10
DNASE1L1	ENSG00000013563	0.59974	6.00341e-14
DNASE1L3	ENSG00000163687	-0.690976	1.01395e-06
DNHD1	ENSG00000179532	-0.613355	2.84258e-14
DNLZ	ENSG00000213221	-0.68767	6.70439e-14
DNM3	ENSG00000197959	0.886814	3.0616e-08
DNMT1	ENSG00000130816	-0.61894	1.59029e-15
DNPEP	ENSG00000123992	-0.869154	1.79507e-31
DNTTIP1	ENSG00000101457	0.68649	8.56509e-14
DOC2B	ENSG00000272636	3.07574	2.35086e-24
DOCK10	ENSG00000135905	-0.945791	3.1192e-25
DOCK3	ENSG00000088538	-0.858954	4.33145e-14
DOCK5	ENSG00000147459	0.612083	1.00954e-07
DOCK7	ENSG00000116641	-0.683277	3.24453e-14
DOCK9	ENSG00000088387	-0.768104	1.4229e-14
DOK2	ENSG00000147443	-0.631586	3.7842e-11
DOK3	ENSG00000146094	0.967313	1.86749e-10
DOK6	ENSG00000206052	1.68747	6.41159e-13
DPCD	ENSG00000166171	1.14044	2.82509e-11
DPH1	ENSG00000108963	-0.700332	6.17133e-22
DPH6	ENSG00000134146	-0.659236	3.35147e-08
DPM2	ENSG00000136908	0.928498	7.64954e-05
DPP4	ENSG00000197635	-0.742539	8.63549e-08
DPP7	ENSG00000176978	-0.596971	2.03328e-18
DPY19L3	ENSG00000178904	1.15822	1.05853e-23
DPYD	ENSG00000188641	0.785361	3.27712e-17
DPYSL4	ENSG00000151640	-0.756401	0.00118053
DRAM1	ENSG00000136048	1.25542	4.93823e-24
DSC1	ENSG00000134765	-0.887665	5.03157e-05
DSC2	ENSG00000134755	1.59517	2.14428e-12
DSCC1	ENSG00000136982	0.699583	3.62612e-07
DSE	ENSG00000111817	0.629482	4.97156e-12
DSP	ENSG00000096696	-1.02018	0.00324733
DST	ENSG00000151914	-0.780826	1.29783e-09
DTD2	ENSG00000129480	-0.619671	8.83987e-12
DTHD1	ENSG00000197057	-1.89464	7.1452e-21
DTL	ENSG00000143476	1.15031	4.03046e-13
DTX3	ENSG00000178498	-1.29012	3.01636e-26
DUSP1	ENSG00000120129	0.890326	2.29045e-06
DUSP10	ENSG00000143507	-0.595927	1.12361e-13
DUSP13	ENSG00000079393	2.29051	2.03845e-19
DUSP14	ENSG00000276023	-0.640385	1.20068e-12
DUSP2	ENSG00000158050	-1.17995	6.91139e-17
DUSP4	ENSG00000120875	-0.792389	9.6621e-10
DUSP8	ENSG00000184545	-0.624085	2.93463e-05
DYNC1I1	ENSG00000158560	2.05285	7.88873e-28
DYNC2H1	ENSG00000187240	-1.019	2.13322e-15
DYRK2	ENSG00000127334	-1.18862	8.66618e-25
DYRK3	ENSG00000143479	2.49626	1.45662e-18
DYSF	ENSG00000135636	1.41402	4.91303e-13
DYTN	ENSG00000232125	0.749822	0.000458586
DZIP1L	ENSG00000158163	2.44391	7.58614e-20
DZIP3	ENSG00000198919	-0.695116	5.71492e-12
E2F1	ENSG00000101412	1.41777	6.44579e-18
E2F2	ENSG00000007968	1.16966	1.66847e-08
E2F3	ENSG00000112242	1.03481	7.30684e-18
E2F7	ENSG00000165891	1.2052	9.81064e-14
E2F8	ENSG00000129173	1.66071	9.37996e-19
EAF2	ENSG00000145088	0.755333	1.81908e-12
EARS2	ENSG00000103356	-0.703453	8.92997e-20
EBF4	ENSG00000088881	-1.04819	6.92817e-15
EBLN2	ENSG00000255423	0.862127	6.54303e-22
ECE1	ENSG00000117298	1.00326	5.37835e-13
ECHDC2	ENSG00000121310	-0.993081	2.3961e-22
ECHDC3	ENSG00000134463	2.28138	5.72942e-17
ECI2	ENSG00000198721	-0.754538	1.11971e-21
ECM1	ENSG00000143369	0.641097	8.25679e-09
ECT2	ENSG00000114346	0.897171	1.23576e-16
EDAR	ENSG00000135960	-1.13936	1.33186e-10
EDARADD	ENSG00000186197	-1.46766	1.70922e-23
EEF2KMT	ENSG00000118894	-0.640555	3.50692e-20
EEFSEC	ENSG00000132394	-0.672336	4.55796e-23
EFCAB12	ENSG00000172771	1.31386	5.22407e-20
EFCAB2	ENSG00000203666	0.655439	0.000108076
EFEMP2	ENSG00000172638	0.816226	1.07471e-13
EFHC2	ENSG00000183690	1.24334	4.71282e-17
EFNA1	ENSG00000169242	0.768794	7.91898e-07
EFNA5	ENSG00000184349	-1.01042	2.89173e-08
EFNB1	ENSG00000090776	-0.624966	6.49033e-11
EFNB2	ENSG00000125266	0.598816	3.25687e-11
EGF	ENSG00000138798	1.62504	7.53806e-12
EGFL7	ENSG00000172889	1.2463	2.77621e-09
EGLN1	ENSG00000135766	0.842003	2.39487e-09
EGR2	ENSG00000122877	-0.77607	2.97103e-08
EHD1	ENSG00000110047	0.67904	5.58304e-13
EHD2	ENSG00000024422	1.33908	6.18424e-18
EHD3	ENSG00000013016	1.09197	2.0867e-12
EHMT2	ENSG00000204371	-0.648875	9.37525e-25
EIF1	ENSG00000173812	0.615703	1.27721e-08
EIF1B	ENSG00000114784	1.16058	2.71588e-14
EIF2AK1	ENSG00000086232	1.52363	2.89429e-15
EIF4E3	ENSG00000163412	0.714994	2.32734e-09
EIF4G3	ENSG00000075151	0.595656	3.55478e-11
ELAC1	ENSG00000141642	-0.607426	5.72048e-15
ELANE	ENSG00000197561	4.67313	1.31843e-27
ELK4	ENSG00000158711	-0.613339	6.42495e-21
ELL2	ENSG00000118985	1.3888	5.09536e-22
ELOB	ENSG00000103363	1.04007	6.25798e-15
ELOF1	ENSG00000130165	0.590971	2.86727e-05
ELOVL3	ENSG00000119915	0.899608	7.4139e-10
ELOVL4	ENSG00000118402	-0.893172	2.8118e-10
ELOVL7	ENSG00000164181	1.53184	2.587e-12
ELP2	ENSG00000134759	-0.795017	6.10343e-25
EMB	ENSG00000170571	1.22472	8.19428e-31
EMC3	ENSG00000125037	0.89202	1.72631e-12
EME1	ENSG00000154920	0.63506	4.18637e-09
EMID1	ENSG00000186998	2.45718	7.11674e-24
EMILIN1	ENSG00000138080	1.16784	2.29366e-18
EMILIN2	ENSG00000132205	0.5968	6.11293e-05
ENDOD1	ENSG00000149218	0.948809	1.67693e-12
ENG	ENSG00000106991	-0.975165	1.90002e-14
ENHO	ENSG00000168913	-0.821041	2.06429e-10
ENO1	ENSG00000074800	0.693376	3.77459e-18
ENO2	ENSG00000111674	-0.787837	1.61829e-14
ENOSF1	ENSG00000132199	-0.943579	2.61431e-17
ENPP2	ENSG00000136960	-0.661389	8.59337e-05
ENPP3	ENSG00000154269	-0.908984	1.65717e-05
ENPP5	ENSG00000112796	-1.75835	3.25957e-24
ENTPD1	ENSG00000138185	1.21611	3.30819e-21
ENTPD2	ENSG00000054179	1.24851	3.65222e-06
ENTPD6	ENSG00000197586	-0.626095	1.70131e-22
ENTPD7	ENSG00000198018	1.32125	2.46653e-24
EOMES	ENSG00000163508	-1.87458	6.12253e-27
EPAS1	ENSG00000116016	1.86801	5.49848e-17
EPB41	ENSG00000159023	1.01646	4.84141e-06
EPB41L2	ENSG00000079819	-0.733045	1.45797e-14
EPB41L3	ENSG00000082397	-0.86225	1.17529e-08
EPB41L4A	ENSG00000129595	-1.13469	4.80019e-11
EPB42	ENSG00000166947	2.02142	1.15117e-07
EPCAM	ENSG00000119888	2.4465	4.60844e-13
EPDR1	ENSG00000086289	0.699047	1.04862e-08
EPHA1	ENSG00000146904	-0.756837	8.67531e-09
EPHA2	ENSG00000142627	-1.12773	5.14975e-14
EPHA4	ENSG00000116106	-0.877556	1.26901e-09
EPHB2	ENSG00000133216	-1.4596	4.87814e-09
EPHX2	ENSG00000120915	-1.25017	1.44205e-18
EPHX4	ENSG00000172031	-0.60335	2.64802e-06
EPOR	ENSG00000187266	0.63512	9.88678e-09
EPS8L1	ENSG00000131037	-0.712865	2.8333e-10
EPX	ENSG00000121053	0.788494	2.46063e-11
ERAP2	ENSG00000164308	-0.70825	1.81436e-05
ERBB2	ENSG00000141736	-1.70983	1.20571e-22
ERCC6L	ENSG00000186871	0.968458	3.87834e-09
ERFE	ENSG00000178752	2.66244	7.47181e-16
ERG	ENSG00000157554	3.82383	3.05219e-32
ERGIC1	ENSG00000113719	0.979282	2.70165e-12
ERI3	ENSG00000117419	-0.607656	4.97123e-22
ERICH3	ENSG00000178965	-1.80606	3.56352e-08
ERLIN1	ENSG00000107566	1.55925	3.95068e-24
ERMAP	ENSG00000164010	1.06437	8.14111e-20
ERO1A	ENSG00000197930	0.725494	5.72857e-18
ESAM	ENSG00000149564	1.31989	1.15433e-08
ESCO2	ENSG00000171320	1.0115	1.09539e-10
ESF1	ENSG00000089048	-0.677141	2.08129e-08
ESPL1	ENSG00000135476	1.37058	1.34086e-18
ESPN	ENSG00000187017	-1.41103	3.61436e-05
ESYT1	ENSG00000139641	-0.791202	1.28998e-16
ETNK2	ENSG00000143845	-0.964148	4.88112e-20
ETS1	ENSG00000134954	-0.905968	1.15001e-19
ETS2	ENSG00000157557	1.39632	1.37879e-16
EVA1C	ENSG00000166979	-0.863355	2.01791e-15
EVC	ENSG00000072840	-0.910495	4.10352e-09
EVC2	ENSG00000173040	-0.968929	2.70376e-09
EVI2B	ENSG00000185862	0.585604	1.26189e-06
EVL	ENSG00000196405	-1.56462	5.03588e-39
EVPL	ENSG00000167880	0.636314	0.00460448
EXD3	ENSG00000187609	-0.595032	8.83165e-15
EXO1	ENSG00000174371	1.0942	5.96836e-13
EXOC3L1	ENSG00000179044	-1.75372	7.06074e-08
EXOC3L2	ENSG00000283632	0.862233	3.83972e-06
EXOC6	ENSG00000138190	1.047	1.07e-21
EXOC6B	ENSG00000144036	-0.707576	1.10684e-18
EXOG	ENSG00000157036	-0.658664	1.77003e-17
EXOSC4	ENSG00000178896	1.01823	3.8911e-13
EXOSC6	ENSG00000223496	-0.685216	1.84648e-16
EXOSC7	ENSG00000075914	-0.658681	7.86772e-21
EXOSC9	ENSG00000123737	-0.642764	1.8022e-17
EXPH5	ENSG00000110723	-0.9852	1.88468e-15
EXT1	ENSG00000182197	1.13043	1.79329e-18
EXTL3	ENSG00000012232	0.651678	4.37327e-10
EZHIP	ENSG00000187690	-0.617816	4.22085e-09
F12	ENSG00000131187	1.13126	1.21963e-15
F13A1	ENSG00000124491	1.25989	1.00225e-09
F2RL1	ENSG00000164251	0.718608	2.56748e-05
F2RL3	ENSG00000127533	1.02161	1.29338e-09
F5	ENSG00000198734	1.44395	1.98337e-15
FAAH2	ENSG00000165591	-1.1554	2.46369e-16
FABP2	ENSG00000145384	2.56915	1.8818e-14
FADD	ENSG00000168040	0.723354	2.00862e-15
FAH	ENSG00000103876	0.892843	3.19111e-19
FAHD2A	ENSG00000115042	-0.658124	3.87366e-18
FAHD2B	ENSG00000144199	-0.654046	1.05108e-11
FAIM	ENSG00000158234	-0.654412	8.94974e-14
FAM102A	ENSG00000167106	-1.25097	4.1031e-20
FAM104A	ENSG00000133193	1.11151	8.8047e-09
FAM107B	ENSG00000065809	0.603581	1.88308e-20
FAM110B	ENSG00000169122	0.834981	1.52092e-07
FAM110C	ENSG00000184731	-0.906777	3.2849e-11
FAM117A	ENSG00000121104	0.647242	0.000112538
FAM120C	ENSG00000184083	-0.812823	5.90334e-26
FAM122C	ENSG00000156500	-0.620184	2.504e-14
FAM126B	ENSG00000155744	1.21916	1.1064e-17
FAM129A	ENSG00000135842	1.1312	1.34857e-12
FAM129C	ENSG00000167483	-0.645058	8.41304e-05
FAM151B	ENSG00000152380	1.38377	2.14266e-26
FAM153A	ENSG00000170074	-0.982202	2.52043e-07
FAM153B	ENSG00000182230	-0.873588	3.92678e-06
FAM160A1	ENSG00000164142	1.12267	6.00555e-08
FAM160A2	ENSG00000051009	0.783866	8.36048e-16
FAM160B1	ENSG00000151553	0.915624	1.12494e-14
FAM160B2	ENSG00000158863	-0.788262	6.02492e-26
FAM161B	ENSG00000156050	-0.663372	8.48215e-26
FAM169A	ENSG00000198780	-1.24408	4.43083e-20
FAM169B	ENSG00000283597	1.63334	3.68155e-17
FAM171A1	ENSG00000148468	-0.762098	1.33235e-10
FAM174B	ENSG00000185442	0.712868	1.89088e-07
FAM177A1	ENSG00000151327	0.694577	3.49239e-22
FAM209A	ENSG00000124103	0.655944	1.2595e-11
FAM210B	ENSG00000124098	1.7765	9.85545e-09
FAM214B	ENSG00000005238	1.02803	3.81694e-15
FAM217B	ENSG00000196227	0.637158	2.28823e-15
FAM227B	ENSG00000166262	-0.670217	1.68181e-11
FAM228A	ENSG00000186453	0.766598	1.55256e-11
FAM241B	ENSG00000171224	-0.761075	8.55127e-15
FAM24B	ENSG00000213185	-0.716153	6.07403e-12
FAM47E	ENSG00000189157	1.02205	1.40439e-14
FAM49B	ENSG00000153310	0.695865	7.16431e-16
FAM53A	ENSG00000174137	-0.674981	2.31291e-11
FAM53C	ENSG00000120709	0.961211	2.44131e-14
FAM71F2	ENSG00000205085	1.23059	1.30008e-18
FAM83A	ENSG00000147689	2.87506	1.55394e-11
FAM83D	ENSG00000101447	0.759705	3.8301e-11
FAM83F	ENSG00000133477	0.652436	0.00017605
FAM83G	ENSG00000188522	-0.721481	3.66529e-11
FAM86C1	ENSG00000158483	-0.730769	4.60707e-11
FAM89A	ENSG00000182118	0.756415	2.43248e-09
FAN1	ENSG00000198690	-0.60267	5.09755e-10
FAR1	ENSG00000197601	0.715671	7.79948e-17
FAR2	ENSG00000064763	1.33249	4.98891e-21
FARS2	ENSG00000145982	-0.661932	1.24283e-16
FAS	ENSG00000026103	0.689378	1.75091e-08
FASLG	ENSG00000117560	-1.95637	4.15816e-28
FASTKD2	ENSG00000118246	-0.655277	2.4155e-16
FAT1	ENSG00000083857	1.20145	7.38811e-06
FAT4	ENSG00000196159	-1.43079	1.27513e-13
FAXDC2	ENSG00000170271	1.24962	1.56946e-06
FBF1	ENSG00000188878	-0.741933	8.01491e-23
FBLN2	ENSG00000163520	-0.662458	0.000167734
FBLN7	ENSG00000144152	-0.83723	4.6093e-11
FBN1	ENSG00000166147	1.83166	1.86087e-17
FBN2	ENSG00000138829	1.36752	6.46981e-15
FBXL13	ENSG00000161040	0.988268	5.98451e-07
FBXL16	ENSG00000127585	-1.11349	7.92522e-19
FBXL5	ENSG00000118564	0.744217	2.15244e-10
FBXO15	ENSG00000141665	-0.737167	1.05598e-13
FBXO21	ENSG00000135108	-0.785456	2.00067e-29
FBXO25	ENSG00000147364	-0.746371	3.38234e-22
FBXO30	ENSG00000118496	0.725985	2.51319e-14
FBXO31	ENSG00000103264	-0.913185	1.69363e-29
FBXO32	ENSG00000156804	-1.00722	6.41815e-21
FBXO39	ENSG00000177294	-1.228	0.00018544
FBXO41	ENSG00000163013	-0.700143	5.94903e-20
FBXO43	ENSG00000156509	0.710124	5.62661e-09
FBXO44	ENSG00000132879	-0.849794	1.1017e-23
FBXO7	ENSG00000100225	1.11312	4.19107e-06
FBXO9	ENSG00000112146	1.34667	1.14329e-24
FBXW2	ENSG00000119402	0.940384	1.41212e-24
FBXW8	ENSG00000174989	-0.588937	6.98241e-13
FCAR	ENSG00000186431	1.86118	3.78671e-21
FCER1A	ENSG00000179639	-1.55192	9.23941e-09
FCER1G	ENSG00000158869	1.08472	1.11833e-10
FCER2	ENSG00000104921	-0.72818	0.000161196
FCGBP	ENSG00000275395	-1.0102	5.5545e-08
FCGR1A	ENSG00000150337	1.38343	3.62149e-08
FCGR1B	ENSG00000198019	1.32107	4.01757e-09
FCGR2A	ENSG00000143226	0.920143	1.08991e-09
FCGR3A	ENSG00000203747	-0.654927	0.000373168
FCHO2	ENSG00000157107	0.772461	3.98911e-12
FCMR	ENSG00000162894	-1.1292	4.4967e-22
FCRL3	ENSG00000160856	-1.63482	2.37907e-23
FCRL6	ENSG00000181036	-2.276	4.59142e-26
FECH	ENSG00000066926	1.61777	3.54204e-07
FEM1C	ENSG00000145780	0.870954	1.53275e-19
FERMT3	ENSG00000149781	0.784958	2.60367e-12
FES	ENSG00000182511	0.859039	7.29219e-14
FEZ1	ENSG00000149557	-1.22123	1.14145e-16
FFAR3	ENSG00000185897	1.02655	0.0004742
FFAR4	ENSG00000186188	-0.73726	1.58493e-08
FGD4	ENSG00000139132	1.04472	4.34885e-14
FGD6	ENSG00000180263	-0.716881	3.56421e-08
FGF13	ENSG00000129682	2.65055	1.68597e-16
FGF2	ENSG00000138685	1.2214	1.1691e-09
FGF9	ENSG00000102678	-0.68714	1.23553e-10
FGFBP2	ENSG00000137441	-2.02677	7.54089e-21
FGFBP3	ENSG00000174721	-0.651424	2.68971e-12
FGFR2	ENSG00000066468	-0.661723	0.0157671
FGFRL1	ENSG00000127418	-0.955191	2.63654e-17
FGL2	ENSG00000127951	-0.656112	5.99689e-08
FGR	ENSG00000000938	0.99983	2.78612e-15
FHAD1	ENSG00000142621	-1.06658	4.03989e-11
FHDC1	ENSG00000137460	1.78105	1.19569e-19
FHIT	ENSG00000189283	-0.885511	1.15599e-06
FHL1	ENSG00000022267	1.29677	2.24915e-12
FHL2	ENSG00000115641	1.2286	5.05216e-10
FIGN	ENSG00000182263	3.1553	1.03847e-19
FIGNL2	ENSG00000261308	-0.87066	5.16649e-17
FIS1	ENSG00000214253	0.960791	8.38389e-13
FITM2	ENSG00000197296	-0.749544	1.11994e-19
FKBP1A	ENSG00000088832	0.812821	1.7591e-20
FKBP1B	ENSG00000119782	1.15122	8.28833e-11
FKBP5	ENSG00000096060	1.50306	3.69097e-11
FKBP8	ENSG00000105701	0.995421	3.58243e-05
FKBP9	ENSG00000122642	2.03302	9.45135e-31
FKTN	ENSG00000106692	-0.706537	2.76556e-15
FLOT1	ENSG00000137312	1.48646	1.82944e-23
FLOT2	ENSG00000132589	1.17928	1.23958e-16
FLT1	ENSG00000102755	1.4315	1.01322e-13
FLT3	ENSG00000122025	1.58287	9.23515e-09
FLT3LG	ENSG00000090554	-1.08571	2.31668e-19
FLT4	ENSG00000037280	-1.39103	5.07688e-17
FLVCR1	ENSG00000162769	0.609084	6.86348e-08
FLYWCH1	ENSG00000059122	-0.777421	7.01091e-16
FMN1	ENSG00000248905	0.787241	0.00314633
FMNL2	ENSG00000157827	-1.01743	2.81349e-09
FMNL3	ENSG00000161791	-1.08514	1.31688e-26
FMO4	ENSG00000076258	-0.700354	3.6181e-17
FN1	ENSG00000115414	2.14475	2.23515e-09
FNBP1L	ENSG00000137942	0.730048	1.42474e-11
FNDC11	ENSG00000125531	0.729066	1.53438e-06
FNDC3B	ENSG00000075420	0.68014	1.24967e-08
FNIP1	ENSG00000217128	0.828944	3.99344e-16
FOLR2	ENSG00000165457	-0.760249	4.51966e-08
FOLR3	ENSG00000110203	1.82842	5.89434e-14
FOSL1	ENSG00000175592	0.690198	2.40434e-07
FOSL2	ENSG00000075426	0.664749	4.71071e-07
FOXC1	ENSG00000054598	1.46851	2.41243e-09
FOXM1	ENSG00000111206	1.57367	3.51429e-18
FOXN2	ENSG00000170802	0.67111	7.68685e-16
FOXO3	ENSG00000118689	1.20423	2.86941e-13
FOXO4	ENSG00000184481	0.996075	3.28995e-07
FOXP3	ENSG00000049768	-0.94336	1.4823e-11
FOXP4	ENSG00000137166	-0.626378	1.0812e-15
FP565260.1	ENSG00000275464	-0.929019	4.94575e-06
FP565260.3	ENSG00000277117	-0.661048	0.00476092
FPGS	ENSG00000136877	-0.703161	1.50493e-24
FPR1	ENSG00000171051	0.902331	3.89761e-08
FPR2	ENSG00000171049	0.796293	2.71268e-05
FPR3	ENSG00000187474	-1.33465	1.61449e-10
FRAT1	ENSG00000165879	0.681189	1.35438e-07
FREM1	ENSG00000164946	0.668555	2.2543e-07
FRMD4A	ENSG00000151474	1.32428	3.50777e-07
FRMPD3	ENSG00000147234	-1.81932	3.7274e-21
FSD1	ENSG00000105255	-0.862199	2.33244e-08
FSTL1	ENSG00000163430	2.12267	1.603e-15
FSTL3	ENSG00000070404	1.35602	3.45077e-13
FSTL4	ENSG00000053108	1.7449	6.32637e-13
FTCDNL1	ENSG00000226124	-0.683475	3.81945e-12
FTH1	ENSG00000167996	1.20357	1.30618e-16
FTL	ENSG00000087086	0.756616	4.24858e-08
FTO	ENSG00000140718	-0.710469	1.55652e-22
FUOM	ENSG00000148803	-0.745432	5.5822e-15
FURIN	ENSG00000140564	1.2143	1.12198e-15
FUT1	ENSG00000174951	0.829672	5.20638e-14
FUT11	ENSG00000196968	-0.906473	1.81049e-28
FUT4	ENSG00000196371	0.995597	1.7591e-20
FUT7	ENSG00000180549	0.969018	1.31335e-09
FXN	ENSG00000165060	-0.593013	1.16553e-11
FXYD2	ENSG00000137731	-0.733005	1.49856e-08
FXYD7	ENSG00000221946	-0.60767	6.82114e-07
FYCO1	ENSG00000163820	-0.812396	1.17552e-31
FYN	ENSG00000010810	-1.13258	7.48852e-33
FZD5	ENSG00000163251	1.07281	4.35537e-15
FZD9	ENSG00000188763	1.45079	3.62242e-24
G0S2	ENSG00000123689	0.777538	0.00226221
G6PD	ENSG00000160211	1.08009	3.16838e-19
GAB4	ENSG00000215568	-0.6557	5.13286e-08
GABARAP	ENSG00000170296	0.795536	1.10875e-11
GABARAPL1	ENSG00000139112	0.968086	1.02062e-20
GABARAPL2	ENSG00000034713	1.42278	1.02744e-18
GABPB2	ENSG00000143458	-0.587739	3.48763e-20
GABRR2	ENSG00000111886	1.75913	5.00774e-19
GADD45A	ENSG00000116717	2.49971	2.74255e-28
GADD45G	ENSG00000130222	1.15473	6.1788e-14
GALM	ENSG00000143891	-0.741767	8.93484e-05
GALNS	ENSG00000141012	0.726722	1.65931e-17
GALNT12	ENSG00000119514	-0.897046	3.03713e-19
GALNT14	ENSG00000158089	1.90831	1.081e-12
GALNT5	ENSG00000136542	1.16072	3.77629e-06
GALNT7	ENSG00000109586	0.737436	6.12778e-26
GALT	ENSG00000213930	-0.790232	1.03671e-22
GAPDH	ENSG00000111640	1.13825	1.28992e-28
GAREM2	ENSG00000157833	-1.10017	2.09444e-21
GARNL3	ENSG00000136895	-0.629611	7.64769e-12
GAS2L1	ENSG00000185340	1.29884	3.78413e-10
GATA1	ENSG00000102145	1.22744	4.42038e-07
GATA3	ENSG00000107485	-1.49982	9.83699e-30
GATA6	ENSG00000141448	-0.665423	4.05476e-09
GATD3B	ENSG00000280071	-0.666477	6.87598e-12
GBA	ENSG00000177628	0.926633	6.61485e-15
GBE1	ENSG00000114480	1.38645	1.6764e-37
GBP3	ENSG00000117226	-0.637966	0.000346786
GBP4	ENSG00000162654	-0.872623	3.95172e-05
GCA	ENSG00000115271	1.64387	4.27729e-22
GCFC2	ENSG00000005436	-0.71171	2.19266e-14
GCKR	ENSG00000084734	0.868799	2.51136e-09
GCLM	ENSG00000023909	1.34235	4.72717e-37
GCM1	ENSG00000137270	1.06776	1.97245e-11
GCNT1	ENSG00000187210	0.719105	6.81299e-14
GCNT4	ENSG00000176928	-1.65345	7.74967e-25
GCSAM	ENSG00000174500	-1.00486	1.61535e-14
GCSAML	ENSG00000169224	0.728678	0.00134072
GDAP1	ENSG00000104381	-0.624847	7.05426e-16
GDE1	ENSG00000006007	1.23877	1.06557e-27
GDF11	ENSG00000135414	-1.11874	1.51524e-24
GDF15	ENSG00000130513	1.17253	5.10589e-14
GDF7	ENSG00000143869	-0.734994	0.000736515
GDPD1	ENSG00000153982	-0.755097	1.49359e-19
GDPD3	ENSG00000102886	0.610959	1.47531e-07
GDPGP1	ENSG00000183208	-0.714093	9.05388e-27
GFI1B	ENSG00000165702	0.955511	1.51254e-06
GFOD2	ENSG00000141098	1.20577	3.04855e-26
GFPT2	ENSG00000131459	-0.839017	2.28485e-07
GFRA2	ENSG00000168546	-0.893682	1.56677e-07
GGA2	ENSG00000103365	-0.590022	5.34887e-16
GGACT	ENSG00000134864	-0.706415	2.38674e-09
GGH	ENSG00000137563	1.76639	1.91616e-28
GGT5	ENSG00000099998	2.25214	8.88413e-14
GGT7	ENSG00000131067	-1.01443	1.72072e-25
GHITM	ENSG00000165678	0.805254	2.14621e-29
GHRL	ENSG00000157017	0.761626	5.75024e-07
GID4	ENSG00000141034	0.710611	2.52277e-07
GID8	ENSG00000101193	0.592146	2.76099e-12
GIMAP1	ENSG00000213203	-0.876073	2.98305e-21
GIMAP4	ENSG00000133574	-0.788974	7.76542e-16
GIMAP5	ENSG00000196329	-1.26572	1.10428e-24
GIMAP6	ENSG00000133561	-1.12163	3.87686e-34
GIMAP7	ENSG00000179144	-1.02441	1.12208e-18
GIMAP8	ENSG00000171115	-0.700546	1.24297e-10
GINS1	ENSG00000101003	0.902375	4.9806e-10
GINS2	ENSG00000131153	0.894227	1.05327e-08
GIPC1	ENSG00000123159	-0.876388	2.79798e-21
GIPC3	ENSG00000179855	1.07346	1.88224e-08
GIPR	ENSG00000010310	-0.601935	6.12466e-07
GIT2	ENSG00000139436	0.667639	5.17163e-21
GJA4	ENSG00000187513	0.872299	7.30888e-12
GJB6	ENSG00000121742	1.34836	1.01395e-12
GK	ENSG00000198814	0.92332	3.52563e-09
GLA	ENSG00000102393	0.805319	6.90647e-18
GLB1L2	ENSG00000149328	-0.86336	1.62659e-05
GLB1L3	ENSG00000166105	-0.687508	3.03193e-09
GLDC	ENSG00000178445	1.20842	3.35849e-05
GLDN	ENSG00000186417	3.79221	2.83689e-27
GLI3	ENSG00000106571	-0.951557	3.32861e-11
GLIPR2	ENSG00000122694	0.601651	1.03752e-09
GLIS2	ENSG00000126603	1.57743	5.41076e-18
GLOD4	ENSG00000167699	-0.618373	1.62486e-22
GLP1R	ENSG00000112164	-0.620382	0.000200637
GLRX5	ENSG00000182512	1.92075	1.92567e-10
GLS2	ENSG00000135423	-0.626604	7.49016e-10
GLT1D1	ENSG00000151948	1.20327	1.50539e-16
GLUL	ENSG00000135821	0.740386	2.0265e-08
GMFG	ENSG00000130755	0.874493	9.67677e-17
GMIP	ENSG00000089639	0.665203	2.82509e-11
GML	ENSG00000104499	-0.624654	7.98599e-09
GMPR	ENSG00000137198	1.93258	9.83412e-11
GNA15	ENSG00000060558	0.696913	3.4631e-10
GNAI3	ENSG00000065135	0.663505	5.09982e-18
GNAL	ENSG00000141404	-1.00165	7.55256e-08
GNAO1	ENSG00000087258	-0.608724	0.000256739
GNAQ	ENSG00000156052	1.30184	3.78576e-28
GNAS	ENSG00000087460	0.912618	7.40362e-18
GNAZ	ENSG00000128266	0.975055	2.48536e-05
GNB2	ENSG00000172354	0.845938	2.80376e-13
GNG11	ENSG00000127920	1.37698	7.36052e-11
GNG5	ENSG00000174021	0.655323	7.53236e-08
GNGT2	ENSG00000167083	-1.05419	1.4046e-22
GNLY	ENSG00000115523	-2.1308	4.3232e-20
GNPDA2	ENSG00000163281	-0.723832	4.94211e-12
GNPTAB	ENSG00000111670	-0.61867	6.11118e-17
GOLGA7	ENSG00000147533	0.648927	2.01984e-19
GOLGA7B	ENSG00000155265	-1.38109	1.39937e-23
GOLGA8A	ENSG00000175265	-0.914433	1.54356e-15
GOLGA8B	ENSG00000215252	-0.724185	4.0565e-09
GOLGA8H	ENSG00000261794	0.62437	1.8114e-06
GOLGA8O	ENSG00000206127	-0.724226	1.0335e-06
GOLM1	ENSG00000135052	-0.643542	3.34818e-05
GP1BA	ENSG00000185245	1.48702	3.14106e-09
GP5	ENSG00000178732	0.671248	4.07344e-06
GP6	ENSG00000088053	1.58019	1.72695e-12
GP9	ENSG00000169704	1.51691	2.16116e-10
GPA33	ENSG00000143167	-1.2878	9.29773e-17
GPAT3	ENSG00000138678	1.02555	4.09622e-14
GPATCH4	ENSG00000160818	-0.585048	1.43968e-13
GPBAR1	ENSG00000179921	-0.8617	1.11242e-11
GPER1	ENSG00000164850	0.858481	0.000259966
GPI	ENSG00000105220	0.762595	1.5338e-16
GPLD1	ENSG00000112293	0.961941	4.39376e-09
GPR1	ENSG00000183671	0.611022	5.50828e-08
GPR135	ENSG00000181619	-0.844679	7.17387e-17
GPR137	ENSG00000173264	0.627609	8.2148e-15
GPR137B	ENSG00000077585	-0.826636	1.51287e-11
GPR141	ENSG00000187037	1.33521	3.79781e-17
GPR146	ENSG00000164849	1.12038	0.000236879
GPR15	ENSG00000154165	-1.3087	5.5097e-08
GPR153	ENSG00000158292	-1.34763	5.05504e-19
GPR160	ENSG00000173890	1.695	7.40313e-26
GPR162	ENSG00000250510	-0.665692	0.00071772
GPR17	ENSG00000144230	0.843081	2.79366e-09
GPR171	ENSG00000174946	-0.948325	1.48922e-10
GPR174	ENSG00000147138	-1.54661	7.43899e-25
GPR18	ENSG00000125245	-1.21334	3.57237e-22
GPR183	ENSG00000169508	-0.79221	3.75969e-08
GPR20	ENSG00000204882	-1.48472	8.78105e-11
GPR25	ENSG00000170128	-0.896122	6.83468e-09
GPR27	ENSG00000170837	0.946423	1.60425e-07
GPR35	ENSG00000178623	-0.822882	1.53704e-13
GPR4	ENSG00000177464	0.748054	9.09994e-27
GPR55	ENSG00000135898	-0.815577	2.78598e-10
GPR68	ENSG00000119714	-1.57542	1.24797e-26
GPR82	ENSG00000171657	-0.903283	6.64979e-08
GPR84	ENSG00000139572	2.9752	2.70981e-23
GPRASP1	ENSG00000198932	-0.940561	7.65092e-17
GPRC5D	ENSG00000111291	1.21198	3.84743e-07
GPRIN1	ENSG00000169258	0.797238	1.64913e-10
GPRIN3	ENSG00000185477	-0.673436	5.94246e-10
GPSM1	ENSG00000160360	-1.0216	1.80523e-19
GPSM2	ENSG00000121957	1.42986	3.55543e-26
GPSM3	ENSG00000213654	0.771903	4.69144e-13
GPX1	ENSG00000233276	1.19462	9.73613e-12
GPX4	ENSG00000167468	0.587707	1.72051e-09
GRAMD1A	ENSG00000089351	0.988214	1.72145e-13
GRAMD1B	ENSG00000023171	-0.658876	1.29113e-05
GRAMD2B	ENSG00000155324	-0.802443	1.03075e-16
GRAP	ENSG00000154016	-1.04168	4.48105e-20
GRB10	ENSG00000106070	3.36247	8.64225e-30
GRIK4	ENSG00000149403	-1.3982	0.000110057
GRIK5	ENSG00000105737	0.963508	2.41321e-09
GRIN3A	ENSG00000198785	-1.22118	5.68511e-09
GRINA	ENSG00000178719	1.24365	1.26291e-11
GRK6	ENSG00000198055	0.748198	4.40877e-22
GRM2	ENSG00000164082	-0.829773	2.8628e-17
GRWD1	ENSG00000105447	-0.637415	1.0689e-17
GSDMB	ENSG00000073605	-0.637195	2.05527e-12
GSK3A	ENSG00000105723	0.617467	1.19154e-13
GSN	ENSG00000148180	1.3382	4.63917e-21
GSPT1	ENSG00000103342	1.07449	4.08867e-06
GSPT2	ENSG00000189369	-0.643947	5.58792e-14
GSR	ENSG00000104687	0.866052	7.09967e-24
GSTM5	ENSG00000134201	1.44316	7.54174e-12
GSTO1	ENSG00000148834	0.710636	3.1857e-16
GTDC1	ENSG00000121964	1.08015	1.57231e-25
GTSE1	ENSG00000075218	1.24015	9.02057e-17
GUCD1	ENSG00000138867	0.769052	2.96351e-05
GUCY1A1	ENSG00000164116	0.891153	9.5075e-07
GUCY1B1	ENSG00000061918	1.48063	8.18517e-13
GUK1	ENSG00000143774	0.818338	0.000157078
GVQW3	ENSG00000179240	-0.691135	6.25545e-14
GXYLT2	ENSG00000172986	0.871106	1.01329e-17
GYG1	ENSG00000163754	1.95531	1.2654e-26
GYPA	ENSG00000170180	1.51605	7.04496e-08
GYPB	ENSG00000250361	1.63216	6.82362e-07
GYPC	ENSG00000136732	1.36739	3.18729e-06
GYPE	ENSG00000197465	0.711015	3.6339e-05
GYS1	ENSG00000104812	0.7365	6.53443e-24
GZMA	ENSG00000145649	-1.63857	1.3983e-17
GZMB	ENSG00000100453	-1.87987	4.71207e-20
GZMH	ENSG00000100450	-1.89504	2.71588e-16
GZMK	ENSG00000113088	-1.55761	2.97504e-14
GZMM	ENSG00000197540	-1.51273	5.57511e-29
H1F0	ENSG00000189060	0.718688	0.000264606
H2AFJ	ENSG00000246705	0.66353	2.40894e-11
H2AFX	ENSG00000188486	0.795684	4.13847e-12
H2AFY2	ENSG00000099284	-1.32448	3.39534e-27
H2AFZ	ENSG00000164032	0.935876	4.03922e-26
H3F3A	ENSG00000163041	0.792482	2.70812e-13
H6PD	ENSG00000049239	0.696111	1.39774e-12
HABP4	ENSG00000130956	-0.865757	1.7822e-16
HACD1	ENSG00000165996	0.591514	1.25605e-06
HAGH	ENSG00000063854	1.1044	1.13378e-06
HAL	ENSG00000084110	0.856653	4.23159e-09
HAPLN3	ENSG00000140511	-1.19526	1.07419e-17
HAS3	ENSG00000103044	-0.676635	2.62177e-17
HASPIN	ENSG00000177602	1.1199	1.85068e-11
HAUS4	ENSG00000092036	0.827798	1.15846e-07
HAVCR1	ENSG00000113249	-0.857029	1.08543e-10
HAVCR2	ENSG00000135077	-0.643375	5.15788e-08
HBA1	ENSG00000206172	1.39388	0.00052395
HBA2	ENSG00000188536	1.08872	0.00882217
HBB	ENSG00000244734	1.85459	2.02987e-06
HBD	ENSG00000223609	2.16434	6.26492e-15
HBM	ENSG00000206177	0.98448	0.000789053
HBQ1	ENSG00000086506	1.78259	4.39377e-09
HCAR3	ENSG00000255398	0.74919	0.000180979
HCK	ENSG00000101336	0.948448	3.42193e-13
HCLS1	ENSG00000180353	0.641346	8.91535e-15
HCN2	ENSG00000099822	-0.638948	1.71447e-08
HDAC4	ENSG00000068024	0.836652	4.89211e-13
HDC	ENSG00000140287	-1.62158	2.93463e-05
HDDC2	ENSG00000111906	-0.598853	2.75344e-13
HDGF	ENSG00000143321	1.3941	1.11513e-12
HDGFL3	ENSG00000166503	-0.933573	4.35272e-11
HDLBP	ENSG00000115677	0.711703	2.42133e-19
HDX	ENSG00000165259	-0.878239	6.42008e-13
HEATR9	ENSG00000270379	-1.54267	3.57661e-20
HEBP1	ENSG00000013583	0.676442	0.000166742
HEBP2	ENSG00000051620	0.720149	7.67402e-14
HECA	ENSG00000112406	0.58971	5.54024e-16
HECTD2	ENSG00000165338	-0.678278	8.15601e-08
HECW2	ENSG00000138411	0.645691	0.000453879
HEG1	ENSG00000173706	-1.56818	4.39448e-26
HELZ2	ENSG00000130589	-0.604424	0.00626423
HEMGN	ENSG00000136929	1.15095	0.000424466
HEMK1	ENSG00000114735	-0.906863	8.44887e-30
HEPACAM2	ENSG00000188175	1.69205	1.99735e-10
HERC5	ENSG00000138646	-1.62777	6.58943e-06
HERC6	ENSG00000138642	-1.86923	3.93743e-11
HES4	ENSG00000188290	-1.66006	8.35933e-09
HES6	ENSG00000144485	0.762736	1.43355e-07
HESX1	ENSG00000163666	-1.47476	7.13213e-09
HEY2	ENSG00000135547	-0.642667	9.37073e-11
HFE	ENSG00000010704	-0.89977	6.42806e-14
HGF	ENSG00000019991	1.2798	1.34177e-12
HGH1	ENSG00000235173	-0.721412	1.5312e-23
HHAT	ENSG00000054392	-1.1568	6.70983e-27
HHEX	ENSG00000152804	0.776796	2.07435e-12
HIC1	ENSG00000177374	-0.920792	1.33713e-10
HIF1A	ENSG00000100644	0.629054	2.86061e-09
HIF3A	ENSG00000124440	0.737003	1.78971e-14
HIP1	ENSG00000127946	0.829736	5.30782e-06
HIP1R	ENSG00000130787	-0.737993	4.57373e-14
HIPK1	ENSG00000163349	0.977247	2.64094e-23
HIPK2	ENSG00000064393	0.67816	4.3871e-14
HIPK3	ENSG00000110422	0.905323	6.25637e-23
HIST1H1B	ENSG00000184357	1.5601	2.5993e-13
HIST1H2AB	ENSG00000278463	1.22038	6.33686e-10
HIST1H2AC	ENSG00000180573	0.647981	3.21818e-07
HIST1H2AE	ENSG00000277075	1.01625	1.92705e-13
HIST1H2AG	ENSG00000196787	1.19943	2.52959e-15
HIST1H2AH	ENSG00000274997	1.34365	9.72117e-12
HIST1H2AI	ENSG00000196747	1.4414	2.37786e-15
HIST1H2AJ	ENSG00000276368	1.59659	2.98915e-13
HIST1H2AK	ENSG00000275221	0.605292	3.07944e-06
HIST1H2AL	ENSG00000276903	1.01782	1.3445e-08
HIST1H2BB	ENSG00000276410	1.14911	1.2341e-10
HIST1H2BC	ENSG00000180596	1.00247	3.1983e-20
HIST1H2BD	ENSG00000158373	0.6234	3.96087e-06
HIST1H2BF	ENSG00000277224	0.771182	1.72262e-08
HIST1H2BG	ENSG00000273802	0.962202	2.16859e-10
HIST1H2BH	ENSG00000275713	0.661337	6.95157e-06
HIST1H2BI	ENSG00000278588	1.03554	3.30758e-09
HIST1H2BJ	ENSG00000124635	1.11324	3.99344e-16
HIST1H2BK	ENSG00000197903	1.00683	1.20446e-18
HIST1H2BL	ENSG00000185130	1.32151	9.86745e-14
HIST1H2BM	ENSG00000273703	1.31647	3.23387e-11
HIST1H2BN	ENSG00000233822	0.651312	9.00988e-11
HIST1H2BO	ENSG00000274641	1.25055	2.42111e-13
HIST1H3B	ENSG00000286522	1.63274	5.77271e-14
HIST1H3C	ENSG00000287080	1.37512	2.44296e-12
HIST1H3F	ENSG00000277775	1.10038	3.52656e-09
HIST1H3G	ENSG00000273983	1.2856	8.28566e-09
HIST1H3H	ENSG00000278828	0.95292	3.57868e-11
HIST1H3J	ENSG00000197153	1.23423	1.44577e-09
HIST1H4A	ENSG00000278637	0.926663	3.5617e-08
HIST1H4B	ENSG00000278705	0.988538	4.44503e-11
HIST1H4C	ENSG00000197061	1.26822	2.33189e-12
HIST1H4D	ENSG00000277157	0.802765	5.59653e-08
HIST1H4F	ENSG00000274618	0.833668	9.22669e-07
HIST1H4H	ENSG00000158406	0.62261	8.57239e-08
HIST1H4I	ENSG00000276180	0.794981	1.33008e-09
HIST1H4K	ENSG00000273542	0.591031	1.9079e-05
HIST1H4L	ENSG00000275126	1.38558	1.32863e-11
HIST2H2AB	ENSG00000184270	0.977747	1.10214e-13
HIST2H2AC	ENSG00000184260	0.643133	8.11823e-15
HIST2H2BE	ENSG00000184678	0.590535	3.557e-05
HIST2H3PS2	ENSG00000273213	-0.593041	0.00236412
HIVEP3	ENSG00000127124	-1.27645	1.62954e-20
HJURP	ENSG00000123485	1.5644	1.57381e-18
HK1	ENSG00000156515	0.785528	4.57373e-14
HK2	ENSG00000159399	0.970519	2.90601e-14
HK3	ENSG00000160883	1.43784	3.61478e-16
HKDC1	ENSG00000156510	-1.01522	2.64649e-12
HLA-DMA	ENSG00000204257	-0.734953	6.86264e-13
HLA-DMB	ENSG00000242574	-0.870012	2.61498e-11
HLA-DOA	ENSG00000204252	-0.860453	4.292e-09
HLA-DOB	ENSG00000241106	-0.618611	0.000133919
HLA-DPA1	ENSG00000231389	-1.31908	2.40258e-25
HLA-DPB1	ENSG00000223865	-1.2936	5.98915e-26
HLA-DQA1	ENSG00000196735	-0.730793	0.000260657
HLA-DQA2	ENSG00000237541	-2.03383	1.68863e-07
HLA-DQB2	ENSG00000232629	-1.23024	8.12524e-06
HLA-DRA	ENSG00000204287	-0.900026	2.55428e-11
HLA-DRB1	ENSG00000196126	-1.03843	1.99221e-13
HLA-DRB5	ENSG00000198502	-0.957099	0.0246961
HLCS	ENSG00000159267	-0.699423	4.71579e-16
HLF	ENSG00000108924	-0.781145	7.89344e-10
HLX	ENSG00000136630	1.23823	2.3324e-17
HMBS	ENSG00000256269	1.31178	2.6695e-11
HMGB2	ENSG00000164104	1.61829	2.44019e-18
HMGB3	ENSG00000029993	1.44437	1.9433e-18
HMMR	ENSG00000072571	1.06695	2.43354e-08
HNRNPA1L2	ENSG00000139675	-0.746905	1.04488e-13
HNRNPH2	ENSG00000126945	0.727665	2.60212e-16
HOMER1	ENSG00000152413	-0.719827	6.4431e-15
HOPX	ENSG00000171476	-0.824764	1.13182e-09
HOXA1	ENSG00000105991	-0.823478	1.90972e-11
HOXA10	ENSG00000253293	0.631693	3.33639e-06
HOXA9	ENSG00000078399	1.06697	1.76255e-13
HOXB3	ENSG00000120093	-0.975206	4.696e-14
HOXB4	ENSG00000182742	-0.864312	6.08999e-13
HOXB9	ENSG00000170689	-0.713355	3.97635e-09
HOXC4	ENSG00000198353	-0.866029	2.52125e-10
HP	ENSG00000257017	3.58936	1.19675e-30
HPCAL4	ENSG00000116983	-1.0219	3.4244e-09
HPD	ENSG00000158104	0.915604	0.00026157
HPDL	ENSG00000186603	0.608209	9.93973e-05
HPGD	ENSG00000164120	1.48576	1.16524e-10
HPN	ENSG00000105707	1.46608	8.95262e-11
HPS1	ENSG00000107521	0.790654	2.58008e-09
HPSE	ENSG00000173083	0.729601	2.5773e-07
HRH2	ENSG00000113749	1.38766	1.34263e-15
HS3ST1	ENSG00000002587	-0.601734	6.56118e-05
HS3ST3A1	ENSG00000153976	0.741711	0.000232929
HS3ST5	ENSG00000249853	1.16541	4.30214e-19
HSD17B11	ENSG00000198189	0.625901	5.09417e-12
HSD17B12	ENSG00000149084	0.859429	1.05739e-29
HSD17B13	ENSG00000170509	0.856015	4.70926e-09
HSD3B7	ENSG00000099377	0.803926	2.82118e-06
HSDL2	ENSG00000119471	0.827185	3.60644e-13
HSH2D	ENSG00000196684	-0.965954	6.94874e-11
HSPA12A	ENSG00000165868	-0.699411	5.6291e-05
HSPA1A	ENSG00000204389	1.16972	2.03252e-13
HSPA4L	ENSG00000164070	2.24619	4.6098e-26
HSPA6	ENSG00000173110	0.747066	9.06837e-06
HSPBAP1	ENSG00000169087	0.730583	1.54294e-14
HTATIP2	ENSG00000109854	0.758409	5.62616e-14
HTR1F	ENSG00000179097	0.623373	9.65154e-09
HTR2A	ENSG00000102468	0.59026	2.98058e-10
HTRA1	ENSG00000166033	0.747711	0.000117718
HTRA3	ENSG00000170801	3.63642	3.50758e-26
HYAL3	ENSG00000186792	1.19777	7.66203e-19
ICA1	ENSG00000003147	1.40832	2.56623e-23
ICA1L	ENSG00000163596	-0.699002	4.49129e-11
ICAM1	ENSG00000090339	0.965271	1.38082e-12
ICAM2	ENSG00000108622	-0.633154	2.32716e-16
ICAM3	ENSG00000076662	0.740264	3.44008e-11
ICAM4	ENSG00000105371	0.606172	5.27139e-05
ICE2	ENSG00000128915	-0.603704	7.77905e-15
ICOS	ENSG00000163600	-1.06211	2.45696e-12
ID3	ENSG00000117318	-0.753777	1.3137e-08
IDI1	ENSG00000067064	1.00741	1.60496e-14
IDO1	ENSG00000131203	-0.696635	0.00704301
IDUA	ENSG00000127415	-0.797253	6.02496e-21
IER3	ENSG00000137331	1.60257	6.88368e-22
IFFO2	ENSG00000169991	-0.936459	3.8628e-23
IFI27	ENSG00000165949	-1.65053	0.000238078
IFI35	ENSG00000068079	-0.758721	0.000935826
IFI44	ENSG00000137965	-1.72534	1.49417e-05
IFI44L	ENSG00000137959	-2.22464	2.64661e-06
IFI6	ENSG00000126709	-1.39484	0.0001333
IFIH1	ENSG00000115267	-0.797221	0.00110492
IFIT1	ENSG00000185745	-2.05228	2.93062e-06
IFIT1B	ENSG00000204010	2.23519	2.53254e-10
IFIT2	ENSG00000119922	-1.35485	4.90515e-05
IFIT3	ENSG00000119917	-1.31178	0.000276836
IFIT5	ENSG00000152778	-0.976869	8.03912e-05
IFITM10	ENSG00000244242	0.67428	5.07967e-06
IFITM2	ENSG00000185201	1.05622	1.09579e-08
IFNAR1	ENSG00000142166	0.870669	6.57224e-17
IFNG	ENSG00000111537	-0.838156	4.69449e-10
IFNGR1	ENSG00000027697	0.862294	5.68093e-13
IFNGR2	ENSG00000159128	0.8494	2.18527e-13
IFRD1	ENSG00000006652	0.92883	3.66043e-16
IFT172	ENSG00000138002	-0.645894	2.10191e-16
IFT43	ENSG00000119650	-0.589436	1.04313e-17
IGF1	ENSG00000017427	1.37627	2.90932e-07
IGF1R	ENSG00000140443	1.34351	3.77465e-21
IGF2	ENSG00000167244	0.603213	0.0157519
IGF2BP2	ENSG00000073792	1.71179	1.1925e-09
IGF2BP3	ENSG00000136231	0.710941	5.0094e-06
IGFBP2	ENSG00000115457	1.87059	4.56751e-10
IGFBP3	ENSG00000146674	-1.47261	1.71205e-16
IGFBP4	ENSG00000141753	-1.1584	2.09471e-14
IGIP	ENSG00000182700	-0.674589	1.12494e-14
IGSF6	ENSG00000140749	0.652053	1.51566e-08
IGSF8	ENSG00000162729	-0.845061	4.48617e-25
IGSF9B	ENSG00000080854	-1.39759	6.26443e-19
IKBKE	ENSG00000263528	-0.59537	3.58744e-19
IKZF2	ENSG00000030419	-1.48687	5.08477e-21
IKZF3	ENSG00000161405	-1.19183	2.70502e-25
IL10RA	ENSG00000110324	-0.830382	2.44898e-31
IL10RB	ENSG00000243646	0.693568	2.26684e-15
IL11RA	ENSG00000137070	-0.994024	1.19637e-21
IL12RB1	ENSG00000096996	-0.761087	2.45922e-16
IL12RB2	ENSG00000081985	-1.39755	4.49518e-17
IL13RA1	ENSG00000131724	0.782364	2.93959e-08
IL15	ENSG00000164136	-0.675184	5.89048e-07
IL17RA	ENSG00000177663	0.942508	1.08343e-13
IL18	ENSG00000150782	0.98944	3.69501e-17
IL18BP	ENSG00000137496	-0.737288	6.60412e-29
IL18R1	ENSG00000115604	1.89125	1.73107e-10
IL18RAP	ENSG00000115607	1.57792	1.61544e-10
IL1B	ENSG00000125538	0.666263	9.54239e-05
IL1R1	ENSG00000115594	2.9561	4.84727e-31
IL1R2	ENSG00000115590	3.34623	2.90241e-24
IL1RAP	ENSG00000196083	1.01864	8.9431e-10
IL1RL1	ENSG00000115602	1.77618	1.34443e-09
IL1RL2	ENSG00000115598	1.06361	7.57621e-20
IL21R	ENSG00000103522	-1.46829	2.30456e-33
IL23R	ENSG00000162594	-0.881341	7.38811e-06
IL27RA	ENSG00000104998	-0.691982	1.19062e-17
IL2RB	ENSG00000100385	-1.95554	4.92964e-32
IL31RA	ENSG00000164509	-0.758177	5.20468e-05
IL32	ENSG00000008517	-0.966879	1.10879e-14
IL4I1	ENSG00000104951	-1.52168	1.36309e-15
IL4R	ENSG00000077238	1.32831	4.23731e-16
IL6R	ENSG00000160712	0.633481	4.26336e-09
IL7	ENSG00000104432	-0.668453	5.81407e-07
IL7R	ENSG00000168685	-1.34647	2.287e-19
ILK	ENSG00000166333	0.82787	4.7095e-20
IMMP2L	ENSG00000184903	-0.788868	2.13314e-12
IMPA2	ENSG00000141401	1.21284	2.45592e-17
IMPDH1	ENSG00000106348	0.927631	9.64738e-16
INAVA	ENSG00000163362	1.72714	1.27075e-25
ING2	ENSG00000168556	0.652917	7.99539e-16
INHBA	ENSG00000122641	3.75678	2.61746e-31
INHBB	ENSG00000163083	2.32658	1.01933e-17
INKA2	ENSG00000197852	0.786021	3.17386e-08
INPP1	ENSG00000151689	0.658488	2.40636e-19
INPP4B	ENSG00000109452	-1.28949	4.5029e-18
INPP5A	ENSG00000068383	0.724807	6.46409e-18
INPP5E	ENSG00000148384	-0.684378	1.6803e-18
INSC	ENSG00000188487	1.77056	5.25086e-18
INSL3	ENSG00000248099	1.17282	1.10151e-11
INSR	ENSG00000171105	1.22991	5.35649e-17
INSYN2A	ENSG00000188916	0.678901	4.78112e-07
INTS6	ENSG00000102786	0.606029	2.41006e-23
IPMK	ENSG00000151151	0.640071	1.70073e-09
IQGAP1	ENSG00000140575	0.860754	3.42033e-14
IQGAP2	ENSG00000145703	0.628215	2.81242e-15
IQGAP3	ENSG00000183856	2.33404	7.24631e-29
IQSEC2	ENSG00000124313	-0.642244	9.60649e-07
IQSEC3	ENSG00000120645	-0.957877	0.0017814
IRAK1BP1	ENSG00000146243	-0.845253	1.71475e-10
IRAK2	ENSG00000134070	0.908119	8.52499e-11
IRAK3	ENSG00000090376	2.27483	3.98218e-27
IRF2BPL	ENSG00000119669	1.25576	1.88215e-11
IRF7	ENSG00000185507	-0.892179	0.00143488
IRS2	ENSG00000185950	1.61058	2.84232e-16
ISCA1	ENSG00000135070	1.20689	4.08817e-13
ISCU	ENSG00000136003	0.787433	1.08094e-16
ISG15	ENSG00000187608	-2.1777	5.15086e-07
ISM1	ENSG00000101230	-0.824666	1.54484e-07
ITFG2	ENSG00000111203	-0.77516	1.94728e-25
ITGA2B	ENSG00000005961	2.40631	1.24899e-15
ITGA3	ENSG00000005884	-0.713613	7.08488e-10
ITGA4	ENSG00000115232	-0.649956	6.35399e-11
ITGA7	ENSG00000135424	2.22676	1.42806e-17
ITGA8	ENSG00000077943	0.612686	4.25617e-05
ITGA9	ENSG00000144668	3.0361	6.95955e-31
ITGAM	ENSG00000169896	1.2994	3.33406e-18
ITGAX	ENSG00000140678	0.691074	2.92959e-06
ITGB3	ENSG00000259207	2.33763	1.41461e-15
ITGB4	ENSG00000132470	1.65237	2.43257e-08
ITGB5	ENSG00000082781	1.14441	7.85893e-07
ITGB7	ENSG00000139626	-1.09335	5.11981e-22
ITGB8	ENSG00000105855	-0.607495	0.0345712
ITK	ENSG00000113263	-1.38791	2.59454e-26
ITLN1	ENSG00000179914	1.08837	0.000137789
ITM2A	ENSG00000078596	-0.785201	4.48191e-09
ITM2C	ENSG00000135916	0.907851	2.63439e-05
ITPKC	ENSG00000086544	1.00433	4.60619e-11
ITPR1	ENSG00000150995	-0.652253	8.03155e-22
ITPR3	ENSG00000096433	-1.15427	3.7205e-28
ITPRID2	ENSG00000138434	0.728225	8.98335e-15
ITPRIPL1	ENSG00000198885	-1.07174	1.03883e-18
IVD	ENSG00000128928	-0.686875	8.89048e-23
IVNS1ABP	ENSG00000116679	0.792612	4.38158e-26
JADE2	ENSG00000043143	-0.769088	2.41116e-16
JAG1	ENSG00000101384	1.00244	1.81485e-16
JAG2	ENSG00000184916	-0.723412	3.28417e-10
JAK2	ENSG00000096968	0.635128	1.04732e-08
JAK3	ENSG00000105639	0.861928	8.31134e-12
JAKMIP1	ENSG00000152969	-1.17408	1.33055e-14
JAKMIP2	ENSG00000176049	-1.78325	4.64286e-25
JAM3	ENSG00000166086	1.34364	7.99585e-12
JAZF1	ENSG00000153814	0.731349	1.42911e-06
JCAD	ENSG00000165757	0.814923	1.6147e-11
[truncated: 2,593 more rows]
