# Supplementary material for: Blood transcriptome responses in patients correlate with severity of COVID-19 disease
Source: Front Immunol. 2023 Jan 20;13:1043219. doi: 10.3389/fimmu.2022.1043219 (PMC9896980; doi:10.3389/fimmu.2022.1043219)
Supplement: Supplementary Data Sheet 7 — correlation_sevLevel_190722_2.txt. [file DataSheet_7.xlsx]

## Sheet: S7_correlation_sevLevel_190722_
gene_symbol	WHO_severity_corEff	WHO_severity_padj
A3GALT2	0.562343	6.02119e-24
AASS	-0.568823	1.37482e-24
AATK	0.468478	4.72058e-16
ABCA1	0.496947	3.40252e-18
ABCA13	0.741491	9.46098e-49
ABCB1	-0.700749	1.76204e-41
ABCB11	0.464048	9.76763e-16
ABCB4	-0.491675	8.7849e-18
ABCC11	0.446137	1.66278e-14
ABCC3	0.446497	1.5733e-14
ABCC6	0.468843	4.44384e-16
ABCD2	-0.691954	4.53042e-40
ABLIM1	-0.724578	1.42033e-45
ABLIM2	-0.702846	7.98354e-42
ABLIM3	0.561699	6.96143e-24
AC004551.1	0.36291	1.18692e-09
AC005747.1	0.524005	2.00412e-20
AC008554.1	-0.635913	3.75763e-32
AC020613.1	0.551876	6.11766e-23
AC022966.1	-0.694866	1.56614e-40
AC027237.1	0.712348	2.02071e-43
AC074143.1	0.606907	1.16297e-28
AC080038.1	-0.276553	6.71008e-06
AC118754.1	0.311158	2.91047e-07
AC129492.1	0.446599	1.54883e-14
AC139768.1	-0.72317	2.54827e-45
ACCSL	0.489921	1.19987e-17
ACE	-0.602057	4.11812e-28
ACER1	-0.604696	2.07546e-28
ACHE	0.318352	1.43804e-07
ACKR3	-0.547121	1.70784e-22
ACOX2	0.554287	3.61243e-23
ACOXL	0.60559	1.64311e-28
ACRBP	0.551087	7.26173e-23
ACSL1	0.543585	3.6256e-22
ACSM3	-0.385952	7.3016e-11
ACSS3	0.428067	2.46444e-13
ACTA2	0.415576	1.44959e-12
ACVR1B	0.652788	2.32688e-34
ACVR1C	-0.634214	6.16075e-32
ACVR2A	-0.634184	6.21447e-32
ACVR2B	-0.669928	9.43937e-37
ACVRL1	0.478993	8.05202e-17
ADAM12	-0.528319	8.46558e-21
ADAM17	0.594369	2.92579e-27
ADAM22	-0.683355	9.69802e-39
ADAM23	-0.547448	1.59215e-22
ADAM28	-0.485566	2.58313e-17
ADAM32	0.669769	9.95368e-37
ADAM9	0.722758	3.02083e-45
ADAMTS10	-0.628599	3.08966e-31
ADAMTS17	-0.548585	1.24707e-22
ADAMTS2	0.681609	1.78335e-38
ADAMTS3	0.424996	3.83623e-13
ADAMTS4	-0.606248	1.38288e-28
ADAMTS5	-0.573906	4.2185e-25
ADAMTSL5	-0.521134	3.53225e-20
ADARB1	-0.589691	9.40437e-27
ADAT2	-0.619558	3.87155e-30
ADCY3	0.368344	6.2718e-10
ADCY4	0.625909	6.61124e-31
ADCY6	0.414337	1.72146e-12
ADGRA3	-0.460956	1.61245e-15
ADGRB2	-0.530662	5.2738e-21
ADGRD1	-0.505565	6.9658e-19
ADGRE2	0.461046	1.58926e-15
ADGRG1	-0.328404	5.20263e-08
ADGRG3	0.400431	1.12859e-11
ADGRG5	-0.486277	2.28103e-17
ADGRL1	-0.618903	4.6341e-30
ADM	0.507983	4.42771e-19
ADM2	0.555945	2.50833e-23
ADORA2B	0.597466	1.33657e-27
ADRA2A	0.391895	3.43021e-11
AEBP1	-0.463297	1.1037e-15
AFF2	0.534405	2.45777e-21
AFF3	-0.543345	3.81464e-22
AGAP1	-0.485475	2.62495e-17
AGBL3	-0.60258	3.59733e-28
AGFG1	0.651558	3.40855e-34
AGFG2	-0.704695	3.94953e-42
AGPAT1	0.58792	1.456e-26
AGPAT2	0.6981	4.74359e-41
AGTRAP	0.701524	1.31604e-41
AHNAK	-0.594188	3.06259e-27
AHSP	0.307589	4.10079e-07
AIG1	0.565648	2.84627e-24
AIM2	0.537431	1.31629e-21
AJAP1	-0.644302	3.12338e-33
AK5	-0.632602	9.8205e-32
AKAP11	-0.710631	3.97004e-43
AKAP12	-0.51812	6.36759e-20
AKAP6	-0.552856	4.94087e-23
AKIRIN2	0.634068	6.42671e-32
AKT3	-0.711385	2.95285e-43
AL121768.1	-0.66142	1.52029e-35
ALAS1	0.702697	8.44812e-42
ALAS2	0.183121	0.00468292
ALDH1A1	-0.489714	1.24477e-17
ALDH1A2	0.611204	3.72449e-29
ALDH1L2	0.711273	3.08606e-43
ALDH3B1	0.573175	5.00631e-25
ALDH4A1	0.665409	4.17877e-36
ALDOA	0.621594	2.20659e-30
ALKBH8	-0.649078	7.3154e-34
ALOX12	0.544933	2.7242e-22
ALOX15	-0.499675	2.06967e-18
ALOX15B	0.49084	1.0192e-17
ALOX5	0.552736	5.07241e-23
ALOX5AP	0.656992	6.23211e-35
ALPK1	0.499872	1.99632e-18
ALPK2	-0.435883	7.83074e-14
ALPK3	0.561575	7.15771e-24
ALPL	0.343372	1.0678e-08
ALS2CL	-0.677003	8.71938e-38
AMFR	0.443783	2.38411e-14
AMIGO1	-0.726164	7.32464e-46
AMOT	-0.697887	5.1345e-41
AMOTL1	0.471279	2.96477e-16
AMPH	0.675379	1.51507e-37
AMZ1	-0.525581	1.46502e-20
ANG	0.56434	3.83293e-24
ANK3	-0.541409	5.7371e-22
ANKK1	-0.466317	6.73939e-16
ANKRD22	0.675217	1.60099e-37
ANKRD31	-0.570435	9.47427e-25
ANKRD33B	0.604475	2.19871e-28
ANKRD34B	0.567363	1.92332e-24
ANKRD9	0.54063	6.7566e-22
ANKS6	-0.683098	1.06086e-38
ANKUB1	-0.625801	6.81646e-31
ANLN	0.767267	4.21618e-54
ANO10	0.635844	3.83407e-32
ANO2	0.510872	2.56466e-19
ANO9	-0.685802	4.09858e-39
ANOS1	0.362622	1.22732e-09
ANTXRL	0.515935	9.72455e-20
ANXA3	0.634876	5.08329e-32
AOC1	0.323815	8.3138e-08
AP1M2	0.445046	1.96579e-14
AP3B2	0.542999	4.1042e-22
AP5B1	0.578711	1.35442e-25
APBA1	-0.69323	2.84883e-40
APBA2	-0.53291	3.33807e-21
APBB1	-0.744935	1.98804e-49
APMAP	0.58613	2.25863e-26
APOBEC3A	0.550903	7.55784e-23
APOBEC3B	0.377513	2.07985e-10
APOL3	-0.558087	1.56094e-23
AQP10	0.544804	2.79977e-22
AQP9	0.461109	1.57315e-15
AREG	0.467916	5.17983e-16
ARFGEF3	0.517624	7.01152e-20
ARG1	0.678082	6.02723e-38
ARG2	0.604139	2.3999e-28
ARHGAP11A	0.555404	2.82591e-23
ARHGAP18	0.609452	5.93849e-29
ARHGAP23	0.61609	9.99068e-30
ARHGAP24	0.512638	1.83208e-19
ARHGAP29	0.632321	1.06477e-31
ARHGAP42	0.46603	7.06414e-16
ARHGAP6	0.461485	1.48032e-15
ARHGEF10L	-0.436543	7.09892e-14
ARHGEF17	0.591036	6.73579e-27
ARHGEF37	0.344938	9.00392e-09
ARHGEF39	0.628499	3.17848e-31
ARHGEF4	-0.618448	5.25096e-30
ARHGEF40	0.325085	7.30814e-08
ARHGEF9	-0.653694	1.75497e-34
ARID3A	0.517552	7.11027e-20
ARL10	-0.659042	3.25317e-35
ARL11	0.597324	1.38589e-27
ARL14EP	-0.582267	5.77343e-26
ARL4C	-0.595403	2.2548e-27
ARL6	-0.58992	8.88618e-27
ARL8A	0.661937	1.28731e-35
ARMC12	0.551171	7.13172e-23
ARNTL2	0.690757	6.98439e-40
ARPIN	-0.390914	3.88982e-11
ART4	0.295167	1.30613e-06
ASAH2B	-0.644822	2.66962e-33
ASAP1	0.518902	5.46764e-20
ASAP2	0.392452	3.1933e-11
ASB2	-0.539766	8.09617e-22
ASGR2	0.56291	5.29818e-24
ASPH	0.603054	3.18167e-28
ASPM	0.714745	7.80692e-44
ASPRV1	0.346783	7.35543e-09
ASS1	0.569178	1.26679e-24
ASTN2	-0.623873	1.17026e-30
ATF7IP2	-0.624461	9.92916e-31
ATG9B	-0.670641	7.44866e-37
ATP11A	0.624389	1.01316e-30
ATP1B2	0.34564	8.3382e-09
ATP2C2	0.602939	3.27757e-28
ATP6V0E1	0.67577	1.327e-37
ATP6V0E2	-0.64233	5.64423e-33
ATP8B4	0.637646	2.2618e-32
ATP9A	0.577719	1.71528e-25
AUNIP	0.72033	8.1924e-45
AURKA	0.71978	1.02518e-44
AURKB	0.782404	1.40659e-57
AUTS2	-0.615314	1.23334e-29
AXIN2	-0.667163	2.353e-36
AZIN2	-0.695314	1.32836e-40
AZU1	0.64001	1.12594e-32
B2M	0.573059	5.14292e-25
B3GALT2	-0.660303	2.17538e-35
B3GNT2	0.619635	3.79e-30
B3GNT5	0.488284	1.6029e-17
B3GNT8	0.576047	2.54859e-25
B4GALT2	0.67808	6.03166e-38
B4GALT5	0.596665	1.63832e-27
BACH2	-0.63093	1.58841e-31
BAG3	-0.604309	2.29602e-28
BAMBI	0.632047	1.15228e-31
BANK1	-0.486133	2.33943e-17
BASP1	0.395698	2.09881e-11
BATF	0.660163	2.27447e-35
BATF2	0.524232	1.91588e-20
BCAS4	-0.695929	1.05948e-40
BCAT1	0.573679	4.4482e-25
BCKDHB	-0.647469	1.19633e-33
BCL11B	-0.728523	2.71019e-46
BCL2A1	0.518748	5.63463e-20
BCL2L15	0.54503	2.66867e-22
BCL3	0.501135	1.58321e-18
BCL6	0.581178	7.50477e-26
BCL9L	-0.70509	3.39466e-42
BEND7	0.536363	1.64194e-21
BEX1	0.456441	3.32237e-15
BEX3	0.503504	1.02218e-18
BHLHA15	0.691119	6.12787e-40
BICDL1	-0.683078	1.06833e-38
BICDL2	0.424429	4.1606e-13
BIK	0.597113	1.4623e-27
BIN1	-0.60693	1.15615e-28
BIRC3	-0.55253	5.30522e-23
BIRC5	0.805278	2.13262e-63
BLOC1S1	0.72898	2.23233e-46
BMP2	0.365466	8.80577e-10
BMP6	0.458908	2.24132e-15
BMP8B	0.508563	3.96943e-19
BMPR1A	-0.648602	8.46467e-34
BMX	0.615933	1.04261e-29
BNC2	-0.29378	1.48158e-06
BPI	0.708794	8.13314e-43
BRCA2	0.468709	4.54347e-16
BRI3	0.712356	2.01449e-43
BST1	0.578024	1.5952e-25
BTBD11	-0.605935	1.50103e-28
BTBD19	0.537569	1.27918e-21
BTNL3	0.15409	0.0212831
BUB1	0.78483	3.67323e-58
BUB1B	0.788121	5.77657e-59
BVES	0.492282	7.88214e-18
C10orf105	0.512554	1.86166e-19
C12orf42	-0.613437	2.04733e-29
C12orf45	-0.657951	4.60113e-35
C13orf46	-0.511207	2.40654e-19
C14orf132	-0.531552	4.40224e-21
C16orf74	-0.544092	3.25684e-22
C17orf53	0.680059	3.05186e-38
C19orf38	0.633594	7.37294e-32
C1orf198	0.381179	1.32471e-10
C1orf21	-0.420234	7.55095e-13
C1orf226	0.63012	2.00266e-31
C1QA	0.333922	2.93065e-08
C1QB	0.497179	3.2624e-18
C1QC	0.536412	1.62553e-21
C1RL	0.554243	3.64736e-23
C21orf59.TCP10L	-0.701164	1.50739e-41
C2orf88	0.467003	6.02061e-16
C3AR1	0.616403	9.17509e-30
C4BPA	0.14262	0.0363461
C4orf50	-0.320605	1.1487e-07
C5orf30	0.59739	1.36283e-27
C5orf47	0.556468	2.23497e-23
C5orf63	-0.559742	1.07959e-23
C5orf67	0.436352	7.30369e-14
C8orf88	0.538354	1.08673e-21
CA1	0.290161	2.05184e-06
CA11	-0.614663	1.47093e-29
CA12	0.613906	1.80406e-29
CA2	0.453893	4.97307e-15
CA4	0.637167	2.60323e-32
CA5B	-0.692049	4.37603e-40
CABP4	-0.558582	1.39835e-23
CACNA1E	0.506074	6.33463e-19
CACNA1H	-0.517351	7.3929e-20
CACNA1I	-0.48441	3.16065e-17
CACNA2D2	-0.482163	4.66769e-17
CACNA2D3	-0.687538	2.21408e-39
CACNB4	-0.403215	7.79979e-12
CACNG6	-0.577225	1.92848e-25
CACNG8	-0.387473	6.02624e-11
CALD1	0.39604	2.00739e-11
CALHM5	0.446678	1.53008e-14
CAMK2D	-0.631118	1.50508e-31
CAMK2N1	-0.658238	4.2002e-35
CAMK4	-0.688131	1.79197e-39
CAMKK1	0.444706	2.07087e-14
CAMKK2	0.629557	2.35186e-31
CAMP	0.709788	5.52071e-43
CAMSAP2	-0.542352	4.70463e-22
CAND2	-0.528419	8.29696e-21
CAP1	0.602541	3.63426e-28
CAPG	0.680521	2.6015e-38
CAPN11	0.409059	3.55047e-12
CAPN13	0.572274	6.17801e-25
CARD11	-0.617718	6.41211e-30
CARD16	0.563858	4.27614e-24
CARD17	0.462235	1.31121e-15
CARD19	0.604546	2.15796e-28
CARD6	0.686006	3.81392e-39
CARMIL2	-0.665325	4.29432e-36
CARNS1	-0.507608	4.75157e-19
CASD1	-0.631316	1.42164e-31
CASP5	0.312015	2.67843e-07
CASS4	-0.474716	1.66534e-16
CATSPER2	-0.571811	6.88221e-25
CATSPERB	-0.615669	1.1202e-29
CAV1	0.676532	1.02391e-37
CAV2	0.426688	3.00778e-13
CAVIN2	0.342794	1.13695e-08
CAVIN3	0.379901	1.55135e-10
CBLB	-0.629775	2.2099e-31
CBS	0.322201	9.78556e-08
CBSL	0.461557	1.46334e-15
CC2D2A	-0.586186	2.22805e-26
CC2D2B	0.624758	9.13573e-31
CCDC102B	-0.567845	1.72185e-24
CCDC136	-0.573349	4.80555e-25
CCDC140	0.54818	1.36077e-22
CCDC141	-0.636524	3.14238e-32
CCDC150	0.658532	3.82614e-35
CCDC152	-0.5888	1.1721e-26
CCDC17	0.608036	8.6379e-29
CCDC180	-0.537877	1.19994e-21
CCDC65	-0.60567	1.60892e-28
CCDC66	-0.662452	1.09051e-35
CCDC7	-0.61084	4.10433e-29
CCDC71L	0.588458	1.27546e-26
CCDC85C	-0.651316	3.67304e-34
CCDC89	-0.466373	6.67713e-16
CCIN	0.556264	2.33807e-23
CCL28	-0.677396	7.62324e-38
CCNA1	0.559076	1.25256e-23
CCNA2	0.767822	3.1787e-54
CCNB1	0.702696	8.4492e-42
CCNB2	0.798079	1.74237e-61
CCND3	0.676842	9.21077e-38
CCNE1	0.5843	3.52885e-26
CCNE2	0.689177	1.23254e-39
CCNI2	-0.611478	3.46187e-29
CCR3	-0.558486	1.42861e-23
CCR4	-0.584593	3.28636e-26
CCR5	-0.44743	1.36268e-14
CCR6	-0.648557	8.58242e-34
CCR7	-0.590707	7.31026e-27
CCR8	-0.505721	6.76616e-19
CCR9	-0.503224	1.07664e-18
CCRL2	0.542851	4.23422e-22
CD151	0.530404	5.55767e-21
CD160	-0.504487	8.51534e-19
CD163	0.500271	1.85523e-18
CD163L1	0.47329	2.11711e-16
CD177	0.608736	7.17927e-29
CD1C	-0.615408	1.20223e-29
CD1E	-0.573233	4.93787e-25
CD2	-0.568498	1.48184e-24
CD200	-0.40404	6.98546e-12
CD22	-0.492007	8.27953e-18
CD24	0.551416	6.76206e-23
CD244	-0.552365	5.50021e-23
CD247	-0.545977	2.18092e-22
CD248	-0.498293	2.66384e-18
CD274	0.431816	1.4273e-13
CD28	-0.69792	5.07258e-41
CD38	0.463123	1.1353e-15
CD3D	-0.603335	2.95743e-28
CD3E	-0.662366	1.12125e-35
CD3G	-0.620171	3.26983e-30
CD4	-0.677845	6.53767e-38
CD40LG	-0.72974	1.61618e-46
CD5	-0.692323	3.96177e-40
CD55	0.503487	1.02539e-18
CD58	0.683873	8.08598e-39
CD59	0.491446	9.15087e-18
CD6	-0.672947	3.44358e-37
CD63	0.697216	6.5863e-41
CD7	-0.639718	1.22759e-32
CD74	-0.549407	1.04477e-22
CD8A	-0.498059	2.77996e-18
CD8B	-0.565204	3.14955e-24
CD9	0.36405	1.03937e-09
CD96	-0.690746	7.01135e-40
CDA	0.582524	5.42605e-26
CDC20	0.77618	4.08113e-56
CDC25A	0.789771	2.25642e-59
CDC25B	-0.586377	2.12645e-26
CDC25C	0.756895	7.21845e-52
CDC42EP1	0.307861	3.99582e-07
CDC42EP3	0.640465	9.83798e-33
CDC45	0.798746	1.16732e-61
CDC6	0.796394	4.7563e-61
CDCA2	0.765783	8.94816e-54
CDCA3	0.751336	1.02315e-50
CDCA5	0.783777	6.59274e-58
CDCA8	0.744227	2.74572e-49
CDH2	-0.428291	2.38565e-13
CDH6	0.592936	4.19248e-27
CDHR3	-0.700331	2.06177e-41
CDK1	0.742416	6.23632e-49
CDK14	0.611622	3.33103e-29
CDK20	-0.687992	1.88333e-39
CDK5R1	0.450321	8.70414e-15
CDKN1A	0.540727	6.62113e-22
CDKN1C	-0.44797	1.25368e-14
CDKN2B	0.570582	9.15695e-25
CDKN2C	0.75903	2.55912e-52
CDKN2D	0.537066	1.41972e-21
CDKN3	0.626117	6.23653e-31
CDON	-0.687525	2.22385e-39
CDT1	0.78868	4.20639e-59
CEACAM1	0.662062	1.23675e-35
CEACAM4	0.556833	2.06163e-23
CEACAM6	0.639454	1.32727e-32
CEACAM8	0.665614	3.90787e-36
CEBPA	0.596048	1.91564e-27
CEBPB	0.539066	9.37024e-22
CEBPD	0.652167	2.82187e-34
CEBPE	0.524182	1.93494e-20
CELSR1	-0.518463	5.95646e-20
CELSR2	-0.612668	2.51703e-29
CENPA	0.777803	1.71353e-56
CENPE	0.508631	3.91926e-19
CENPF	0.685994	3.82993e-39
CENPI	0.570117	1.01974e-24
CENPM	0.60882	7.02029e-29
CENPN	0.638736	1.6411e-32
CENPU	0.630626	1.73266e-31
CENPW	0.676676	9.74715e-38
CEP126	-0.671811	5.04029e-37
CEP170B	-0.429372	2.03931e-13
CEP19	0.483832	3.49483e-17
CEP290	-0.664595	5.44641e-36
CEP55	0.75688	7.27137e-52
CEP68	-0.719378	1.20736e-44
CEP70	-0.605678	1.60544e-28
CEP78	-0.502895	1.14412e-18
CES1	0.354309	3.18018e-09
CETP	0.535949	1.7887e-21
CFAP36	-0.708528	9.01941e-43
CFAP54	0.44164	3.30203e-14
CFAP77	0.463374	1.09e-15
CFAP97	-0.624651	9.41415e-31
CFH	-0.38089	1.37299e-10
CFLAR	0.558167	1.53359e-23
CFP	0.582869	4.99188e-26
CHAC1	0.646123	1.8013e-33
CHCHD6	-0.63744	2.40263e-32
CHD7	0.546909	1.7871e-22
CHEK1	0.739148	2.69503e-48
CHIC1	-0.666085	3.35001e-36
CHIT1	0.655098	1.13116e-34
CHMP7	-0.721813	4.45979e-45
CHPF	0.451925	6.77485e-15
CHPT1	0.494638	5.165e-18
CHRNA2	0.51126	2.38213e-19
CHST1	0.442628	2.8427e-14
CHST15	0.538747	1.00132e-21
CHST8	0.488656	1.50094e-17
CIITA	-0.53468	2.32283e-21
CILP2	0.452217	6.47192e-15
CIT	0.738249	4.01676e-48
CITED4	0.655725	9.29064e-35
CKAP2L	0.786097	1.80921e-58
CKAP4	0.695834	1.09725e-40
CKLF.CMTM1	0.494991	4.84709e-18
CLCF1	-0.564352	3.82249e-24
CLDN9	0.631137	1.49696e-31
CLEC10A	-0.567531	1.85032e-24
CLEC12A	0.279973	5.01119e-06
CLEC12B	0.283002	3.85679e-06
CLEC17A	-0.445737	1.76821e-14
CLEC18B	0.434616	9.44949e-14
CLEC1B	0.570732	8.84234e-25
CLEC2L	0.383756	9.61485e-11
CLEC4D	0.647199	1.29903e-33
CLEC4E	0.63563	4.0807e-32
CLEC4F	-0.52891	7.5161e-21
CLEC5A	0.697022	7.07605e-41
CLIC1	0.687459	2.2769e-39
CLIC3	-0.410216	3.03292e-12
CLIC4	0.683239	1.00977e-38
CLIC5	-0.717016	3.14133e-44
CLNK	-0.49284	7.1329e-18
CLSPN	0.772877	2.33316e-55
CLSTN1	-0.633742	7.06481e-32
CLTCL1	0.686265	3.4793e-39
CLU	0.581936	6.25329e-26
CLUAP1	-0.610779	4.1727e-29
CLYBL	-0.673039	3.33864e-37
CMBL	0.231065	0.000227064
CMKLR1	-0.30744	4.1596e-07
CMPK2	0.375926	2.52403e-10
CMSS1	-0.610087	5.01692e-29
CMTM1	0.612993	2.30689e-29
CMTM4	0.555744	2.62209e-23
CMTM5	0.61465	1.47612e-29
CNGA4	0.596081	1.89965e-27
CNIH4	0.65563	9.57242e-35
CNKSR2	-0.60147	4.79289e-28
CNN1	0.44586	1.73518e-14
CNR1	0.395698	2.0988e-11
CNR2	-0.646156	1.7832e-33
CNTNAP1	-0.52839	8.34664e-21
CNTNAP2	-0.44368	2.42202e-14
COL10A1	0.397791	1.59709e-11
COL13A1	-0.40031	1.14681e-11
COL17A1	0.658995	3.3014e-35
COL19A1	-0.467658	5.40494e-16
COL24A1	0.543342	3.81736e-22
COL26A1	-0.367227	7.15754e-10
COL5A1	-0.507542	4.81081e-19
COL5A3	-0.374962	2.83739e-10
COL6A1	-0.626012	6.42278e-31
COL6A2	-0.608585	7.47139e-29
COL6A3	0.316819	1.67372e-07
COL7A1	0.539598	8.3843e-22
COL9A2	0.420184	7.6046e-13
COLGALT2	-0.449012	1.06677e-14
COLQ	-0.530359	5.60874e-21
COQ10A	-0.653959	1.61592e-34
CORO2A	0.608516	7.60849e-29
COX6B2	0.388437	5.33391e-11
CPA3	-0.420862	6.9103e-13
CPE	0.601495	4.762e-28
CPEB4	0.637402	2.43004e-32
CPLANE1	-0.581059	7.72252e-26
CPNE2	0.556086	2.43152e-23
CPNE3	0.519845	4.54815e-20
CPNE4	0.384648	8.59989e-11
CPNE5	0.499617	2.09165e-18
CPXM2	0.506607	5.73321e-19
CR1	0.557153	1.92053e-23
CR2	-0.558606	1.39092e-23
CRACR2B	0.599419	8.12043e-28
CREB3L1	0.582607	5.31845e-26
CREB5	0.444587	2.10868e-14
CREG1	0.646083	1.82316e-33
CRIM1	-0.667283	2.26184e-36
CRIP2	-0.637184	2.59003e-32
CRISP2	0.545148	2.60257e-22
CRISP3	0.644701	2.76916e-33
CRISPLD2	0.569291	1.23412e-24
CROCC	-0.647303	1.25841e-33
CROCC2	-0.620476	3.00566e-30
CROT	-0.660907	1.79235e-35
CRTAM	-0.608103	8.48654e-29
CRYM	0.43275	1.24425e-13
CSF1R	-0.509617	3.25342e-19
CSF2RA	0.470806	3.20764e-16
CSGALNACT1	0.447967	1.25417e-14
CSGALNACT2	0.651163	3.85059e-34
CSMD1	-0.279851	5.064e-06
CSRNP1	0.429836	1.90619e-13
CST7	0.586326	2.15313e-26
CSTA	0.621105	2.52646e-30
CTDSPL	0.490817	1.02341e-17
CTNNAL1	0.369864	5.23525e-10
CTSA	0.621593	2.20716e-30
CTSD	0.664323	5.95162e-36
CTSF	-0.632694	9.5642e-32
CTSG	0.552503	5.33716e-23
CTSO	-0.615846	1.06762e-29
CTTN	0.421386	6.4161e-13
CTTNBP2	-0.50942	3.37669e-19
CUX2	-0.561938	6.59699e-24
CX3CR1	-0.343119	1.09756e-08
CXCL3	0.602751	3.44187e-28
CXCR3	-0.494787	5.02802e-18
CXCR5	-0.619085	4.40916e-30
CXCR6	-0.482686	4.26385e-17
CYB561	-0.538665	1.01854e-21
CYB5R2	0.461822	1.40195e-15
CYB5R3	0.505861	6.5913e-19
CYGB	0.496258	3.85526e-18
CYP19A1	0.603646	2.72833e-28
CYP1B1	0.479904	6.88836e-17
CYP26C1	0.605395	1.72891e-28
CYP2S1	-0.553602	4.19727e-23
CYP2U1	-0.718847	1.49877e-44
CYP46A1	-0.714283	9.38377e-44
CYP4F22	-0.43645	7.19766e-14
CYP4F3	0.526394	1.24546e-20
CYP4V2	-0.552925	4.86731e-23
CYP7B1	-0.517383	7.34813e-20
CYSLTR2	-0.692002	4.45167e-40
CYSTM1	0.567764	1.75404e-24
CYYR1	0.561787	6.82564e-24
DAAM2	0.493784	6.02311e-18
DAB1	-0.560933	8.26917e-24
DACH1	0.546722	1.8602e-22
DAGLA	-0.446564	1.55714e-14
DBN1	0.532491	3.63609e-21
DBNDD1	-0.58865	1.21656e-26
DCC	0.605112	1.8619e-28
DCHS1	-0.601515	4.73688e-28
DCST1	0.507442	4.90199e-19
DDAH2	0.631441	1.3717e-31
DDIAS	0.649998	5.51506e-34
DDIT3	0.546865	1.80402e-22
DDIT4	0.427928	2.51453e-13
DDR2	0.416237	1.32233e-12
DDX60L	0.468935	4.37669e-16
DEFA3	0.565374	3.02966e-24
DEFA4	0.628941	2.80352e-31
DENND2C	0.520653	3.88198e-20
DENND3	0.517077	7.79743e-20
DEPDC1	0.714574	8.35961e-44
DEPDC1B	0.734697	1.91068e-47
DEPP1	0.59674	1.60745e-27
DERL3	0.547949	1.4299e-22
DET1	-0.638424	1.7988e-32
DGAT2	0.334887	2.64779e-08
DGKE	-0.653438	1.90057e-34
DGKH	0.427453	2.69357e-13
DGKI	0.556701	2.12248e-23
DGKK	-0.274717	3.9177e-06
DHCR24	0.657781	4.85463e-35
DHCR7	0.5729	5.33793e-25
DHFR	0.668617	1.45744e-36
DHRS13	0.416302	1.31051e-12
DHRS3	-0.715702	5.32672e-44
DHRS9	0.492011	8.27367e-18
DIAPH3	0.72785	3.60227e-46
DIP2C	-0.620518	2.97173e-30
DIPK1B	0.431098	1.58548e-13
DISP1	-0.699653	2.65777e-41
DKK3	-0.546461	1.96685e-22
DLC1	0.476513	1.22879e-16
DLG2	-0.639212	1.42571e-32
DLG3	-0.570527	9.27355e-25
DLG5	-0.461454	1.4879e-15
DLGAP5	0.747797	5.33334e-50
DLL1	-0.39094	3.87714e-11
DLL4	0.566919	2.12927e-24
DMC1	0.604105	2.42122e-28
DNAH10	0.600682	5.87152e-28
DNAH6	-0.400259	1.15455e-11
DNAI2	-0.571282	7.78312e-25
DNASE1L3	-0.549068	1.12396e-22
DNM1	0.50096	1.63489e-18
DOC2B	0.652572	2.48846e-34
DOCK10	-0.669626	1.04349e-36
DOCK3	-0.570161	1.00933e-24
DOCK4	0.362031	1.31456e-09
DOCK7	-0.582328	5.68918e-26
DOCK9	-0.69365	2.44376e-40
DOK3	0.542652	4.41592e-22
DOK6	0.499999	1.95043e-18
DPH6	-0.537477	1.30383e-21
DPP4	-0.602866	3.34044e-28
DRAM1	0.70455	4.17386e-42
DSC1	-0.594336	2.95085e-27
DSCAML1	-0.58672	1.95484e-26
DSCC1	0.592709	4.43738e-27
DSP	-0.201697	0.00157017
DST	-0.574058	4.07058e-25
DTHD1	-0.509254	3.48438e-19
DTL	0.771987	3.71225e-55
DTX1	-0.53554	1.94593e-21
DTX3	-0.529576	6.57037e-21
DUSP1	0.553029	4.75817e-23
DUSP13	0.75126	1.06027e-50
DYNC1I1	0.638146	1.95218e-32
DYNC2H1	-0.709676	5.76746e-43
DYNLT1	0.559138	1.2353e-23
DYRK2	-0.751927	7.74216e-51
DYRK3	0.233562	0.000190343
DYSF	0.527541	9.89828e-21
DYTN	0.414969	1.57711e-12
DZIP1L	0.563142	5.02801e-24
DZIP3	-0.616415	9.14503e-30
E2F1	0.779898	5.53029e-57
E2F3	0.586839	1.89881e-26
E2F7	0.770213	9.31988e-55
E2F8	0.812833	1.71534e-65
EBF4	-0.619077	4.4182e-30
ECE1	0.559545	1.12806e-23
ECHDC2	-0.581681	6.64827e-26
ECHDC3	0.564617	3.59916e-24
EDAR	-0.601969	4.21356e-28
EDARADD	-0.58029	9.28723e-26
EFCAB12	0.550936	7.50435e-23
EFCAB13	-0.510642	2.67901e-19
EGF	0.529202	7.0862e-21
EGFL7	0.65261	2.45918e-34
EHD2	0.556617	2.16254e-23
EHD3	0.467183	5.84519e-16
EHF	-0.678749	4.79407e-38
EIF1AY	0.12733	0.0351493
EIF2AK2	0.404013	7.01121e-12
EIF4E3	0.56613	2.55024e-24
ELANE	0.654166	1.51429e-34
ELL2	0.719856	9.93963e-45
ELOVL3	0.681477	1.86731e-38
ELOVL4	-0.662054	1.23965e-35
ELOVL7	0.438709	5.1353e-14
ELP2	-0.726989	5.17815e-46
EMB	0.545706	2.31059e-22
EME1	0.636153	3.50267e-32
EMID1	0.533474	2.97453e-21
EMILIN1	0.554793	3.23269e-23
EMILIN2	0.492134	8.09287e-18
EMP1	0.412378	2.25551e-12
ENG	-0.538552	1.04282e-21
ENHO	-0.70084	1.7025e-41
ENO2	-0.590117	8.46223e-27
ENOSF1	-0.625786	6.84413e-31
ENPP1	-0.66798	1.79857e-36
ENPP3	-0.576435	2.32556e-25
ENPP5	-0.419595	8.2631e-13
ENTPD1	0.556668	2.13796e-23
ENTPD7	0.560005	1.01799e-23
EOMES	-0.568737	1.40231e-24
EPAS1	0.507076	5.25089e-19
EPB41L2	-0.65021	5.16693e-34
EPCAM	0.442381	2.95119e-14
EPDR1	0.632808	9.25421e-32
EPHA1	-0.612915	2.35577e-29
EPHA2	-0.529919	6.13119e-21
EPHA4	-0.657874	4.71397e-35
EPHB2	0.320812	1.12511e-07
EPHX2	-0.685074	5.29998e-39
EPSTI1	0.543221	3.91652e-22
ERCC6L	0.467955	5.14636e-16
ERFE	0.54719	1.68261e-22
ERG	0.671827	5.01417e-37
ERGIC1	0.43924	4.74255e-14
ERLIN1	0.646915	1.41613e-33
ESAM	0.522454	2.72391e-20
ESCO2	0.727454	4.25845e-46
ESPL1	0.802537	1.16489e-62
ESYT1	-0.732152	5.75327e-47
ETNK2	-0.569436	1.19353e-24
ETS1	-0.715775	5.17187e-44
ETS2	0.507317	5.01792e-19
ETV7	0.378832	1.76942e-10
EVL	-0.664971	4.81905e-36
EXO1	0.758993	2.60555e-52
EXOC3L2	0.461769	1.41403e-15
EXOC6	0.53564	1.90608e-21
EXOC6B	-0.664455	5.7008e-36
EXOSC4	0.658591	3.75423e-35
EXPH5	-0.669864	9.64262e-37
EXT1	0.602732	3.45824e-28
EYS	0.565461	2.97084e-24
EZHIP	-0.548776	1.19684e-22
F12	0.581928	6.26527e-26
F13A1	0.408795	3.68014e-12
F2RL3	0.505462	7.10145e-19
F5	0.534721	2.30307e-21
FAAH2	-0.578342	1.47895e-25
FABP2	0.460307	1.79016e-15
FABP5	0.641012	8.36095e-33
FADD	0.676331	1.09621e-37
FAH	0.597389	1.36299e-27
FAM102A	-0.734991	1.68062e-47
FAM110C	-0.545293	2.52305e-22
FAM117B	-0.639691	1.23748e-32
FAM129C	-0.500219	1.87333e-18
FAM135A	-0.60597	1.4872e-28
FAM151B	0.693595	2.49313e-40
FAM153A	-0.573922	4.20248e-25
FAM153B	-0.428441	2.33455e-13
FAM160B1	0.56016	9.83234e-24
FAM169A	-0.650429	4.82934e-34
FAM169B	0.314378	2.12774e-07
FAM171A1	-0.518639	5.7557e-20
FAM174B	0.588699	1.20177e-26
FAM209A	0.638161	1.94371e-32
FAM209B	0.631132	1.49873e-31
FAM20A	0.531213	4.71659e-21
FAM241B	-0.597624	1.284e-27
FAM47E	0.484181	3.2893e-17
FAM71F2	0.409531	3.32968e-12
FAM72A	0.626436	5.69966e-31
FAM72B	0.675387	1.51083e-37
FAM83A	0.21791	0.000557417
FAM83D	0.629919	2.12106e-31
FAM89A	0.513027	1.70074e-19
FAM8A1	0.522941	2.4741e-20
FAP	0.438062	5.65831e-14
FAR2	0.567372	1.91931e-24
FASLG	-0.365071	9.223e-10
FAT4	-0.416719	1.23644e-12
FBLN2	-0.613388	2.07431e-29
FBLN5	-0.571503	7.39279e-25
FBLN7	-0.580461	8.91351e-26
FBN1	0.381227	1.31693e-10
FBN2	0.419945	7.86481e-13
FBXL13	0.398651	1.42688e-11
FBXL16	-0.686762	2.91699e-39
FBXL5	0.624918	8.73454e-31
FBXO15	-0.598663	9.85051e-28
FBXO32	-0.603928	2.53517e-28
FBXO39	0.392842	3.03711e-11
FBXO43	0.614658	1.47272e-29
FBXO6	0.537649	1.25806e-21
FCAR	0.70077	1.74796e-41
FCER1A	-0.696349	9.07509e-41
FCER1G	0.635065	4.81122e-32
FCER2	-0.515817	9.94907e-20
FCGBP	-0.681491	1.85798e-38
FCGR1A	0.586672	1.97825e-26
FCGR1B	0.532339	3.7501e-21
FCGR2A	0.470575	3.33368e-16
FCMR	-0.694184	2.0107e-40
FCRL3	-0.597403	1.35835e-27
FCRL6	-0.36533	8.94723e-10
FCRLA	-0.428126	2.44345e-13
FEN1	0.625111	8.27361e-31
FERMT3	0.628459	3.21545e-31
FES	0.536636	1.55202e-21
FFAR3	0.409804	3.20833e-12
FGD4	0.600158	6.71854e-28
FGF13	0.586278	2.17877e-26
FGF2	0.42788	2.5322e-13
FGF9	-0.774122	1.21351e-55
FGFR2	-0.583916	3.87347e-26
FGR	0.617261	7.26303e-30
FHDC1	0.503682	9.88982e-19
FHIT	-0.457544	2.78747e-15
FHL2	0.422026	5.85964e-13
FIGN	0.532298	3.78221e-21
FIGNL2	-0.582703	5.19655e-26
FITM2	-0.723066	2.66001e-45
FKBP5	0.600225	6.60311e-28
FKBP9	0.629752	2.22452e-31
FLOT1	0.581494	6.9557e-26
FLOT2	0.511195	2.41215e-19
FLT1	0.423419	4.8064e-13
FLT3	0.553838	3.98641e-23
FLT3LG	-0.658968	3.32999e-35
FLT4	-0.62159	2.20881e-30
FMN1	0.266604	1.53432e-05
FMNL3	-0.726576	6.16057e-46
FN1	0.461713	1.42678e-15
FNDC3B	0.539146	9.21514e-22
FOLR3	0.482277	4.57645e-17
FOS	0.458138	2.53493e-15
FOSL1	0.707645	1.26982e-42
FOXC1	0.60527	1.78669e-28
FOXM1	0.819594	1.8945e-67
FP565260.3	-0.332802	3.29577e-08
FPR1	0.471095	3.05672e-16
FPR2	0.428443	2.33369e-13
FPR3	-0.311967	2.69092e-07
FRAT1	0.469068	4.28124e-16
FRMD3	0.522959	2.46551e-20
FRMPD3	-0.445268	1.9e-14
FSBP	-0.560648	8.81404e-24
FSTL1	0.468591	4.63309e-16
FSTL3	0.642155	5.94633e-33
FSTL4	0.399752	1.23445e-11
FTH1	0.519704	4.675e-20
FTL	0.49521	4.659e-18
FURIN	0.454116	4.8014e-15
FUT4	0.648828	7.89923e-34
FUT7	0.582886	4.97176e-26
FXYD2	-0.677618	7.06481e-38
FXYD7	-0.633102	8.50052e-32
FYN	-0.614677	1.46518e-29
FZD5	0.676884	9.0799e-38
FZD9	0.508189	4.25937e-19
G0S2	0.581692	6.63114e-26
G6PD	0.48633	2.26006e-17
GABRR2	0.601429	4.84411e-28
GADD45A	0.650338	4.96702e-34
GADD45B	0.610464	4.53803e-29
GADD45G	0.62674	5.23123e-31
GAL3ST4	-0.576359	2.36731e-25
GALNT12	-0.656712	6.80878e-35
GALNT14	0.564574	3.63454e-24
GALNT3	0.565008	3.29284e-24
GALT	-0.665881	3.58191e-36
GAPDH	0.753726	3.30132e-51
GAS2L1	0.552149	5.76462e-23
GAS6	0.531155	4.7724e-21
GATA2	-0.368629	6.06365e-10
GATA3	-0.736645	8.14749e-48
GATA6	-0.588597	1.23235e-26
GBA	0.678086	6.01788e-38
GBE1	0.496151	3.93053e-18
GBP1	0.395702	2.09761e-11
GBP2	0.493664	6.15347e-18
GBP6	0.337926	1.91854e-08
GCA	0.474649	1.68444e-16
GCFC2	-0.615715	1.10607e-29
GCKR	0.490275	1.12696e-17
GCLM	0.644804	2.68473e-33
GCNT4	-0.716654	3.63474e-44
GCSAM	-0.653791	1.70277e-34
GDF11	-0.668784	1.3793e-36
GDF15	0.646918	1.41475e-33
GDF7	-0.49324	6.64025e-18
GFI1B	0.366655	7.65735e-10
GFRA2	-0.459534	2.02704e-15
GGH	0.763333	3.05892e-53
GGT7	-0.663255	8.41431e-36
GHRL	0.441927	3.16175e-14
GIMAP5	-0.608415	7.81429e-29
GIMAP7	-0.545355	2.49004e-22
GINS1	0.706529	1.95407e-42
GINS2	0.691604	5.1414e-40
GIPC3	0.373637	3.33055e-10
GJA4	0.501835	1.39161e-18
GJB6	0.463082	1.14301e-15
GLA	0.632951	8.8808e-32
GLDC	0.651594	3.37077e-34
GLDN	0.664238	6.11682e-36
GLIPR2	0.60904	6.62339e-29
GLIS2	0.400319	1.14536e-11
GLS2	-0.626671	5.33448e-31
GLT1D1	0.514152	1.37096e-19
GMFG	0.539673	8.25429e-22
GMNN	0.603373	2.92828e-28
GNA15	0.647782	1.08751e-33
GNAZ	0.347273	6.96961e-09
GNG11	0.395041	2.28579e-11
GNG5	0.667879	1.85937e-36
GNLY	-0.331768	3.67173e-08
GNPDA2	-0.565886	2.69634e-24
GOLGA6L9	-0.626495	5.60622e-31
GOLGA7B	-0.675675	1.37016e-37
GOLGA8A	-0.692698	3.4578e-40
GOLGA8B	-0.652074	2.90458e-34
GP1BA	0.459604	2.00438e-15
GP6	0.529361	6.86233e-21
GP9	0.474569	1.70719e-16
GPA33	-0.591314	6.28567e-27
GPAT3	0.502104	1.32419e-18
GPER1	0.596209	1.83889e-27
GPR141	0.654276	1.46318e-34
GPR15	-0.445079	1.9559e-14
GPR160	0.617218	7.34902e-30
GPR162	-0.478015	9.51674e-17
GPR17	0.55446	3.47824e-23
GPR171	-0.456877	3.09965e-15
GPR174	-0.662667	1.0175e-35
GPR18	-0.600861	5.60769e-28
GPR183	-0.654196	1.50019e-34
GPR20	-0.4848	2.95289e-17
GPR27	0.608563	7.51418e-29
GPR68	-0.668988	1.28939e-36
GPR82	-0.545974	2.1824e-22
GPR84	0.730764	1.04356e-46
GPRASP1	-0.694545	1.76196e-40
GPRC5D	0.579147	1.22065e-25
GPRIN1	0.615032	1.33111e-29
GPSM1	-0.582467	5.50133e-26
GPX1	0.373269	3.48176e-10
GRAMD1A	0.537806	1.21777e-21
GRAP	-0.653492	1.86891e-34
GRB10	0.643916	3.5071e-33
GRIK4	-0.200148	0.00172652
GRIK5	0.498441	2.59271e-18
GRINA	0.381177	1.3251e-10
GRIP1	-0.582409	5.57834e-26
GRN	0.535121	2.12118e-21
GSG1L	0.488753	1.47564e-17
GSN	0.516615	8.52753e-20
GSR	0.68756	2.1963e-39
GSTM5	0.423456	4.78056e-13
GSTO1	0.703859	5.43287e-42
GTPBP1	0.554008	3.84019e-23
GTPBP2	0.542411	4.64669e-22
GTSE1	0.799326	8.22884e-62
GUCY1A1	0.387041	6.3645e-11
GUCY1B1	0.525655	1.4434e-20
GYG1	0.701603	1.27731e-41
GZMA	-0.357625	2.18248e-09
GZMK	-0.601676	4.54474e-28
GZMM	-0.525411	1.51556e-20
H2AFX	0.688358	1.65266e-39
H2AFY	0.679959	3.15856e-38
H2AFY2	-0.64057	9.5347e-33
HABP4	-0.709442	6.31935e-43
HAL	0.42507	3.79558e-13
HAPLN3	-0.59772	1.25295e-27
HASPIN	0.762554	4.51004e-53
HAUS4	0.444309	2.20026e-14
HAVCR1	-0.506186	6.20271e-19
HBD	0.349096	5.69807e-09
HBM	0.330233	4.30662e-08
HBQ1	0.30991	3.2827e-07
HDAC4	0.648346	9.15307e-34
HDC	-0.453022	5.70392e-15
HEATR9	-0.474793	1.64397e-16
HEBP2	0.646154	1.78422e-33
HECW2	0.460901	1.62688e-15
HEG1	-0.450024	9.11604e-15
HGF	0.496043	4.00816e-18
HHAT	-0.710431	4.29358e-43
HIC1	-0.57868	1.36459e-25
HIP1R	-0.629411	2.45179e-31
HIST1H1B	0.784694	3.96291e-58
HIST1H1T	0.522592	2.65057e-20
HIST1H2AB	0.781774	1.98792e-57
HIST1H2AC	0.619205	4.26528e-30
HIST1H2AD	0.565891	2.69328e-24
HIST1H2AE	0.716098	4.5444e-44
HIST1H2AG	0.757948	4.33371e-52
HIST1H2AH	0.791034	1.09301e-59
HIST1H2AI	0.760014	1.58075e-52
HIST1H2AJ	0.799051	9.71684e-62
HIST1H2AK	0.683124	1.05116e-38
HIST1H2AL	0.76403	2.15985e-53
HIST1H2BB	0.759523	2.01002e-52
HIST1H2BC	0.726664	5.93765e-46
HIST1H2BD	0.708147	1.04551e-42
HIST1H2BE	0.711525	2.79505e-43
HIST1H2BF	0.776423	3.58556e-56
HIST1H2BG	0.745955	1.24615e-49
HIST1H2BH	0.748346	4.1359e-50
HIST1H2BI	0.754958	1.83291e-51
HIST1H2BJ	0.788938	3.63162e-59
HIST1H2BK	0.779311	7.6038e-57
HIST1H2BL	0.776393	3.64254e-56
HIST1H2BM	0.784889	3.55427e-58
HIST1H2BN	0.771591	4.56328e-55
HIST1H2BO	0.822262	3.03966e-68
HIST1H3A	0.622975	1.50366e-30
HIST1H3B	0.789214	3.10245e-59
HIST1H3C	0.814874	4.48974e-66
HIST1H3F	0.773737	1.48589e-55
HIST1H3G	0.795152	9.9153e-61
HIST1H3H	0.704559	4.16003e-42
HIST1H3I	0.644902	2.60588e-33
HIST1H3J	0.784174	5.28923e-58
HIST1H4A	0.670248	8.48757e-37
HIST1H4B	0.525213	1.57634e-20
HIST1H4C	0.458971	2.21876e-15
HIST1H4D	0.767319	4.10731e-54
HIST1H4F	0.399656	1.2501e-11
HIST1H4H	0.731501	7.61177e-47
HIST1H4I	0.713119	1.48978e-43
HIST1H4K	0.596428	1.73989e-27
HIST1H4L	0.579926	1.01326e-25
HIST2H2AB	0.727974	3.41825e-46
HIST2H2BE	0.660408	2.10342e-35
HIST2H2BF	0.630291	1.90698e-31
HIST2H3D	0.708239	1.00911e-42
HIST2H4A	0.556515	2.21159e-23
HIVEP3	-0.42039	7.38677e-13
HJURP	0.815526	2.9154e-66
HK3	0.688369	1.64589e-39
HKDC1	-0.543517	3.67885e-22
HLA.C	0.496448	3.72483e-18
HLA.DMB	-0.583765	4.01825e-26
HLA.DOA	-0.635712	3.98453e-32
HLA.DPA1	-0.61629	9.46285e-30
HLA.DPB1	-0.661171	1.64689e-35
HLA.DQA1	-0.427937	2.51136e-13
HLA.DQA2	-0.367938	6.58091e-10
HLA.DQB2	-0.367259	7.13091e-10
HLA.DRA	-0.50729	5.04366e-19
HLA.DRB1	-0.46703	5.99361e-16
HLA.DRB5	-0.223626	0.000379749
HLA.G	0.258985	2.82801e-05
HLF	-0.654806	1.23947e-34
HLX	0.555924	2.51981e-23
HMCN1	0.44734	1.38179e-14
HMGB2	0.686673	3.0113e-39
HMGB3	0.689952	9.33253e-40
HMMR	0.662917	9.38478e-36
HNRNPA1L2	-0.650212	5.16439e-34
HOMER3	0.579454	1.13436e-25
HOOK1	-0.594146	3.09521e-27
HOXA9	0.526194	1.29628e-20
HP	0.747333	6.6091e-50
HPCAL4	-0.571642	7.15849e-25
HPD	0.447623	1.32267e-14
HPDL	0.545337	2.49998e-22
HPN	0.632869	9.09331e-32
HPSE	0.474461	1.73862e-16
HRH2	0.530863	5.06314e-21
HRH4	-0.44273	2.79869e-14
HS3ST5	0.50843	4.07078e-19
HSD17B13	0.49065	1.05431e-17
HSD3B7	0.493784	6.02267e-18
HSPA12A	-0.42769	2.60257e-13
HSPA1A	0.402754	8.29354e-12
HSPA4L	0.626624	5.40548e-31
HSPA6	0.532981	3.28985e-21
HTATIP2	0.677027	8.64719e-38
HTR6	-0.381991	1.19788e-10
HTRA1	0.377346	2.12269e-10
HTRA3	0.619472	3.96359e-30
ICA1	0.632391	1.04379e-31
ICAM1	0.511971	2.08052e-19
ICOS	-0.542757	4.31907e-22
ID3	-0.674872	1.79905e-37
IDH1	0.674134	2.30872e-37
IDO1	-0.355725	2.70949e-09
IER3	0.60013	6.76555e-28
IFFO2	-0.708821	8.04681e-43
IFI27	0.535884	1.81271e-21
IFI27L2	0.6788	4.70964e-38
IFI30	0.606792	1.19868e-28
IFI44	0.346974	7.20252e-09
IFI44L	0.332183	3.51614e-08
IFI6	0.352964	3.70056e-09
IFIT1	0.271104	1.05973e-05
IFIT3	0.320389	1.17378e-07
IFITM1	0.522499	2.69961e-20
IFITM10	0.648159	9.6921e-34
IFITM2	0.529542	6.61636e-21
IFITM3	0.517989	6.53176e-20
IFNGR1	0.553018	4.76936e-23
IFNGR2	0.607617	9.64708e-29
IFT172	-0.695567	1.21042e-40
IGF1	0.594437	2.87622e-27
IGF2BP3	0.536568	1.57389e-21
IGFBP2	0.57995	1.00755e-25
IGFBP3	-0.557826	1.65426e-23
IGFBP7	0.611347	3.58489e-29
IGIP	-0.698028	4.87288e-41
IGSF22	-0.633001	8.75332e-32
IGSF9B	-0.598488	1.03015e-27
IKZF2	-0.618996	4.51797e-30
IKZF3	-0.557481	1.78591e-23
IL10	0.577667	1.73649e-25
IL11RA	-0.721191	5.75678e-45
IL12RB2	-0.462194	1.31991e-15
IL17RA	0.563171	4.99532e-24
IL18	0.637713	2.2177e-32
IL18R1	0.553755	4.05949e-23
IL18RAP	0.572795	5.47065e-25
IL1R1	0.533765	2.80202e-21
IL1R2	0.564143	4.00815e-24
IL1RL1	0.214986	0.000675768
IL1RN	0.475009	1.58503e-16
IL21R	-0.666637	2.79603e-36
IL23A	-0.58306	4.76679e-26
IL23R	-0.612238	2.82498e-29
IL27	0.422165	5.74487e-13
IL2RB	-0.584006	3.79031e-26
IL32	-0.530995	4.92982e-21
IL34	-0.574683	3.5145e-25
IL4R	0.443302	2.56544e-14
IL5RA	-0.514596	1.25873e-19
IL7	-0.500079	1.92196e-18
IL7R	-0.677362	7.71145e-38
ILK	0.621727	2.12643e-30
IMMP2L	-0.623125	1.44203e-30
INAVA	0.7202	8.63697e-45
INHBA	0.670531	7.72551e-37
INHBB	0.543135	3.98768e-22
INPP4B	-0.696204	9.57271e-41
INSC	0.61744	6.9172e-30
INSL3	0.561743	6.89312e-24
INSR	0.490906	1.00731e-17
INSYN2B	0.490662	1.05207e-17
IQGAP3	0.735138	1.57641e-47
IRAK1BP1	-0.618415	5.29774e-30
IRAK2	0.54338	3.78634e-22
IRAK3	0.652411	2.61626e-34
IRF2BPL	0.50015	1.89718e-18
IRF7	0.36924	5.63871e-10
IRGM	-0.631418	1.38069e-31
IRS2	0.473772	1.95251e-16
ISG15	0.28195	4.22534e-06
ISM1	-0.591229	6.42122e-27
ITFG2	-0.696897	7.41005e-41
ITGA2B	0.540887	6.40259e-22
ITGA7	0.682046	1.53187e-38
ITGA8	0.529327	6.90955e-21
ITGA9	0.624063	1.10977e-30
ITGAM	0.633008	8.73557e-32
ITGB3	0.486291	2.27531e-17
ITGB5	0.417823	1.05971e-12
ITGB8	-0.468028	5.08459e-16
ITK	-0.635807	3.87549e-32
ITM2C	0.500375	1.82042e-18
ITPKC	0.564163	3.98964e-24
ITPR3	-0.581654	6.69197e-26
ITPRIP	0.542416	4.6413e-22
JAG1	0.622669	1.63732e-30
JAK2	0.623511	1.29481e-30
JAKMIP2	-0.458662	2.3314e-15
JAM3	0.325907	6.72076e-08
JCHAIN	0.642834	4.85354e-33
JDP2	0.670025	9.14119e-37
JHY	-0.54176	5.32912e-22
JMY	-0.68804	1.85143e-39
JSRP1	0.527544	9.89335e-21
JUN	0.571344	7.67173e-25
JUNB	0.525575	1.46684e-20
KANK3	-0.619882	3.54123e-30
KAZN	0.40846	3.8518e-12
KBTBD7	0.370317	4.95997e-10
KCNC3	-0.496627	3.6061e-18
KCND1	0.603357	2.94083e-28
KCNE1	0.684621	6.21696e-39
KCNE1B	0.606581	1.26708e-28
KCNE5	0.484248	3.251e-17
KCNG1	-0.459591	2.00848e-15
KCNG2	0.565286	3.09104e-24
KCNH3	0.28367	3.63907e-06
KCNH8	-0.449868	9.33941e-15
KCNJ15	0.460006	1.87905e-15
KCNJ2	0.475928	1.35691e-16
KCNK5	0.650571	4.62235e-34
KCNMA1	0.472717	2.33072e-16
KCNN3	0.6532	2.04697e-34
KCTD14	0.294631	1.37137e-06
KDF1	-0.588437	1.28217e-26
KDM2B	-0.700935	1.64294e-41
KIAA0040	0.556492	2.223e-23
KIAA0319	0.43204	1.38103e-13
KIAA0825	0.411183	2.65732e-12
KIAA0930	0.604499	2.18482e-28
KIAA1147	-0.758322	3.61271e-52
KIAA1211	0.534084	2.62496e-21
KIAA1324L	-0.426378	3.14541e-13
KIAA1671	-0.411344	2.59949e-12
KIAA1958	0.532813	3.40469e-21
KIF11	0.709826	5.44027e-43
KIF14	0.664281	6.03285e-36
KIF15	0.691486	5.36633e-40
KIF18B	0.798255	1.56728e-61
KIF19	-0.28089	4.6309e-06
KIF1B	0.626574	5.48226e-31
KIF20A	0.784268	5.02142e-58
KIF21A	-0.60918	6.38142e-29
KIF24	0.66893	1.31411e-36
KIF26A	0.458334	2.45674e-15
KIF2C	0.765136	1.23961e-53
KIF3A	-0.720543	7.50723e-45
KIF3C	0.447148	1.42325e-14
KIF4A	0.774243	1.13855e-55
KIF5C	-0.711112	3.28808e-43
KIFC1	0.79223	5.47559e-60
KIFC3	0.510157	2.93734e-19
KL	0.60876	7.13269e-29
KLF12	-0.682663	1.23501e-38
KLF14	0.504887	7.9049e-19
KLF5	0.652382	2.64016e-34
KLF9	0.418478	9.66732e-13
KLHDC1	-0.690038	9.04681e-40
KLHDC7A	-0.503205	1.08029e-18
KLHDC8A	0.476626	1.20544e-16
KLHDC8B	0.546295	2.03765e-22
KLHL2	0.590428	7.83512e-27
KLHL25	-0.699753	2.56068e-41
KLHL29	-0.553574	4.2237e-23
KLHL3	-0.72687	5.44568e-46
KLHL32	-0.696905	7.38956e-41
KLHL33	-0.553204	4.57994e-23
KLHL8	0.585833	2.4291e-26
KLLN	0.543025	4.08168e-22
KLRB1	-0.628637	3.05609e-31
KLRC1	-0.350115	5.08835e-09
KLRC2	-0.311155	2.91126e-07
KLRC3	-0.360188	1.62656e-09
KLRC4	-0.412848	2.11412e-12
KLRD1	-0.315433	1.91849e-07
KLRF1	-0.434757	9.25334e-14
KLRG1	-0.607804	9.18268e-29
KLRK1	-0.579313	1.17332e-25
KNDC1	-0.35761	2.18622e-09
KNL1	0.68815	1.77995e-39
KPNA5	-0.654093	1.54921e-34
KREMEN1	0.472407	2.45528e-16
KRT72	-0.251355	5.12064e-05
KRT73	-0.280685	4.71326e-06
KY	0.456162	3.47303e-15
LAMA2	-0.612432	2.68164e-29
LAMC1	0.515236	1.11285e-19
LAMTOR1	0.695924	1.06139e-40
LAMTOR5	0.603883	2.56528e-28
LANCL3	0.531528	4.42389e-21
LAPTM4B	0.526881	1.12975e-20
LARGE2	-0.587926	1.4541e-26
LAT	-0.627813	3.86219e-31
LAT2	0.567513	1.85802e-24
LBH	-0.618584	5.05825e-30
LCK	-0.656621	7.00723e-35
LCN2	0.699118	3.2459e-41
LDHA	0.754006	2.88836e-51
LDHB	-0.694743	1.63838e-40
LDOC1	-0.561501	7.27839e-24
LEF1	-0.632652	9.68068e-32
LGALS1	0.642795	4.90976e-33
LGALS2	-0.377753	2.01958e-10
LGALSL	0.637348	2.46876e-32
LGR6	-0.480101	6.65896e-17
LHFPL2	0.656161	8.09842e-35
LHFPL6	0.562187	6.23744e-24
LHX1	0.547989	1.4176e-22
LHX4	0.53544	1.9865e-21
LILRA4	-0.54086	6.43828e-22
LILRA5	0.619271	4.18914e-30
LILRA6	0.504022	9.28439e-19
LILRB3	0.453549	5.2497e-15
LILRB5	0.38453	8.72853e-11
LIMK2	0.46543	7.79333e-16
LIMS1	0.572523	5.82947e-25
LIN7A	0.517525	7.14807e-20
LINGO3	0.497909	2.85708e-18
LIPH	0.445262	1.9019e-14
LIPN	0.386885	6.49148e-11
LLCFC1	0.487769	1.75513e-17
LLGL2	-0.489317	1.33546e-17
LMNA	0.402845	8.19386e-12
LMNB1	0.638659	1.67857e-32
LMO7	-0.691394	5.54723e-40
LMOD1	-0.464839	8.58473e-16
LMTK3	-0.630155	1.98286e-31
LONRF3	0.563697	4.43483e-24
LOX	0.427158	2.81045e-13
LOXHD1	0.621936	2.00718e-30
LOXL1	0.503829	9.62252e-19
LOXL3	0.549966	9.25806e-23
LPL	0.322465	9.52849e-08
LRATD2	-0.634088	6.39024e-32
LRFN1	0.536186	1.70331e-21
LRFN3	-0.666785	2.66373e-36
LRG1	0.457051	3.01532e-15
LRMDA	0.531738	4.239e-21
LRP1B	-0.616718	8.42269e-30
LRP3	0.509539	3.30158e-19
LRRC4	0.533264	3.1051e-21
LRRC56	-0.595449	2.22868e-27
LRRC6	0.337996	1.90425e-08
LRRC75B	0.478179	9.25413e-17
LRRN1	0.64583	1.96839e-33
LRRN3	-0.636129	3.52773e-32
LSMEM1	0.456829	3.12364e-15
LSR	-0.557694	1.70334e-23
LTA4H	0.455356	3.94676e-15
LTB4R	0.676095	1.18787e-37
LTBP1	0.461726	1.42388e-15
LTBP3	-0.712301	2.05894e-43
LTF	0.64713	1.32666e-33
LTK	-0.548629	1.23543e-22
LY6E	0.37398	3.19535e-10
LY6G6C	0.639328	1.37758e-32
LY6G6F	0.539281	8.95932e-22
LY9	-0.714379	9.03412e-44
LY96	0.484887	2.90849e-17
LYNX1	-0.599586	7.78024e-28
LYPD2	-0.569668	1.13123e-24
LYVE1	0.428649	2.26512e-13
LZTS1	-0.421456	6.35271e-13
LZTS3	-0.556008	2.47362e-23
M1AP	0.596387	1.75781e-27
MAB21L3	0.547669	1.51843e-22
MAF	-0.541035	6.20647e-22
MAFA	0.488903	1.43693e-17
MAFG	0.791672	7.56315e-60
MAGEE1	-0.730298	1.27358e-46
MAL	-0.47428	1.79231e-16
MAMSTR	-0.620261	3.18953e-30
MAN1A1	0.493743	6.06755e-18
MAN1C1	-0.679225	4.06965e-38
MAN2A2	0.650447	4.80316e-34
MANSC1	0.5896	9.62049e-27
MAOA	0.54388	3.4065e-22
MAOB	0.642602	5.20182e-33
MAP1A	0.438576	5.2391e-14
MAP1B	0.338605	1.78446e-08
MAP1LC3B2	0.424783	3.95502e-13
MAP2K6	0.610222	4.83912e-29
MAP3K15	0.308869	3.62818e-07
MAP3K9	-0.574247	3.8941e-25
MAP9	-0.672963	3.42514e-37
MAPK13	0.606549	1.27774e-28
MAPK14	0.634861	5.10564e-32
MAPKAPK2	0.611359	3.57399e-29
MAPT	-0.651169	3.8444e-34
MARC1	0.696972	7.20817e-41
MARCH2	0.450186	8.88843e-15
MARCH9	-0.668823	1.36158e-36
MARCKS	0.521865	3.05955e-20
MARCO	0.356808	2.39562e-09
MATK	-0.604645	2.10293e-28
MBLAC2	-0.603651	2.72462e-28
MBOAT2	0.482619	4.31374e-17
MCC	-0.483919	3.44291e-17
MCEMP1	0.694275	1.94519e-40
MCF2L	-0.627782	3.89602e-31
MCF2L2	-0.597608	1.28926e-27
MCM10	0.793442	2.70394e-60
MCM2	0.618815	4.7476e-30
MCM4	0.648202	9.56592e-34
MCOLN2	-0.46101	1.59846e-15
MCOLN3	-0.435798	7.93014e-14
MCTP1	0.663674	7.34671e-36
MCTP2	0.555988	2.48493e-23
MCU	0.638966	1.53314e-32
MDFIC	-0.610275	4.77213e-29
MED12L	0.632366	1.05132e-31
MEF2A	0.547005	1.75069e-22
MEGF9	0.588186	1.36388e-26
MEIS1	0.469892	3.73432e-16
MELK	0.759662	1.87829e-52
MERTK	0.470544	3.35065e-16
MET	0.543198	3.93523e-22
METTL7B	0.620024	3.40531e-30
METTL9	0.658806	3.50666e-35
MFN2	0.496447	3.72538e-18
MFSD13A	0.612059	2.96402e-29
MFSD14B	0.545625	2.35124e-22
MFSD2B	0.250333	5.53659e-05
MGAM	0.512452	1.89835e-19
MGAM2	0.571917	6.71396e-25
MGLL	0.591441	6.08986e-27
MGST1	0.718497	1.7271e-44
MICAL1	0.569631	1.14114e-24
MICALL2	0.516985	7.93725e-20
MICU3	-0.586018	2.32177e-26
MID2	-0.728744	2.4674e-46
MIIP	0.642352	5.60716e-33
MILR1	0.606287	1.36875e-28
MISP3	0.585968	2.35004e-26
MIXL1	0.590138	8.42008e-27
MKI67	0.752624	5.57037e-51
MKNK1	0.586839	1.89872e-26
MLLT3	-0.618922	4.61094e-30
MLNR	0.595577	2.15763e-27
MMD	0.397945	1.56528e-11
MMP1	0.505047	7.6731e-19
MMP19	0.514243	1.34724e-19
MMP25	0.388835	5.0711e-11
MMP28	-0.402492	8.58749e-12
MMP8	0.73224	5.53904e-47
MMP9	0.674816	1.83341e-37
MMRN1	0.51207	2.04188e-19
MORC4	-0.688316	1.67717e-39
MORN3	-0.680621	2.51264e-38
MPIG6B	0.499987	1.95473e-18
MPL	0.259374	2.7425e-05
MPO	0.698716	3.77115e-41
MPP2	-0.576293	2.40459e-25
MPP6	-0.594732	2.67049e-27
MPST	0.658163	4.30159e-35
MPZ	0.621026	2.5824e-30
MRAS	-0.411515	2.53907e-12
MRNIP	-0.65425	1.47502e-34
MROH6	0.603617	2.74898e-28
MRTFB	-0.657218	5.80192e-35
MS4A1	-0.495223	4.64824e-18
MS4A2	-0.385292	7.93315e-11
MS4A3	0.484463	3.13149e-17
MS4A4A	0.62713	4.68584e-31
MSANTD2	-0.674696	1.90977e-37
MSL3	0.553157	4.62701e-23
MSRB1	0.599251	8.47681e-28
MSRB2	0.687716	2.07768e-39
MSRB3	0.705304	3.12784e-42
MTF1	0.647672	1.12451e-33
MTMR3	0.573104	5.08908e-25
MTMR8	-0.649267	6.90337e-34
MTUS1	-0.45114	7.65945e-15
MTX1	0.463383	1.08831e-15
MTX3	-0.605343	1.75272e-28
MUC1	0.557451	1.7978e-23
MUC16	-0.30455	5.47175e-07
MX1	0.254681	3.9621e-05
MXD1	0.510389	2.81094e-19
MXD3	0.632331	1.06193e-31
MYB	0.474416	1.75166e-16
MYBL1	-0.629126	2.65917e-31
MYBL2	0.738847	3.08141e-48
MYBPC3	0.566015	2.61789e-24
MYCL	-0.51483	1.2033e-19
MYD88	0.620278	3.17509e-30
MYDGF	0.625334	7.7732e-31
MYEF2	-0.521996	2.98116e-20
MYL12A	0.694902	1.54553e-40
MYL6	0.59038	7.92871e-27
MYL6B	0.763155	3.3434e-53
MYL9	0.595546	2.17458e-27
MYLK	0.383942	9.39383e-11
MYO10	0.642635	5.1517e-33
MYO16	-0.349169	5.65192e-09
MYO1B	0.295199	1.30231e-06
MYO6	-0.424786	3.95308e-13
MYO7A	0.403322	7.68922e-12
MYO7B	0.565764	2.77204e-24
MYOM2	-0.159923	0.00799724
MZB1	0.654684	1.28804e-34
N4BP3	-0.558617	1.38756e-23
N6AMT1	-0.650632	4.53657e-34
NAB2	-0.598238	1.09799e-27
NAIP	0.512928	1.73329e-19
NAP1L2	-0.696346	9.08302e-41
NAP1L3	-0.606343	1.34865e-28
NAT8B	0.379697	1.59075e-10
NATD1	0.471564	2.82705e-16
NAV2	0.399719	1.23975e-11
NAV3	0.416148	1.33889e-12
NBEAL2	0.583764	4.01952e-26
NBL1	-0.502044	1.33903e-18
NBPF15	-0.660857	1.82157e-35
NCALD	-0.608008	8.70146e-29
NCAM1	-0.356035	2.61563e-09
NCAPG	0.754818	1.96021e-51
NCAPH	0.732375	5.22558e-47
NCF4	0.557713	1.69613e-23
NCR3	-0.566467	2.3614e-24
NDRG2	-0.782845	1.1034e-57
NDST1	0.575238	3.08411e-25
NDUFB3	0.540946	6.32293e-22
NECAB1	0.524459	1.83163e-20
NECTIN2	0.416999	1.18911e-12
NECTIN3	-0.652331	2.68231e-34
NEDD4	0.496071	3.98777e-18
NEFL	-0.476322	1.26925e-16
NEK10	-0.544404	3.04843e-22
NEK2	0.711096	3.30817e-43
NELL2	-0.739927	1.90559e-48
NEO1	-0.543618	3.60039e-22
NETO2	0.543329	3.82765e-22
NEU1	0.655572	9.74899e-35
NEURL1	-0.578275	1.50289e-25
NEXN	0.450299	8.73305e-15
NFASC	0.665057	4.68624e-36
NFATC2	-0.592952	4.17573e-27
NFE2	0.544426	3.03405e-22
NFE4	0.437891	5.80456e-14
NFIB	0.314278	2.14855e-07
NFIL3	0.589172	1.06943e-26
NFKBIA	0.652362	2.65669e-34
NIPSNAP3B	-0.607394	1.02325e-28
NKD1	-0.591352	6.22611e-27
NLGN2	-0.604336	2.27988e-28
NLRC3	-0.676111	1.1815e-37
NLRC4	0.628437	3.23554e-31
NLRP12	0.521997	2.98075e-20
NME8	0.552026	5.92206e-23
NMNAT2	0.676843	9.20701e-38
NMT2	-0.731661	7.10603e-47
NMUR1	-0.363774	1.07331e-09
NNMT	0.515233	1.11346e-19
NOCT	0.722002	4.12567e-45
NOD2	0.464951	8.42835e-16
NOG	-0.692609	3.57052e-40
NOP10	0.696927	7.32961e-41
NOP53	-0.653364	1.94515e-34
NOS1AP	0.646927	1.41121e-33
NOS3	-0.509287	3.46267e-19
NOXRED1	0.56957	1.15731e-24
NPAS2	-0.526501	1.21919e-20
NPL	0.512742	1.79611e-19
NPR2	-0.604932	1.95134e-28
NPTXR	-0.710093	4.90157e-43
NQO2	0.542665	4.40425e-22
NR1D1	-0.686434	3.27736e-39
NR1D2	-0.698635	3.88728e-41
NR2E1	0.573191	4.98664e-25
NR3C2	-0.732054	6.00125e-47
NR4A1	-0.478259	9.12872e-17
NRCAM	-0.5697	1.12285e-24
NRGN	0.478741	8.40645e-17
NRN1	0.447159	1.42082e-14
NRP1	-0.473872	1.92001e-16
NRXN1	-0.471115	3.04666e-16
NSG1	-0.534251	2.53624e-21
NSG2	0.587339	1.67956e-26
NSMF	-0.553671	4.13475e-23
NSUN7	0.487001	2.00907e-17
NT5DC2	0.712331	2.03414e-43
NT5DC4	0.43052	1.72513e-13
NT5E	-0.629808	2.1894e-31
NT5M	0.478382	8.93803e-17
NTN4	-0.458998	2.20909e-15
NTN5	-0.563152	5.01605e-24
NTNG2	0.613309	2.11867e-29
NTSR1	0.635462	4.28519e-32
NUBPL	-0.64924	6.9607e-34
NUDT16	0.486071	2.36506e-17
NUF2	0.533279	3.09511e-21
NUP210L	0.383963	9.37003e-11
NWD1	0.528585	8.02429e-21
NXF3	0.383605	9.79782e-11
NXN	0.391771	3.48561e-11
NXPH4	-0.407717	4.2598e-12
OAS3	0.283979	3.54237e-06
OASL	0.4348	9.19511e-14
OBSCN	-0.66792	1.83427e-36
ODF3B	0.344321	9.63121e-09
OIP5	0.649537	6.35559e-34
OIT3	0.55333	4.45498e-23
OLAH	0.613618	1.94977e-29
OLFM1	-0.514858	1.197e-19
OLFM2	-0.711141	3.25064e-43
OLFM4	0.632864	9.1045e-32
OLFML2A	0.541499	5.63003e-22
OLIG2	-0.438247	5.50396e-14
OLR1	0.608294	8.06898e-29
OMG	0.517719	6.88398e-20
OPLAH	0.60788	8.99984e-29
OPRL1	0.640913	8.60944e-33
OR2B6	0.572419	5.97298e-25
OR4D1	-0.659901	2.47351e-35
OR52B4	0.542974	4.126e-22
OR56A1	0.560805	8.50867e-24
OR6K3	0.397328	1.69678e-11
OR6N1	0.37813	1.92857e-10
OR6N2	0.400487	1.12026e-11
ORAI2	0.509758	3.16746e-19
ORC1	0.755118	1.69785e-51
ORC6	0.558389	1.4596e-23
ORM1	0.465558	7.63161e-16
ORM2	0.506368	5.99585e-19
OSBPL10	-0.366376	7.91252e-10
OSBPL6	0.426547	3.06938e-13
OSCAR	0.653862	1.66552e-34
OSGEPL1	-0.666033	3.40821e-36
OSM	0.561283	7.64315e-24
OST4	0.460023	1.87389e-15
OTOF	0.334135	2.86568e-08
OTUD7A	-0.623565	1.27557e-30
OVGP1	-0.562392	5.95503e-24
OXNAD1	-0.609401	6.01876e-29
P2RX1	0.668462	1.53399e-36
P2RY1	0.56286	5.35868e-24
P2RY10	-0.737737	5.03728e-48
P3H4	-0.618413	5.30171e-30
P4HA2	0.479801	7.01068e-17
PACSIN1	-0.477666	1.01001e-16
PADI2	0.32485	7.48467e-08
PADI4	0.681942	1.58793e-38
PAG1	0.539151	9.20392e-22
PAIP2B	-0.725488	9.71895e-46
PALLD	-0.426189	3.23207e-13
PANX2	0.407067	4.65073e-12
PAQR4	0.647287	1.26478e-33
PAQR6	0.478173	9.26279e-17
PAQR8	-0.690232	8.43775e-40
PARD3	0.441757	3.24378e-14
PARP15	-0.574995	3.26576e-25
PARP9	0.472438	2.44246e-16
PARVA	-0.686305	3.42987e-39
PASK	-0.658794	3.52032e-35
PATJ	-0.71126	3.10214e-43
PAX3	0.445253	1.90433e-14
PAX5	-0.5007	1.71487e-18
PBK	0.652858	2.27689e-34
PBX4	-0.589706	9.36985e-27
PCDH9	-0.372092	4.01118e-10
PCED1B	-0.577436	1.8342e-25
PCLAF	0.669045	1.26496e-36
PCMT1	0.727886	3.54888e-46
PCNA	0.667788	1.91585e-36
PCNX1	0.583557	4.22555e-26
PCNX2	-0.693466	2.61402e-40
PCOLCE2	0.672198	4.42853e-37
PCSK6	0.516839	8.16563e-20
PCSK9	0.600723	5.80977e-28
PCYT1B	0.500019	1.94323e-18
PDE2A	0.515231	1.11404e-19
PDE3A	0.433356	1.13813e-13
PDE5A	0.354163	3.23294e-09
PDE7B	-0.619288	4.16942e-30
PDE9A	-0.293434	1.52874e-06
PDGFA	0.404385	6.67092e-12
PDGFC	0.360619	1.54774e-09
PDLIM1	0.505702	6.79006e-19
PDLIM7	0.54291	4.18194e-22
PDZD4	-0.533397	3.0218e-21
PEAK3	0.564853	3.41101e-24
PEAR1	0.500897	1.65383e-18
PECR	0.564162	3.99141e-24
PEG10	-0.477514	1.03642e-16
PER3	-0.576675	2.19679e-25
PF4	0.53392	2.71475e-21
PFKFB2	0.577577	1.77412e-25
PFKFB3	0.547476	1.5829e-22
PFKFB4	0.485879	2.44552e-17
PFN2	-0.604259	2.32561e-28
PGAP3	-0.722114	3.93974e-45
PGD	0.625001	8.53398e-31
PGLYRP1	0.603739	2.66269e-28
PGRMC1	0.558944	1.29006e-23
PGS1	0.484717	2.99582e-17
PHACTR3	0.502729	1.17974e-18
PHC1	-0.68049	2.62896e-38
PHC2	0.549533	1.01677e-22
PHF10	-0.681754	1.69565e-38
PHGDH	0.479196	7.77671e-17
PHLDB2	-0.653161	2.0722e-34
PHLDB3	-0.632637	9.72216e-32
PHLPP1	0.474783	1.6466e-16
PHOSPHO2	-0.635052	4.82978e-32
PHTF1	0.631117	1.50529e-31
PI16	-0.5782	1.52998e-25
PID1	-0.622767	1.59329e-30
PIF1	0.601217	5.11522e-28
PIGL	-0.648973	7.55604e-34
PIK3AP1	0.531192	4.73618e-21
PIK3C2B	-0.703508	6.20851e-42
PIK3IP1	-0.590648	7.41916e-27
PIM3	0.583594	4.18843e-26
PIMREG	0.603911	2.54619e-28
PIP4P2	0.571286	7.77592e-25
PIWIL2	-0.597597	1.29279e-27
PIWIL4	0.719887	9.81449e-45
PKD1	-0.66206	1.23738e-35
PKD1L3	0.466421	6.62551e-16
PKHD1L1	0.591702	5.70724e-27
PKM	0.698178	4.60739e-41
PKMYT1	0.83059	8.19064e-71
PKP2	0.322617	9.38368e-08
PLA2G7	-0.444195	2.23888e-14
PLAAT2	0.439453	4.59287e-14
PLAAT5	-0.477529	1.03377e-16
PLAU	0.617384	7.02456e-30
PLB1	0.348783	5.89869e-09
PLBD1	0.687916	1.93512e-39
PLCG1	-0.676322	1.0997e-37
PLCH1	0.350468	4.89207e-09
PLCH2	-0.523304	2.30268e-20
PLCXD2	-0.542272	4.78498e-22
PLD1	0.656011	8.49142e-35
PLD4	-0.709257	6.79117e-43
PLEKHA1	-0.719161	1.31892e-44
PLEKHA5	-0.53029	5.68758e-21
PLEKHB1	-0.631353	1.40669e-31
PLEKHF1	-0.406606	4.94932e-12
PLEKHG4	-0.640605	9.43727e-33
PLEKHG5	-0.523288	2.30983e-20
PLEKHH2	-0.474858	1.62591e-16
PLEKHH3	0.593247	3.87874e-27
PLIN3	0.554342	3.56947e-23
PLIN4	0.454185	4.74932e-15
PLIN5	0.399415	1.29035e-11
PLK1	0.726606	6.08346e-46
PLK4	0.562912	5.29624e-24
PLLP	-0.49239	7.73166e-18
PLOD1	0.560565	8.97891e-24
PLOD2	0.564038	4.10503e-24
PLP2	0.661966	1.27536e-35
PLPP3	0.760331	1.3524e-52
PLPPR3	0.456925	3.07643e-15
PLSCR1	0.520212	4.23269e-20
PLSCR2	0.478034	9.486e-17
PLSCR4	0.53366	2.86301e-21
PLTP	0.545575	2.37623e-22
PLVAP	-0.445513	1.82997e-14
PLXDC1	-0.697269	6.4578e-41
PLXDC2	0.542944	4.15179e-22
PLXNA1	-0.622778	1.58823e-30
PLXNA2	0.38047	1.44611e-10
PLXNA3	-0.601267	5.05043e-28
PLXNB3	0.612788	2.43711e-29
PLXNC1	0.539477	8.59967e-22
PMP22	-0.451607	7.12051e-15
PNKD	0.586655	1.98633e-26
PNMA3	-0.505168	7.50167e-19
PNMA6A	-0.364372	1.00089e-09
PNPLA1	0.716043	4.64579e-44
PNPLA2	0.409056	3.55227e-12
PNPLA7	-0.551742	6.29947e-23
POC1A	0.635503	4.2345e-32
POLQ	0.776516	3.4128e-56
PPARG	0.77064	7.47458e-55
PPBP	0.355776	2.69374e-09
PPP1R13B	-0.733484	3.23649e-47
PPP1R16B	-0.599264	8.44738e-28
PPP1R3B	0.469901	3.72899e-16
PPP1R3D	0.643534	3.93485e-33
PPP2R2B	-0.439395	4.63289e-14
PQLC1	0.566353	2.42375e-24
PRAG1	-0.699493	2.82157e-41
PRAM1	0.600618	5.96928e-28
PRDM11	-0.70503	3.47356e-42
PRDM5	0.396677	1.84749e-11
PRDX4	0.572613	5.70892e-25
PRF1	-0.301282	7.43425e-07
PRKACB	-0.566041	2.60249e-24
PRKAR2B	0.437164	6.47051e-14
PRKCD	0.611966	3.03804e-29
PRKCH	-0.625978	6.48537e-31
PRKCQ	-0.604268	2.32058e-28
PRKG1	0.413172	2.02184e-12
PRKN	-0.662642	1.0257e-35
PRL	0.50971	3.19647e-19
PRLR	-0.390862	3.9162e-11
PROK2	0.425511	3.56283e-13
PROS1	0.432771	1.24045e-13
PRPF40B	-0.675437	1.48557e-37
PRR16	0.615741	1.0983e-29
PRR5L	-0.473422	2.07088e-16
PRR7	0.593862	3.32373e-27
PRRG4	0.486119	2.34492e-17
PRRT4	0.627894	3.7745e-31
PRSS23	-0.385642	7.59163e-11
PRSS27	0.580958	7.91142e-26
PRSS33	-0.528093	8.8588e-21
PRTN3	0.680535	2.5885e-38
PRUNE2	0.544612	2.91655e-22
PSAT1	0.595568	2.16248e-27
PSTPIP2	0.691924	4.57955e-40
PTCH1	-0.56296	5.2388e-24
PTCRA	0.491834	8.53818e-18
PTEN	0.545884	2.22454e-22
PTGDR	-0.479833	6.97298e-17
PTGDR2	-0.583482	4.30393e-26
PTGES	0.390021	4.36036e-11
PTGFR	0.626433	5.70417e-31
PTGR1	0.716895	3.29898e-44
PTGS1	0.490558	1.07163e-17
PTH2R	0.571529	7.34828e-25
PTMS	0.357111	2.31443e-09
PTPDC1	-0.66442	5.76605e-36
PTPN13	-0.579951	1.00717e-25
PTPN4	-0.62239	1.76926e-30
PTPRF	0.28142	4.42379e-06
PTPRK	-0.520544	3.96632e-20
PTPRM	-0.370156	5.05656e-10
PTPRN	0.478458	8.82345e-17
PTPRN2	0.479649	7.19644e-17
PTTG1	0.720287	8.33716e-45
PTX3	0.720264	8.41477e-45
PURA	-0.707687	1.24973e-42
PXK	0.641858	6.49842e-33
PXYLP1	0.605785	1.56121e-28
PYCR1	0.710452	4.25859e-43
PYGL	0.502352	1.26507e-18
PYGM	0.590929	6.91764e-27
PYHIN1	-0.524183	1.9345e-20
QPCT	0.643269	4.26044e-33
QSOX1	0.571038	8.23672e-25
RAB13	0.611092	3.83809e-29
RAB19	0.648859	7.8241e-34
RAB20	0.554466	3.47319e-23
RAB24	0.602978	3.24515e-28
RAB27A	0.570857	8.59095e-25
RAB31	0.582375	5.62411e-26
RAB32	0.675583	1.41381e-37
RAB33B	0.527408	1.01662e-20
RAB36	0.261941	2.23568e-05
RAB40B	-0.604331	2.28236e-28
RAB5IF	0.679248	4.03729e-38
RAB6B	0.541183	6.01601e-22
RABAC1	0.542365	4.69221e-22
RAD51	0.722731	3.05564e-45
RAD51AP1	0.541345	5.81497e-22
RAD54L	0.769819	1.14189e-54
RADX	-0.623064	1.4666e-30
RALB	0.504965	7.791e-19
RALGAPA2	0.581809	6.44706e-26
RAP1GAP	0.380835	1.38237e-10
RAP2C	0.663184	8.60896e-36
RAPGEF5	0.362353	1.26636e-09
RAPH1	-0.438917	4.97817e-14
RASGRF2	-0.71295	1.59327e-43
RASGRP1	-0.665351	4.25814e-36
RASGRP4	0.482971	4.05885e-17
RASL11A	0.494656	5.14823e-18
RASSF6	-0.426119	3.26473e-13
RBM20	-0.563869	4.26492e-24
RBPMS2	0.357149	2.30422e-09
RCAN3	-0.722713	3.07775e-45
RCVRN	0.449869	9.33887e-15
RECK	-0.732989	4.0097e-47
RECQL4	0.693456	2.62357e-40
REEP2	0.566368	2.41511e-24
REM2	0.541867	5.21099e-22
REPS2	0.516215	9.21361e-20
RETN	0.687854	1.97787e-39
RFPL2	-0.534719	2.30391e-21
RFTN1	-0.661592	1.4384e-35
RGL4	0.60663	1.2507e-28
RGMA	0.501402	1.50711e-18
RGS12	-0.542734	4.34026e-22
RGS16	0.612307	2.77346e-29
RGS18	0.387946	5.67646e-11
RGS19	0.622132	1.90087e-30
RHAG	0.388991	4.97129e-11
RHCE	0.340617	1.43832e-08
RHD	0.485991	2.39814e-17
RHOBTB1	0.484297	3.2233e-17
RHOG	0.538997	9.50419e-22
RHOH	-0.635589	4.13025e-32
RIC3	-0.547417	1.60302e-22
RILPL2	0.627336	4.4206e-31
RIMBP3	-0.612297	2.78087e-29
RIPOR3	0.48553	2.59984e-17
RLN1	-0.63396	6.6322e-32
RLN3	0.483468	3.72352e-17
RMI2	0.411453	2.56075e-12
RNASE1	0.651655	3.30687e-34
RNASE2	0.7655	1.03176e-53
RNASE3	0.636751	2.94114e-32
RNF125	-0.68167	1.74574e-38
RNF135	0.559533	1.13126e-23
RNF144B	0.522799	2.5447e-20
RNF165	-0.369596	5.40525e-10
RNF207	-0.506442	5.91304e-19
RNF208	0.510594	2.70339e-19
RNF24	0.481294	5.4231e-17
ROBO3	-0.520849	3.736e-20
ROPN1L	0.644824	2.6686e-33
RORA	-0.662866	9.54038e-36
RORC	-0.66045	2.0752e-35
RPGRIP1L	-0.647524	1.1767e-33
RPH3A	0.571885	6.7642e-25
RPL3L	-0.350279	4.99658e-09
RPS6KA5	-0.53886	9.78138e-22
RRAGD	0.666912	2.55474e-36
RRM2	0.800964	3.0486e-62
RRP15	-0.642405	5.51821e-33
RSAD2	0.316928	1.65581e-07
RSPH14	0.282907	3.88905e-06
RSPH9	0.526928	1.11923e-20
RSU1	0.480297	6.43814e-17
RTKN2	-0.547689	1.51188e-22
RTL6	-0.627819	3.85537e-31
RTN2	0.517175	7.64963e-20
RTN3	0.488925	1.43139e-17
RTN4R	-0.566234	2.49052e-24
RTP4	0.287689	2.55643e-06
RUNDC3A	0.217214	0.000583659
RUNX3	-0.504412	8.63493e-19
S100A11	0.539603	8.37613e-22
S100A12	0.687355	2.36286e-39
S100A6	0.69145	5.43641e-40
S100A8	0.64298	4.64587e-33
S100A9	0.722991	2.74353e-45
S100B	-0.31716	1.61833e-07
S100P	0.476568	1.2172e-16
S1PR1	-0.564728	3.50948e-24
S1PR2	-0.524008	2.00307e-20
S1PR5	-0.417806	1.06218e-12
SACS	-0.576586	2.2437e-25
SALL2	-0.665235	4.42201e-36
SAMD10	-0.614908	1.37643e-29
SAMD12	-0.462885	1.18018e-15
SAMD14	0.597499	1.32546e-27
SAMD15	0.578627	1.38181e-25
SAMD3	-0.565179	3.16738e-24
SAMD9L	0.354421	3.14016e-09
SAMSN1	0.639017	1.51021e-32
SAP30	0.574964	3.29023e-25
SAPCD2	0.66359	7.54743e-36
SARDH	-0.626651	5.36375e-31
SARM1	-0.677045	8.59468e-38
SASH1	-0.336569	2.21629e-08
SAT1	0.535079	2.13987e-21
SATB2	0.554742	3.26911e-23
SBK1	-0.51726	7.525e-20
SBNO2	0.495506	4.41676e-18
SCAI	-0.684547	6.38161e-39
SCD	0.66353	7.69621e-36
SCML1	-0.565736	2.78979e-24
SCN1B	0.644845	2.6511e-33
SCN2B	0.455513	3.84947e-15
SCN5A	0.517012	7.89602e-20
SCN8A	0.418714	9.35305e-13
SCN9A	0.57243	5.95732e-25
SCO2	0.42228	5.65197e-13
SCPEP1	0.613356	2.09254e-29
SCRG1	0.564216	3.94199e-24
SDC1	0.697012	7.10314e-41
SDC2	-0.414721	1.63227e-12
SDC4	0.408116	4.03537e-12
SDF2L1	0.534242	2.5411e-21
SDK2	-0.403818	7.19641e-12
SDR42E1	-0.595258	2.3386e-27
SEC14L5	0.336522	2.22737e-08
SELENOM	-0.590537	7.62521e-27
SELENOP	0.492453	7.64459e-18
SELL	0.540386	7.11084e-22
SELP	0.541226	5.96288e-22
SEM1	-0.578193	1.5322e-25
SEMA3A	-0.45093	7.91544e-15
SEMA3B	0.611334	3.59759e-29
SEMA4A	0.533564	2.92027e-21
SEMA4C	-0.713927	1.08122e-43
SEMA4F	-0.681253	2.01773e-38
SEMA5A	-0.583685	4.09715e-26
SEMA6A	0.713352	1.35825e-43
SEMA6B	0.442782	2.77695e-14
SEPHS2	0.666669	2.7669e-36
2001-09-01	-0.649378	6.67361e-34
2004-09-01	0.41913	8.82187e-13
2005-09-01	0.59601	1.93388e-27
SERINC2	0.556973	1.99852e-23
SERPINA1	0.447977	1.25229e-14
SERPINB1	0.617959	6.00326e-30
SERPINB10	0.636377	3.28088e-32
[truncated: 581 more rows]
