# Supplementary material for: Blood transcriptome responses in patients correlate with severity of COVID-19 disease
Source: Front Immunol. 2023 Jan 20;13:1043219. doi: 10.3389/fimmu.2022.1043219 (PMC9896980; doi:10.3389/fimmu.2022.1043219)
Supplement: Supplementary Data Sheet 8 — Description_WGCNA_cluster_240822.xlsx. [file DataSheet_8.xlsx]

## Sheet: no_genes_cluster_270622
cluster	Number of genes	EnRichGO pathway association	ANOVA severity category	t-test severity groups
turquoise	3665	RNA processing & modification, Cilium organization &assembly, Cell differentiation in thymus	correlated with severity	significantly different between severe and moderate cases, and between severe cases and healthy controls
blue	3627	Neutrophil response & degranulation, Activation & regulation of innate immune responseAutophagy, Vesicle organization	correlated with severity	significantly different between severe and moderate cases, and between severe cases and healthy controls
brown	1231	Keratinocyte differentiation, Humoral immune response, Regionalization, Detection of chemical stimulus, NK cell activation	correlated with severity	significantly different between severe and moderate cases, and between severe cases and healthy controls
yellow	811	Regulation of cell cycle, Chromatin assembly, Nuclear division, DANN replication	correlated with severity	significantly different between severe and moderate cases, and between severe cases and healthy controls
green	597	RNA splicing & processing, Histone modification, Peptidyl-lysine modification, Chromatid cohesion	correlated with severity	significantly different between severe and moderate cases, and between severe cases and healthy controls
red	518	Peroxide metabolic process, Proteasome catabolic process, Heme biosynthesis, Erythrocyte and myeloid development, Protein polyubiquitination	correlated with severity	significantly different between severe and moderate cases, and between severe cases and healthy controls
black	398	Response to interferon gamma, Response to virus, Negative regulation of viral life cycle, Response to interferon type I	correlated with severity	significantly different between severe and moderate cases, and between severe cases and healthy controls
pink	397	Platelet deregulation, Coagulation, Muscle system process, Regulation of blood coagulation	correlated with severity	significantly different between severe and moderate cases, and between severe cases and healthy controls
magenta	345	Ribonucleoprotein biogenesis, RNA processing & splicing, RNA nuclear export	correlated with severity	significantly different between severe and moderate cases, and between severe cases and healthy controls
purple	303	Regulation of lymphocyte differentiation	correlated with severity	significantly different between severe and moderate cases, and between severe cases and healthy controls
greenyellow	298	Defense response to bacteria and fungus, Neutrophil activation and degranulation, Antimicrobial humoral response	correlated with severity	significantly different between severe and moderate cases, and between severe cases and healthy controls
tan	162	B cell proliferation and activation	correlated with severity	significantly different between severe and moderate cases, and between severe cases and healthy controls
salmon	141	Adaptive immune response, T cell, monocyte, leukocyte differentiation, Rho protein signaling	correlated with severity	significantly different between severe and moderate cases, and between severe cases and healthy controls
cyan	124	Protein targeting to membrane and ER, Ribosome assembly & biogenesis	correlated with severity
midnightblue	112	no pathway association	correlated with severity	significantly different between severe and moderate cases, and between severe cases and healthy controls
lightcyan	93	RNA processing & splicing, Epigenetic regulation of gene expression, Chromatin remodeling	correlated with severity	significantly different between severe and moderate cases
grey60	71	no pathway association		significantly different between severe and moderate cases
lightgreen	68	Epidermis & keratinocyte differentiation, Phosphatidylethanolamine acyl-chain remodeling, Defense to fungus
lightyellow	52	no pathway association	correlated with severity	significantly different between severe and healthy controls
royalblue	49	no pathway association	correlated with severity	significantly different between severe and moderate cases, and between severe cases and healthy controls
darkred	44	Telomere organization & maintenance, Protein localization	correlated with severity	significantly different between severe and moderate cases, and between severe cases and healthy controls
