# Supplementary material for: Blood transcriptome responses in patients correlate with severity of COVID-19 disease
Source: Front Immunol. 2023 Jan 20;13:1043219. doi: 10.3389/fimmu.2022.1043219 (PMC9896980; doi:10.3389/fimmu.2022.1043219)
Supplement: Supplementary Data Sheet 9 — limma_modmldvsHC_200622.txt. [file DataSheet_9.xlsx]

## Sheet: S9_limma_modmldvsHC_200622
gene_symbol	ENSEMBL_gene_ID	logFC	adj.P.Val
ABCA1	ENSG00000165029	0.742553	2.52899e-14
ABCA13	ENSG00000179869	0.889323	9.38076e-11
AC004551.1	ENSG00000089127	1.53444	3.08677e-26
AC080038.1	ENSG00000011028	-0.665531	3.20871e-07
ACSM3	ENSG00000005187	-0.720945	2.99777e-14
ACVRL1	ENSG00000139567	0.60054	4.3955e-16
ADAMTS14	ENSG00000138316	0.722018	1.33693e-19
ADAMTS2	ENSG00000087116	1.44204	2.58082e-09
ADAMTS5	ENSG00000154736	-1.22184	3.49301e-23
AGRN	ENSG00000188157	1.11213	4.53529e-19
AIM2	ENSG00000163568	0.754974	3.04302e-13
AJAP1	ENSG00000196581	-0.731725	8.95034e-13
AKAP12	ENSG00000131016	-0.867431	8.44061e-11
ALDH1L2	ENSG00000136010	0.899775	3.86172e-20
ALOX15	ENSG00000161905	-1.11723	3.86594e-09
AMPH	ENSG00000078053	0.832697	6.00565e-07
ANGPT1	ENSG00000154188	-0.727652	5.1237e-13
ANKRD22	ENSG00000152766	1.0483	8.65016e-15
ANKRD34B	ENSG00000189127	0.659767	2.74361e-07
ANKUB1	ENSG00000206199	-0.985215	8.43931e-23
ANLN	ENSG00000011426	0.676458	5.23559e-18
APOBEC3B	ENSG00000179750	1.13732	1.38532e-12
APOL6	ENSG00000221963	0.593265	3.02252e-11
ARG1	ENSG00000118520	0.588908	0.00016229
ARHGAP23	ENSG00000275832	0.701696	2.62384e-16
ARNTL2	ENSG00000029153	0.730772	5.092e-29
ASPM	ENSG00000066279	0.718341	1.4978e-19
ATF3	ENSG00000162772	0.856465	4.62908e-13
AURKB	ENSG00000178999	0.684499	4.62497e-28
AXL	ENSG00000167601	1.02699	2.37461e-11
AZU1	ENSG00000172232	0.705872	2.60519e-06
B3GALT2	ENSG00000162630	-0.678837	5.91967e-17
B3GAT1	ENSG00000109956	0.635381	2.10533e-10
BAG1	ENSG00000107262	-0.609753	8.13274e-12
BATF2	ENSG00000168062	1.44149	4.12452e-23
BBOF1	ENSG00000119636	-0.723582	1.09838e-08
BCAM	ENSG00000187244	-0.71121	5.72261e-06
BCL2L14	ENSG00000121380	0.726979	7.06175e-13
BHLHA15	ENSG00000180535	1.49857	1.82993e-25
BIRC5	ENSG00000089685	1.25713	7.4278e-42
BNIP3L	ENSG00000104765	-0.608816	5.66748e-08
BPI	ENSG00000101425	0.782484	1.24293e-09
BRCA2	ENSG00000139618	0.600953	1.26437e-18
BST2	ENSG00000130303	0.705535	3.82095e-18
BUB1	ENSG00000169679	0.932773	1.53524e-30
BUB1B	ENSG00000156970	0.730189	1.13039e-25
C1QA	ENSG00000173372	0.931959	7.19399e-17
C1QB	ENSG00000173369	1.38314	1.69969e-25
C1QC	ENSG00000159189	1.51543	3.90557e-28
C3AR1	ENSG00000171860	0.763635	7.34724e-14
CA12	ENSG00000074410	1.09756	7.12568e-17
CA8	ENSG00000178538	-0.621386	2.08564e-11
CACNA2D3	ENSG00000157445	-0.803322	4.16513e-20
CACNG6	ENSG00000130433	-0.93256	5.02167e-17
CACNG8	ENSG00000142408	-0.694188	1.03696e-10
CAMK1D	ENSG00000183049	-0.668426	2.4978e-24
CAMP	ENSG00000164047	0.733417	1.19654e-09
CARD17	ENSG00000255221	1.2566	5.85321e-16
CARMIL3	ENSG00000186648	0.623346	9.1667e-13
CAV1	ENSG00000105974	0.915489	4.93987e-20
CAVIN3	ENSG00000170955	0.791439	9.34273e-17
CCL2	ENSG00000108691	1.0213	1.22948e-07
CCL8	ENSG00000108700	0.624642	5.16103e-07
CCNA1	ENSG00000133101	0.953499	4.85837e-09
CCNA2	ENSG00000145386	0.862537	4.22691e-32
CCNB1	ENSG00000134057	0.671691	2.34154e-21
CCNB2	ENSG00000157456	1.03463	1.58868e-38
CCR1	ENSG00000163823	0.646889	4.91693e-10
CCRL2	ENSG00000121797	0.841417	1.97877e-20
CD177	ENSG00000204936	1.02027	0.000252431
CD1C	ENSG00000158481	-0.766577	1.10067e-16
CD248	ENSG00000174807	-0.596983	1.61309e-10
CD38	ENSG00000004468	0.763234	7.04855e-26
CDC20	ENSG00000117399	1.29082	7.15314e-38
CDC25A	ENSG00000164045	1.08914	3.12257e-33
CDC45	ENSG00000093009	1.08139	1.76751e-40
CDC6	ENSG00000094804	0.929332	4.59524e-35
CDCA2	ENSG00000184661	0.929867	6.93194e-31
CDCA3	ENSG00000111665	0.635657	8.04775e-22
CDCA5	ENSG00000146670	1.08455	1.63073e-36
CDH2	ENSG00000170558	-0.633428	1.48629e-11
CDK1	ENSG00000170312	0.885865	1.04288e-23
CDKN1A	ENSG00000124762	0.663467	8.3568e-18
CDT1	ENSG00000167513	1.1797	3.98689e-43
CEACAM1	ENSG00000079385	0.739206	5.77696e-13
CEACAM6	ENSG00000086548	0.670566	1.51997e-05
CEACAM8	ENSG00000124469	0.724534	4.12611e-06
CEBPD	ENSG00000221869	0.596473	2.39516e-13
CENPA	ENSG00000115163	0.802584	7.65249e-27
CEP55	ENSG00000138180	0.962965	3.18432e-30
CERCAM	ENSG00000167123	0.655385	3.05014e-15
CES1	ENSG00000198848	0.760671	1.33979e-10
CHEK1	ENSG00000149554	0.649209	4.92699e-27
CHST8	ENSG00000124302	0.593526	7.96641e-07
CKAP2L	ENSG00000169607	0.833791	1.02672e-30
CLC	ENSG00000105205	-0.673677	2.18596e-07
CLEC5A	ENSG00000258227	0.710379	1.87429e-12
CLSPN	ENSG00000092853	0.813581	2.63269e-33
CMPK2	ENSG00000134326	1.80342	1.37602e-23
CNTNAP3	ENSG00000106714	-1.07308	3.83425e-15
COL5A3	ENSG00000080573	-0.634253	3.00821e-05
CPA3	ENSG00000163751	-0.695898	7.97008e-08
CRIP2	ENSG00000182809	-0.869748	7.8953e-25
CRISP3	ENSG00000096006	0.586063	0.000113775
CTSL	ENSG00000135047	0.639723	1.08948e-13
CXCL10	ENSG00000169245	1.10023	6.97508e-15
CYP7B1	ENSG00000172817	-0.672523	1.62254e-17
CYSLTR2	ENSG00000152207	-0.738505	7.07411e-17
DCAF12	ENSG00000198876	-0.738367	3.96459e-08
DDX58	ENSG00000107201	0.64661	3.41334e-12
DDX60	ENSG00000137628	1.12244	1.31611e-17
DDX60L	ENSG00000181381	0.671952	4.9315e-13
DEFA4	ENSG00000164821	0.756969	8.45811e-06
DEPDC1	ENSG00000024526	0.708816	2.31652e-17
DEPDC1B	ENSG00000035499	0.668516	2.56473e-21
DEPP1	ENSG00000165507	0.683627	4.23942e-10
DERL3	ENSG00000099958	0.585147	1.50084e-10
DHRS9	ENSG00000073737	0.673656	3.54179e-12
DHX58	ENSG00000108771	0.929935	1.08077e-14
DLGAP5	ENSG00000126787	0.88189	1.49148e-25
DNAAF1	ENSG00000154099	0.796829	0.000168521
DNAJB5	ENSG00000137094	-0.606566	2.30142e-15
DSC1	ENSG00000134765	-0.707433	7.07159e-13
DTL	ENSG00000143476	0.898839	2.02219e-33
DUSP13	ENSG00000079393	0.994588	5.06148e-17
E2F1	ENSG00000101412	0.798453	3.29309e-26
E2F7	ENSG00000165891	0.891979	4.58349e-32
E2F8	ENSG00000129173	1.11362	2.03456e-36
EGFL7	ENSG00000172889	0.679551	1.58527e-12
EIF2AK2	ENSG00000055332	0.902303	1.0007e-16
ELANE	ENSG00000197561	0.806785	2.15971e-06
ELOVL3	ENSG00000119915	0.636009	8.3775e-22
EMP1	ENSG00000134531	0.656796	5.30501e-13
ENPP3	ENSG00000154269	-0.597465	1.78009e-10
ENTPD2	ENSG00000054179	-0.830005	3.48448e-12
EPB41	ENSG00000159023	-0.781082	3.83425e-15
EPB42	ENSG00000166947	-0.865932	1.6953e-07
EPHB2	ENSG00000133216	1.32838	9.821e-30
EPSTI1	ENSG00000133106	1.52971	1.34977e-33
ERICH3	ENSG00000178965	1.04411	3.97125e-13
ESCO2	ENSG00000171320	0.780168	1.65724e-26
ESPL1	ENSG00000135476	0.840626	2.50631e-31
ETV7	ENSG00000010030	1.30992	4.48557e-16
EXO1	ENSG00000174371	0.775799	4.87228e-28
EXOC3L1	ENSG00000179044	1.15018	3.67236e-15
EYS	ENSG00000188107	0.741362	1.18679e-17
FAM20A	ENSG00000108950	1.40222	4.35083e-15
FAP	ENSG00000078098	0.936758	3.39745e-13
FBLN2	ENSG00000163520	-0.655083	3.44514e-16
FBXO39	ENSG00000177294	1.54511	1.56316e-23
FBXO6	ENSG00000116663	0.998743	1.52018e-22
FBXO7	ENSG00000100225	-0.680649	1.39269e-10
FCER1A	ENSG00000179639	-1.10995	8.78594e-19
FCGBP	ENSG00000275395	-0.756504	1.74775e-18
FCGR1A	ENSG00000150337	0.645059	3.4798e-08
FECH	ENSG00000066926	-0.705488	3.46229e-07
FGF9	ENSG00000102678	-0.630997	2.29747e-32
FGFR2	ENSG00000066468	-1.04139	4.55729e-17
FOSL1	ENSG00000175592	0.653718	8.13653e-25
FOXC1	ENSG00000054598	0.635608	5.45845e-09
FOXM1	ENSG00000111206	1.13708	2.37452e-39
FRMD3	ENSG00000172159	0.750149	1.35933e-16
G0S2	ENSG00000123689	0.843277	1.14407e-12
GALM	ENSG00000143891	0.674677	5.93758e-15
GAS6	ENSG00000183087	0.667267	7.7054e-16
GATA2	ENSG00000179348	-0.601887	2.4955e-06
GBP1	ENSG00000117228	0.935617	2.64314e-15
GBP6	ENSG00000183347	0.704568	1.31519e-07
GGT5	ENSG00000099998	-0.765803	7.70882e-09
GINS1	ENSG00000101003	0.631604	1.17617e-21
GINS2	ENSG00000131153	0.703558	7.46602e-23
GLDC	ENSG00000178445	1.30261	2.06279e-22
GLDN	ENSG00000186417	0.596645	2.7069e-05
GPER1	ENSG00000164850	0.812856	1.50879e-14
GPR84	ENSG00000139572	0.948198	3.63412e-13
GPRC5D	ENSG00000111291	0.71938	5.45227e-12
GRAMD1B	ENSG00000023171	0.587405	1.34895e-17
GRIN3A	ENSG00000198785	0.775803	1.21541e-16
GTSE1	ENSG00000075218	0.837032	6.73455e-33
GZMB	ENSG00000100453	0.638125	2.04096e-13
HASPIN	ENSG00000177602	0.872165	2.71046e-28
HBA1	ENSG00000206172	-0.81354	2.94503e-06
HBA2	ENSG00000188536	-0.967717	5.82223e-08
HDC	ENSG00000140287	-0.657347	0.000104279
HELZ2	ENSG00000130589	0.734803	1.49066e-13
HEMGN	ENSG00000136929	-0.845207	4.35393e-09
HERC5	ENSG00000138646	1.27791	4.39166e-15
HERC6	ENSG00000138642	0.955642	1.28465e-14
HES4	ENSG00000188290	1.36419	9.30166e-25
HESX1	ENSG00000163666	1.05783	5.90099e-20
HIST1H1B	ENSG00000184357	1.22393	4.33888e-33
HIST1H1T	ENSG00000187475	0.590911	2.65251e-09
HIST1H2AB	ENSG00000278463	1.29755	6.08355e-40
HIST1H2AG	ENSG00000196787	0.690311	2.43185e-23
HIST1H2AH	ENSG00000274997	1.30576	5.05176e-41
HIST1H2AI	ENSG00000196747	0.842574	5.62323e-24
HIST1H2AJ	ENSG00000276368	1.40802	1.75886e-39
HIST1H2AK	ENSG00000275221	0.605981	1.23085e-23
HIST1H2AL	ENSG00000276903	1.11982	4.04446e-37
HIST1H2BB	ENSG00000276410	1.00442	4.44048e-32
HIST1H2BD	ENSG00000158373	0.663017	2.79734e-24
HIST1H2BE	ENSG00000274290	0.915061	3.75587e-38
HIST1H2BF	ENSG00000277224	0.849958	5.70198e-35
HIST1H2BG	ENSG00000273802	0.738276	1.24354e-24
HIST1H2BH	ENSG00000275713	0.935754	1.33371e-37
HIST1H2BI	ENSG00000278588	0.998698	1.3671e-32
HIST1H2BJ	ENSG00000124635	0.718105	4.98748e-29
HIST1H2BL	ENSG00000185130	1.02605	2.16312e-34
HIST1H2BM	ENSG00000273703	1.23665	2.68602e-37
HIST1H2BN	ENSG00000233822	0.623344	1.87747e-37
HIST1H2BO	ENSG00000274641	1.25317	2.74339e-46
HIST1H3B	ENSG00000286522	1.30884	1.96884e-36
HIST1H3C	ENSG00000287080	1.496	3.18614e-49
HIST1H3F	ENSG00000277775	1.21633	1.41771e-39
HIST1H3G	ENSG00000273983	1.63165	2.15816e-45
HIST1H3J	ENSG00000197153	1.35745	2.10487e-40
HIST1H4A	ENSG00000278637	0.715063	8.25779e-21
HIST1H4D	ENSG00000277157	0.901356	1.47251e-33
HIST1H4H	ENSG00000158406	0.586892	1.86872e-25
HIST1H4I	ENSG00000276180	0.625083	5.11171e-25
HIST2H2BF	ENSG00000203814	0.610096	2.06947e-19
HIST2H3D	ENSG00000183598	0.707174	3.21536e-27
HJURP	ENSG00000123485	1.09561	2.77252e-38
HLA-G	ENSG00000204632	0.663951	6.57298e-07
HMMR	ENSG00000072571	0.786813	2.63397e-19
HP	ENSG00000257017	0.876616	4.35665e-11
HPN	ENSG00000105707	0.593036	2.08291e-08
HRH4	ENSG00000134489	-0.847903	3.63728e-11
IFI27	ENSG00000165949	3.00904	5.95295e-40
IFI35	ENSG00000068079	0.926139	1.22801e-18
IFI44	ENSG00000137965	1.86009	1.50679e-23
IFI44L	ENSG00000137959	2.25693	1.71627e-24
IFI6	ENSG00000126709	1.55288	5.65848e-20
IFIH1	ENSG00000115267	0.91037	1.80936e-16
IFIT1	ENSG00000185745	1.75016	2.05609e-18
IFIT2	ENSG00000119922	1.06205	8.80568e-13
IFIT3	ENSG00000119917	1.44031	2.46124e-18
IFIT5	ENSG00000152778	0.873294	4.60104e-15
IFITM1	ENSG00000185885	0.927415	1.79773e-20
IFITM3	ENSG00000142089	1.26085	2.54393e-18
IGF1	ENSG00000017427	0.78902	2.28462e-11
IGFBP2	ENSG00000115457	0.654069	6.82489e-07
IL10	ENSG00000136634	0.700944	1.07983e-15
IL1RN	ENSG00000136689	0.660765	4.27129e-11
IL23R	ENSG00000162594	-0.588767	2.11424e-10
IL27	ENSG00000197272	0.769787	6.05525e-15
IL34	ENSG00000157368	-0.602703	1.14063e-19
IL5RA	ENSG00000091181	-0.93628	1.0328e-12
IQGAP3	ENSG00000183856	0.602085	1.94508e-12
IRF7	ENSG00000185507	1.15137	4.06328e-19
ISG15	ENSG00000187608	1.83573	3.61149e-20
ITGA7	ENSG00000135424	0.702712	2.07286e-09
ITGB8	ENSG00000105855	-0.78985	1.21951e-10
JCHAIN	ENSG00000132465	1.43041	5.03839e-22
JPH4	ENSG00000092051	0.743242	1.33624e-23
JUP	ENSG00000173801	0.890429	7.27017e-11
KANK2	ENSG00000197256	-0.653791	3.27291e-06
KCNE1	ENSG00000180509	0.643953	1.73923e-09
KCNMA1	ENSG00000156113	0.819698	1.63246e-05
KCNN3	ENSG00000143603	0.740561	9.60716e-15
KCTD14	ENSG00000151364	1.25472	2.15316e-17
KIAA0895L	ENSG00000196123	0.618549	4.55915e-20
KIAA1958	ENSG00000165185	0.950384	2.96756e-19
KIF11	ENSG00000138160	0.634896	3.80935e-19
KIF18B	ENSG00000186185	0.953337	3.64972e-33
KIF20A	ENSG00000112984	0.962449	1.76122e-29
KIF2C	ENSG00000142945	0.861927	7.87159e-28
KIF4A	ENSG00000090889	0.792931	3.02294e-25
KIFC1	ENSG00000237649	0.978177	4.29211e-35
KIT	ENSG00000157404	-0.618279	5.33186e-20
KLHDC7B	ENSG00000130487	1.06472	7.3523e-26
KLHDC8B	ENSG00000185909	0.936198	4.72918e-24
KRT1	ENSG00000167768	-0.746378	2.90774e-05
KY	ENSG00000174611	0.593992	1.85269e-15
LAMP3	ENSG00000078081	0.943369	3.34559e-09
LAP3	ENSG00000002549	1.02473	6.44524e-21
LCN2	ENSG00000148346	0.763968	1.59746e-07
LGALS1	ENSG00000100097	0.610287	9.42217e-28
LGALS3BP	ENSG00000108679	0.94491	2.58653e-18
LGALS9	ENSG00000168961	0.585491	2.49204e-16
LHFPL2	ENSG00000145685	0.704874	1.29807e-18
LIF	ENSG00000128342	0.829704	1.80381e-16
LILRB4	ENSG00000186818	0.673476	8.4082e-20
LMOD1	ENSG00000163431	-0.893616	4.12399e-14
LRRN3	ENSG00000173114	-0.920933	2.30777e-13
LTF	ENSG00000012223	0.64273	8.63476e-05
LY6E	ENSG00000160932	1.77434	9.78176e-29
LYPD2	ENSG00000197353	-0.69286	2.83735e-11
MAFB	ENSG00000204103	0.638162	7.23384e-17
MAP1LC3B2	ENSG00000258102	0.59472	3.7422e-13
MARCH8	ENSG00000165406	-0.713306	7.42428e-10
MARCO	ENSG00000019169	0.932713	1.22235e-17
MCEMP1	ENSG00000183019	0.733306	3.09445e-08
MCM10	ENSG00000065328	1.13684	6.10369e-40
MDK	ENSG00000110492	0.59636	5.15954e-13
MELK	ENSG00000165304	0.721333	1.30425e-26
METTL7B	ENSG00000170439	1.34569	9.5827e-15
MILR1	ENSG00000271605	0.638345	3.7277e-21
MIXL1	ENSG00000185155	0.700106	1.68769e-16
MKI67	ENSG00000148773	0.77786	1.15575e-22
MKRN1	ENSG00000133606	-0.585437	4.93585e-09
MMP8	ENSG00000118113	0.997417	6.01856e-08
MMP9	ENSG00000100985	0.680774	3.13312e-07
MOV10	ENSG00000155363	0.729327	1.52411e-14
MPO	ENSG00000005381	0.835271	1.04851e-09
MS4A4A	ENSG00000110079	0.967449	2.50894e-22
MSR1	ENSG00000038945	0.602522	1.02839e-06
MT1E	ENSG00000169715	0.781024	2.60133e-24
MT2A	ENSG00000125148	0.989777	2.64314e-15
MX1	ENSG00000157601	1.41905	2.68708e-18
MX2	ENSG00000183486	0.606626	3.98543e-12
MYBL2	ENSG00000101057	0.974102	4.06445e-23
MYO10	ENSG00000145555	0.730227	3.11249e-11
MZB1	ENSG00000170476	1.22591	1.5611e-21
NCAPG	ENSG00000109805	0.91475	1.21043e-27
NEK2	ENSG00000117650	0.72626	4.14392e-23
NELL2	ENSG00000184613	-0.826898	3.1823e-21
NEXN	ENSG00000162614	0.710029	4.16602e-15
NFIX	ENSG00000008441	-0.609557	6.36309e-07
NOG	ENSG00000183691	-0.933228	2.00446e-19
NRCAM	ENSG00000091129	-0.861845	3.22443e-14
NRXN1	ENSG00000179915	-0.846008	2.97465e-19
NT5DC2	ENSG00000168268	0.787517	8.90483e-23
NT5E	ENSG00000135318	-0.599839	2.27225e-14
NTNG2	ENSG00000196358	0.928548	2.25685e-21
NTSR1	ENSG00000101188	0.884821	2.63862e-17
OAS2	ENSG00000111335	1.31464	1.34687e-18
OAS3	ENSG00000111331	1.73108	4.71631e-21
OASL	ENSG00000135114	1.48342	3.89995e-26
ODF3B	ENSG00000177989	0.842444	6.81071e-18
OLAH	ENSG00000152463	0.70116	0.0101949
OLFM1	ENSG00000130558	-0.592531	1.01473e-06
OLFM4	ENSG00000102837	0.74026	0.000145013
OLIG2	ENSG00000205927	-0.820774	2.36609e-09
OR2W3	ENSG00000238243	-0.941681	7.39575e-09
OR52B4	ENSG00000221996	0.613756	7.72677e-16
OR52K1	ENSG00000196778	0.669489	5.44883e-14
ORC1	ENSG00000085840	0.690815	5.16694e-27
OSBP2	ENSG00000184792	-0.934473	5.28614e-09
OTOF	ENSG00000115155	2.55711	3.08331e-25
PARP10	ENSG00000178685	0.69984	3.85831e-15
PARP12	ENSG00000059378	0.808331	1.31344e-15
PARP14	ENSG00000173193	0.735417	9.40482e-15
PARP9	ENSG00000138496	0.761694	1.35933e-16
PAX3	ENSG00000135903	0.839919	1.09239e-07
PBK	ENSG00000168078	0.762017	2.16525e-24
PCSK9	ENSG00000169174	0.634284	0.0145863
PDGFRB	ENSG00000113721	0.765013	2.16714e-12
PDZK1IP1	ENSG00000162366	-1.13212	1.52481e-13
PHF24	ENSG00000122733	-0.943975	1.41749e-14
PI3	ENSG00000124102	-0.803306	1.55388e-06
PID1	ENSG00000153823	-0.62674	2.97337e-08
PKMYT1	ENSG00000127564	0.953588	5.62322e-42
PLEK2	ENSG00000100558	-0.672801	8.34423e-06
PLPP3	ENSG00000162407	0.621044	1.39654e-16
PLSCR1	ENSG00000188313	0.922529	7.35367e-16
PLVAP	ENSG00000130300	-1.01396	1.76118e-16
PML	ENSG00000140464	0.698514	7.32965e-16
PMP22	ENSG00000109099	-0.718958	1.04425e-13
PNPLA1	ENSG00000180316	0.642844	2.21767e-14
POLQ	ENSG00000051341	0.705764	4.07242e-24
PPARG	ENSG00000132170	0.801637	3.33401e-16
PRSS33	ENSG00000103355	-1.15303	5.92422e-12
PRTN3	ENSG00000196415	0.901286	8.92556e-09
PTGDR2	ENSG00000183134	-0.924144	8.10082e-12
PTGFR	ENSG00000122420	0.86368	9.79511e-14
PTPRU	ENSG00000060656	0.752576	1.08559e-20
PTTG1	ENSG00000164611	0.601881	1.58469e-21
PYCR1	ENSG00000183010	0.953645	1.4562e-21
RAB39A	ENSG00000179331	0.598963	3.33785e-25
RAD51	ENSG00000051180	0.596335	7.38618e-23
RAD54L	ENSG00000085999	0.831172	4.53584e-31
RETN	ENSG00000104918	0.69421	3.50269e-07
RFX2	ENSG00000087903	-0.604658	1.67498e-12
RGL1	ENSG00000143344	0.641782	1.41749e-14
RIN2	ENSG00000132669	0.633351	1.31828e-14
RMI2	ENSG00000175643	1.12289	6.77186e-18
RNASE1	ENSG00000129538	1.35824	2.64984e-20
RNASE2	ENSG00000169385	0.995282	7.17339e-20
RPH3A	ENSG00000089169	0.930337	1.00634e-08
RPL3L	ENSG00000140986	-0.748641	5.60742e-11
RPS6KA5	ENSG00000100784	-0.598727	2.37663e-22
RRM2	ENSG00000171848	1.34676	3.83066e-44
RSAD2	ENSG00000134321	2.05352	2.81177e-21
RSPH9	ENSG00000172426	0.705529	2.59242e-11
RTN1	ENSG00000139970	-0.584988	2.28606e-12
RTP4	ENSG00000136514	1.33648	1.1265e-21
RUFY4	ENSG00000188282	1.09369	4.15622e-20
SAMD4A	ENSG00000020577	0.633474	6.51068e-11
SAMD9L	ENSG00000177409	0.881191	7.41503e-17
SAPCD2	ENSG00000186193	0.680952	2.21802e-16
SCO2	ENSG00000284194	1.01889	1.07037e-20
SDC1	ENSG00000115884	1.48689	1.12569e-21
SDC3	ENSG00000162512	0.63296	4.33842e-13
SEC14L4	ENSG00000133488	-0.691962	6.92631e-08
SELENBP1	ENSG00000143416	-0.662786	5.68192e-05
SEMA6A	ENSG00000092421	0.648039	8.93777e-13
2004-09-01	ENSG00000108387	1.31831	4.20752e-17
SERPINB10	ENSG00000242550	0.606892	1.63868e-06
SERPING1	ENSG00000149131	1.57023	2.66281e-20
SEZ6L	ENSG00000100095	-0.826029	3.11782e-20
SFRP2	ENSG00000145423	-0.732518	1.52158e-07
SHCBP1	ENSG00000171241	0.803481	2.59013e-23
SHISA4	ENSG00000198892	-0.88796	8.82984e-16
SHISA5	ENSG00000164054	0.676301	1.26646e-16
SIGLEC1	ENSG00000088827	2.35145	4.48414e-23
SIGLEC11	ENSG00000161640	0.659474	6.61432e-13
SIGLEC8	ENSG00000105366	-1.07118	5.61435e-11
SKA1	ENSG00000154839	0.94019	4.73367e-29
SLC12A8	ENSG00000221955	0.62525	4.2574e-14
SLC16A10	ENSG00000112394	-0.591244	1.10101e-14
SLC1A3	ENSG00000079215	1.03942	7.32281e-17
SLC26A8	ENSG00000112053	0.802395	3.66516e-11
SLC4A10	ENSG00000144290	-0.678879	4.16594e-08
SLC51A	ENSG00000163959	0.636251	0.00027591
SLC8A2	ENSG00000118160	0.673801	0.00019387
SLCO4A1	ENSG00000101187	0.819473	4.88625e-19
SMPD3	ENSG00000103056	-0.722541	1.23849e-08
SNCA	ENSG00000145335	-0.815353	9.16591e-09
SOCS1	ENSG00000185338	0.948456	1.30057e-20
SPATC1	ENSG00000186583	0.915655	5.96377e-14
SPATS2L	ENSG00000196141	1.5803	1.18528e-21
SPC24	ENSG00000161888	0.762102	7.42752e-25
SPC25	ENSG00000152253	0.740268	1.9082e-23
SPNS3	ENSG00000182557	-0.787717	2.88321e-14
STAB1	ENSG00000010327	0.681471	6.30448e-20
STAC3	ENSG00000185482	0.588169	4.79254e-22
STAT1	ENSG00000115415	0.610688	3.55992e-14
STAT2	ENSG00000170581	0.676655	1.86145e-14
STRADB	ENSG00000082146	-0.889106	3.07569e-09
SUCNR1	ENSG00000198829	0.741667	8.06729e-15
TAP1	ENSG00000168394	0.586814	1.43248e-14
TARM1	ENSG00000248385	0.709678	1.25476e-11
TCN1	ENSG00000134827	0.636339	4.15508e-08
TCN2	ENSG00000185339	1.08681	4.50356e-23
TDRD9	ENSG00000156414	0.588664	3.59962e-06
TENM4	ENSG00000149256	-0.707879	4.7506e-08
TENT5C	ENSG00000183508	-0.804736	2.3813e-09
TICRR	ENSG00000140534	0.996903	1.78455e-35
TIGD3	ENSG00000173825	-0.603462	6.90158e-12
TIMM10	ENSG00000134809	1.29427	4.70913e-20
TK1	ENSG00000167900	1.00357	3.12257e-33
TMEM119	ENSG00000183160	0.634786	1.41709e-07
TMEM150B	ENSG00000180061	0.650784	3.29619e-18
TMEM158	ENSG00000249992	0.708413	9.44912e-08
TMEM255A	ENSG00000125355	0.888612	1.05084e-10
TMEM92	ENSG00000167105	0.644804	4.58837e-10
TMOD1	ENSG00000136842	-0.688339	4.06987e-07
TNFAIP6	ENSG00000123610	0.797642	4.18116e-10
TNFRSF17	ENSG00000048462	0.752842	5.50638e-11
TNFSF15	ENSG00000181634	0.870316	5.01248e-15
TNNT1	ENSG00000105048	1.0317	2.57785e-18
TNS1	ENSG00000079308	-0.840969	3.95732e-08
TOP2A	ENSG00000131747	0.963078	3.31836e-30
TOR1B	ENSG00000136816	0.719352	1.46828e-15
TP73	ENSG00000078900	0.673723	7.60862e-16
TPPP	ENSG00000171368	-0.710905	6.3543e-20
TPPP3	ENSG00000159713	-0.715564	1.63094e-13
TPST1	ENSG00000169902	0.65525	1.12697e-07
TPX2	ENSG00000088325	0.93779	4.59524e-35
TREML4	ENSG00000188056	0.682003	0.0434891
TRIM22	ENSG00000132274	0.849553	1.7366e-20
TRIM5	ENSG00000132256	0.656512	1.55534e-15
TRIM58	ENSG00000162722	-0.705157	7.81045e-07
TRIM6	ENSG00000121236	1.23964	1.02286e-20
TRIM69	ENSG00000185880	0.607187	7.04986e-20
TRIM7	ENSG00000146054	0.588564	2.06745e-19
TRIP13	ENSG00000071539	0.817353	2.30669e-24
TSPAN5	ENSG00000168785	-0.727978	3.13453e-09
TSPEAR	ENSG00000175894	-0.968509	8.76592e-14
TTK	ENSG00000112742	0.725944	6.20899e-21
TXNDC5	ENSG00000239264	0.825979	9.16786e-17
TYMS	ENSG00000176890	1.30147	4.75015e-42
UBE2L6	ENSG00000156587	0.822135	1.72927e-16
UBQLNL	ENSG00000175518	0.703314	7.44954e-13
UCHL1	ENSG00000154277	0.705211	6.60568e-15
UHRF1	ENSG00000276043	0.898002	5.97237e-31
UPB1	ENSG00000100024	0.797794	4.00499e-15
USP18	ENSG00000184979	1.87479	2.36261e-22
VAMP5	ENSG00000168899	0.672066	9.19956e-25
VSIG10L	ENSG00000186806	0.628011	6.4993e-18
WNT7A	ENSG00000154764	-0.614789	2.11434e-17
XAF1	ENSG00000132530	1.29244	2.71511e-20
ZBP1	ENSG00000124256	0.982121	8.85757e-20
ZCCHC2	ENSG00000141664	0.827106	2.92879e-19
ZNF684	ENSG00000117010	0.721537	5.49465e-15
ZWINT	ENSG00000122952	0.723855	2.89046e-22
