# Supplementary material for: Blood transcriptome responses in patients correlate with severity of COVID-19 disease
Source: Front Immunol. 2023 Jan 20;13:1043219. doi: 10.3389/fimmu.2022.1043219 (PMC9896980; doi:10.3389/fimmu.2022.1043219)
Supplement: Supplementary Data Sheet 10 — limma_svrevsHC_200622.txt. [file DataSheet_10.xlsx]

## Sheet: S10_limma_svrevsHC_200622
gene_symbol	ENSEMBL_gene_ID	logFC	adj.P.Val
A3GALT2	ENSG00000184389	1.15093	2.26922e-26
AASS	ENSG00000008311	-0.677434	5.92322e-25
AATK	ENSG00000181409	0.745544	4.89575e-17
ABCA1	ENSG00000165029	0.947632	3.76922e-17
ABCA13	ENSG00000179869	3.00699	2.29718e-54
ABCB1	ENSG00000085563	-1.07227	1.35276e-45
ABCB11	ENSG00000073734	0.65568	2.21743e-14
ABCB4	ENSG00000005471	-0.821062	1.88929e-18
ABCC11	ENSG00000121270	0.833532	1.18799e-17
ABCC3	ENSG00000108846	0.820745	6.81992e-16
ABCC6	ENSG00000091262	0.629961	5.59808e-17
ABCD2	ENSG00000173208	-1.11097	8.19638e-39
ABLIM1	ENSG00000099204	-0.925918	4.27959e-44
ABLIM2	ENSG00000163995	-0.919354	8.71687e-47
ABLIM3	ENSG00000173210	1.45933	1.9085e-25
AC004551.1	ENSG00000089127	0.904854	4.45576e-09
AC005747.1	ENSG00000007237	0.904534	5.59406e-25
AC008554.1	ENSG00000237440	-0.696455	1.41348e-30
AC020613.1	ENSG00000139053	0.81274	5.35098e-30
AC022966.1	ENSG00000055483	-0.640974	2.44844e-48
AC027237.1	ENSG00000137807	0.991759	1.43174e-40
AC074143.1	ENSG00000140939	0.784693	2.87341e-27
AC080038.1	ENSG00000011028	-0.68035	4.30167e-06
AC118754.1	ENSG00000183018	0.598216	4.41512e-12
AC129492.1	ENSG00000179094	0.785368	9.62231e-16
AC139768.1	ENSG00000184271	-0.910478	3.25162e-48
ACCSL	ENSG00000205126	0.854338	7.5542e-21
ACE	ENSG00000159640	-1.02926	8.64626e-32
ACER1	ENSG00000167769	-0.608055	1.72362e-30
ACHE	ENSG00000087085	0.821974	2.34666e-08
ACKR3	ENSG00000144476	-0.652444	4.10984e-26
ACOX2	ENSG00000168306	0.625623	6.42023e-22
ACOXL	ENSG00000153093	0.934358	1.21021e-26
ACRBP	ENSG00000111644	0.881215	3.20692e-23
ACSL1	ENSG00000151726	1.09288	2.83449e-21
ACSM3	ENSG00000005187	-0.644448	1.43016e-09
ACSS3	ENSG00000111058	0.679168	2.22943e-14
ACTA2	ENSG00000107796	0.593555	3.90151e-10
ACVR1B	ENSG00000135503	0.87464	7.59598e-34
ACVR1C	ENSG00000123612	-0.933939	3.17543e-32
ACVR2A	ENSG00000121989	-0.675394	1.02047e-32
ACVR2B	ENSG00000114739	-0.886276	2.7255e-40
ACVRL1	ENSG00000139567	0.686712	3.86111e-16
ADAM12	ENSG00000148848	-0.943268	1.35923e-18
ADAM17	ENSG00000151694	0.70226	5.83189e-33
ADAM22	ENSG00000008277	-0.871778	8.00195e-38
ADAM23	ENSG00000114948	-1.04726	5.11091e-22
ADAM28	ENSG00000042980	-0.595565	3.00471e-16
ADAM32	ENSG00000197140	0.837829	1.63951e-38
ADAM9	ENSG00000168615	1.10834	7.89911e-44
ADAMTS10	ENSG00000142303	-0.994232	5.25802e-34
ADAMTS17	ENSG00000140470	-0.707331	1.73272e-25
ADAMTS2	ENSG00000087116	4.14195	3.35662e-39
ADAMTS3	ENSG00000156140	1.15836	1.92946e-14
ADAMTS4	ENSG00000158859	-0.741962	9.04304e-30
ADAMTS5	ENSG00000154736	-1.39514	4.0292e-23
ADAMTSL5	ENSG00000185761	-0.635101	6.2379e-22
ADARB1	ENSG00000197381	-0.611073	9.77359e-33
ADAT2	ENSG00000189007	-0.608652	9.08433e-29
ADCY3	ENSG00000138031	0.617134	7.31144e-09
ADCY4	ENSG00000129467	0.772825	1.66528e-28
ADCY6	ENSG00000174233	0.712772	6.33971e-17
ADGRA3	ENSG00000152990	-0.650151	7.11775e-16
ADGRB2	ENSG00000121753	-0.733555	6.6734e-25
ADGRD1	ENSG00000111452	-0.987492	1.19544e-19
ADGRE2	ENSG00000127507	0.753504	7.15448e-19
ADGRG1	ENSG00000205336	-0.727835	8.66587e-13
ADGRG3	ENSG00000182885	0.76889	2.65927e-13
ADGRG5	ENSG00000159618	-0.697757	9.46404e-21
ADGRL1	ENSG00000072071	-0.82982	2.13048e-35
ADM	ENSG00000148926	1.08745	3.57848e-17
ADM2	ENSG00000128165	0.610729	8.10072e-20
ADORA2B	ENSG00000170425	0.750411	2.01954e-23
ADRA2A	ENSG00000150594	0.773332	9.97765e-12
AEBP1	ENSG00000106624	-0.64752	2.59859e-17
AFF2	ENSG00000155966	0.981661	1.55544e-28
AFF3	ENSG00000144218	-0.893534	6.12281e-23
AGAP1	ENSG00000157985	-0.857529	6.56341e-20
AGBL3	ENSG00000146856	-0.631602	1.49091e-28
AGFG1	ENSG00000173744	0.90425	2.97884e-37
AGFG2	ENSG00000106351	-0.844978	7.31194e-46
AGPAT1	ENSG00000204310	0.662649	3.93851e-27
AGPAT2	ENSG00000169692	0.848936	3.50457e-45
AGTRAP	ENSG00000177674	0.988132	2.0963e-40
AHNAK	ENSG00000124942	-0.590002	1.2853e-25
AHSP	ENSG00000169877	1.09573	1.92537e-08
AIG1	ENSG00000146416	0.589207	3.31261e-28
AIM2	ENSG00000163568	1.09983	1.27712e-19
AJAP1	ENSG00000196581	-1.47059	4.88009e-31
AK5	ENSG00000154027	-1.25071	3.14128e-32
AKAP11	ENSG00000023516	-0.607812	5.36937e-42
AKAP12	ENSG00000131016	-1.4237	1.91442e-19
AKAP6	ENSG00000151320	-0.947227	4.4244e-25
AKIRIN2	ENSG00000135334	0.66614	8.52844e-29
AKT3	ENSG00000117020	-0.767711	3.20851e-46
AL121768.1	ENSG00000165521	-0.855624	4.00754e-35
ALAS1	ENSG00000023330	0.618849	8.74845e-42
ALAS2	ENSG00000158578	0.600588	0.00132051
ALDH1A1	ENSG00000165092	-0.806368	5.81885e-16
ALDH1A2	ENSG00000128918	1.47515	1.20959e-27
ALDH1L2	ENSG00000136010	1.64824	1.44158e-40
ALDH3B1	ENSG00000006534	0.653017	1.4556e-25
ALDH4A1	ENSG00000159423	0.6558	3.38229e-39
ALDOA	ENSG00000149925	0.780014	8.14345e-31
ALKBH8	ENSG00000137760	-0.643038	4.19886e-37
ALOX12	ENSG00000108839	1.27705	8.34855e-23
ALOX15	ENSG00000161905	-1.84497	1.12454e-16
ALOX15B	ENSG00000179593	1.57838	9.58269e-18
ALOX5	ENSG00000012779	0.878008	8.3712e-26
ALOX5AP	ENSG00000132965	1.19661	2.01319e-35
ALPK1	ENSG00000073331	0.731725	1.48991e-19
ALPK2	ENSG00000198796	-0.774109	2.90124e-14
ALPK3	ENSG00000136383	0.847283	3.50866e-22
ALPL	ENSG00000162551	0.999735	8.26659e-12
ALS2CL	ENSG00000178038	-1.04418	4.00939e-39
AMFR	ENSG00000159461	0.58536	1.03109e-18
AMIGO1	ENSG00000181754	-1.10849	1.30685e-47
AMOT	ENSG00000126016	-0.917776	2.13842e-44
AMOTL1	ENSG00000166025	0.804169	4.28045e-18
AMPH	ENSG00000078053	2.91311	4.89542e-40
AMZ1	ENSG00000174945	-0.713269	2.10902e-22
ANG	ENSG00000214274	0.670451	2.34997e-26
ANK3	ENSG00000151150	-0.810402	9.38709e-25
ANKK1	ENSG00000170209	-0.596486	6.54141e-19
ANKRD22	ENSG00000152766	1.97875	2.57414e-32
ANKRD31	ENSG00000145700	-0.69471	1.09125e-26
ANKRD33B	ENSG00000164236	0.847547	4.55961e-31
ANKRD34B	ENSG00000189127	1.63336	2.7259e-25
ANKRD9	ENSG00000156381	1.23953	6.19267e-22
ANKS6	ENSG00000165138	-0.764573	5.75706e-42
ANKUB1	ENSG00000206199	-1.21851	1.04706e-25
ANLN	ENSG00000011426	1.67097	1.3777e-54
ANO10	ENSG00000160746	0.776303	2.81374e-39
ANO2	ENSG00000047617	0.697279	4.31488e-20
ANO9	ENSG00000185101	-1.02148	1.91224e-41
ANOS1	ENSG00000011201	0.708863	1.6372e-10
ANTXRL	ENSG00000274209	0.842879	6.79149e-25
ANXA3	ENSG00000138772	1.85551	1.30015e-34
AOC1	ENSG00000002726	1.24253	6.91367e-08
AP1M2	ENSG00000129354	0.777188	1.79345e-16
AP3B2	ENSG00000103723	1.62803	8.38556e-22
AP5B1	ENSG00000254470	0.850695	2.87274e-23
APBA1	ENSG00000107282	-1.12941	8.19638e-39
APBA2	ENSG00000034053	-0.681333	1.13567e-24
APBB1	ENSG00000166313	-0.998815	2.09419e-50
APMAP	ENSG00000101474	0.923248	6.24418e-32
APOBEC3A	ENSG00000128383	0.904409	7.35868e-20
APOBEC3B	ENSG00000179750	1.06602	3.92036e-09
APOL3	ENSG00000128284	-0.637891	1.07341e-31
AQP10	ENSG00000143595	1.46371	1.68447e-24
AQP9	ENSG00000103569	0.767326	1.96462e-16
AREG	ENSG00000109321	0.794024	1.97845e-14
ARFGEF3	ENSG00000112379	1.64557	3.21731e-24
ARG1	ENSG00000118520	2.93633	2.07913e-44
ARG2	ENSG00000081181	1.3348	1.0731e-33
ARHGAP11A	ENSG00000198826	0.653876	2.71753e-22
ARHGAP18	ENSG00000146376	0.606702	5.5974e-30
ARHGAP23	ENSG00000275832	1.12211	1.21508e-27
ARHGAP24	ENSG00000138639	0.768015	5.55734e-24
ARHGAP29	ENSG00000137962	1.17247	4.9197e-30
ARHGAP42	ENSG00000165895	0.585742	5.96145e-14
ARHGAP6	ENSG00000047648	0.943621	2.54554e-17
ARHGEF10L	ENSG00000074964	-0.769774	6.46726e-17
ARHGEF17	ENSG00000110237	1.5902	1.45363e-32
ARHGEF37	ENSG00000183111	0.682081	6.98255e-10
ARHGEF39	ENSG00000137135	0.742129	9.31517e-31
ARHGEF4	ENSG00000136002	-0.696898	1.51551e-26
ARHGEF40	ENSG00000165801	0.602713	2.2829e-11
ARHGEF9	ENSG00000131089	-0.599422	2.57086e-39
ARID3A	ENSG00000116017	0.62781	1.68176e-23
ARL10	ENSG00000175414	-0.782047	2.4711e-42
ARL11	ENSG00000152213	0.701614	1.90789e-27
ARL14EP	ENSG00000152219	-0.606243	3.70118e-25
ARL4C	ENSG00000188042	-0.784462	1.36266e-33
ARL6	ENSG00000113966	-0.655999	8.85118e-26
ARL8A	ENSG00000143862	0.766647	1.03458e-33
ARMC12	ENSG00000157343	1.09535	1.89064e-24
ARNTL2	ENSG00000029153	1.01988	1.72e-38
ARPIN	ENSG00000242498	-0.724056	9.15424e-11
ART4	ENSG00000111339	0.676861	9.22379e-09
ASAH2B	ENSG00000204147	-0.795058	9.01533e-34
ASAP1	ENSG00000153317	0.614816	2.24384e-23
ASAP2	ENSG00000151693	0.704253	8.76106e-13
ASB2	ENSG00000100628	-0.818651	2.64774e-19
ASGR2	ENSG00000161944	0.976828	1.15255e-22
ASPH	ENSG00000198363	1.41209	1.83599e-32
ASPM	ENSG00000066279	1.39492	8.90618e-43
ASPRV1	ENSG00000244617	0.591444	6.66349e-07
ASS1	ENSG00000130707	0.595934	4.87372e-24
ASTN2	ENSG00000148219	-0.718675	4.15443e-35
ATF7IP2	ENSG00000166669	-0.675723	3.60855e-31
ATG9B	ENSG00000181652	-0.916659	6.13011e-38
ATP11A	ENSG00000068650	0.63885	1.53889e-32
ATP1B2	ENSG00000129244	0.704748	3.95617e-08
ATP2C2	ENSG00000064270	2.20184	2.14068e-35
ATP6V0E1	ENSG00000113732	0.671942	7.9659e-40
ATP6V0E2	ENSG00000171130	-0.735981	3.01146e-37
ATP8B4	ENSG00000104043	1.12156	2.24751e-35
ATP9A	ENSG00000054793	1.22557	1.00698e-27
AUNIP	ENSG00000127423	1.17941	6.75858e-48
AURKA	ENSG00000087586	0.940731	1.97695e-42
AURKB	ENSG00000178999	1.33929	8.48238e-58
AUTS2	ENSG00000158321	-0.837889	7.88452e-33
AXIN2	ENSG00000168646	-1.11252	4.91134e-41
AZIN2	ENSG00000142920	-0.913336	9.6797e-39
AZU1	ENSG00000172232	2.67255	4.57244e-41
B2M	ENSG00000166710	0.58768	1.39851e-24
B3GALT2	ENSG00000162630	-1.17145	4.29658e-32
B3GNT2	ENSG00000170340	0.71867	3.97916e-33
B3GNT5	ENSG00000176597	0.766453	3.67091e-20
B3GNT8	ENSG00000177191	0.807597	1.23002e-25
B4GALT2	ENSG00000117411	0.881084	4.58238e-37
B4GALT5	ENSG00000158470	1.08401	2.25848e-26
BACH2	ENSG00000112182	-0.949006	7.94539e-34
BAG3	ENSG00000151929	-0.586694	3.55399e-32
BAMBI	ENSG00000095739	1.30071	9.72811e-31
BANK1	ENSG00000153064	-0.691319	3.67198e-17
BASP1	ENSG00000176788	0.758062	3.29858e-13
BATF	ENSG00000156127	0.739421	1.70275e-32
BATF2	ENSG00000168062	1.45037	6.91747e-19
BCAS4	ENSG00000124243	-0.983901	2.11044e-44
BCAT1	ENSG00000060982	1.20472	6.93959e-28
BCKDHB	ENSG00000083123	-0.62034	9.04469e-36
BCL11B	ENSG00000127152	-1.12947	1.71653e-49
BCL2A1	ENSG00000140379	0.914421	1.65044e-18
BCL2L15	ENSG00000188761	1.12431	7.74975e-29
BCL3	ENSG00000069399	0.71277	1.37877e-18
BCL6	ENSG00000113916	1.30982	7.82807e-28
BCL9L	ENSG00000186174	-0.942658	1.10395e-47
BEND7	ENSG00000165626	1.30984	1.75117e-26
BEX1	ENSG00000133169	0.839844	6.26098e-17
BEX3	ENSG00000166681	0.890536	6.72158e-21
BHLHA15	ENSG00000180535	2.29529	6.08746e-39
BICDL1	ENSG00000135127	-1.01303	2.82596e-43
BICDL2	ENSG00000162069	0.940762	4.12578e-11
BIK	ENSG00000100290	0.753869	1.09159e-30
BIN1	ENSG00000136717	-0.766575	9.89462e-41
BIRC3	ENSG00000023445	-0.71151	4.94248e-25
BIRC5	ENSG00000089685	1.96357	2.88752e-61
BLOC1S1	ENSG00000135441	0.675874	5.66418e-46
BMP2	ENSG00000125845	0.857134	1.61915e-13
BMP6	ENSG00000153162	0.798086	3.69408e-19
BMP8B	ENSG00000116985	0.736313	1.02849e-17
BMPR1A	ENSG00000107779	-0.818424	7.64099e-37
BMX	ENSG00000102010	1.70906	4.43798e-33
BNC2	ENSG00000173068	-0.643513	6.5407e-10
BPI	ENSG00000101425	2.53959	2.03456e-47
BRCA2	ENSG00000139618	0.596757	7.06917e-15
BRI3	ENSG00000164713	0.875818	7.46874e-41
BST1	ENSG00000109743	0.756855	2.5371e-22
BTBD11	ENSG00000151136	-0.682157	2.03853e-23
BTBD19	ENSG00000222009	0.946827	8.93622e-27
BTNL3	ENSG00000168903	0.701746	0.0268457
BUB1	ENSG00000169679	1.62609	8.90965e-54
BUB1B	ENSG00000156970	1.48083	2.52723e-56
BVES	ENSG00000112276	0.794294	3.75541e-17
C10orf105	ENSG00000214688	0.871362	1.57607e-19
C12orf42	ENSG00000179088	-0.856142	1.43696e-30
C12orf45	ENSG00000151131	-0.669086	2.0401e-38
C13orf46	ENSG00000283199	-0.645011	8.10374e-25
C14orf132	ENSG00000227051	-0.941388	5.30395e-24
C16orf74	ENSG00000154102	-0.68986	4.07564e-20
C17orf53	ENSG00000125319	1.39614	3.23387e-45
C19orf38	ENSG00000214212	0.786165	1.97341e-31
C1orf198	ENSG00000119280	0.668199	7.93147e-13
C1orf21	ENSG00000116667	-0.722792	9.83769e-17
C1orf226	ENSG00000239887	1.66755	2.78401e-33
C1QA	ENSG00000173372	0.641797	1.90649e-07
C1QB	ENSG00000173369	1.2654	5.93292e-18
C1QC	ENSG00000159189	1.43361	6.01121e-21
C1RL	ENSG00000139178	0.690483	9.2e-27
C21orf59-TCP10L	ENSG00000265590	-1.33577	1.67281e-42
C2orf88	ENSG00000187699	0.858696	1.52293e-17
C3AR1	ENSG00000171860	1.3432	2.01592e-27
C4BPA	ENSG00000123838	0.8871	0.000516282
C4orf50	ENSG00000181215	-0.601526	2.55962e-09
C5orf30	ENSG00000181751	1.76112	6.78805e-34
C5orf47	ENSG00000185056	0.825683	4.22871e-20
C5orf63	ENSG00000164241	-0.630996	2.53325e-26
C5orf67	ENSG00000225940	0.741161	1.03514e-13
C8orf88	ENSG00000253250	0.951035	2.21818e-24
CA1	ENSG00000133742	1.17559	1.02139e-08
CA11	ENSG00000063180	-0.605914	3.45631e-32
CA12	ENSG00000074410	1.69259	4.98801e-27
CA2	ENSG00000104267	0.950388	1.12709e-16
CA4	ENSG00000167434	1.75945	1.20392e-33
CA5B	ENSG00000169239	-0.593705	7.21955e-38
CABP4	ENSG00000175544	-0.767586	1.56727e-22
CACNA1E	ENSG00000198216	1.21729	9.82724e-20
CACNA1H	ENSG00000196557	-0.858283	1.66094e-21
CACNA1I	ENSG00000100346	-0.680036	2.54132e-19
CACNA2D2	ENSG00000007402	-0.977252	9.1102e-22
CACNA2D3	ENSG00000157445	-1.35067	5.75938e-36
CACNB4	ENSG00000182389	-0.674384	2.88194e-10
CACNG6	ENSG00000130433	-1.2817	7.3919e-23
CACNG8	ENSG00000142408	-0.742864	1.18498e-09
CALD1	ENSG00000122786	0.913659	5.48846e-16
CALHM5	ENSG00000178033	0.712303	2.52312e-15
CAMK2D	ENSG00000145349	-0.683266	3.14321e-36
CAMK2N1	ENSG00000162545	-0.937465	6.67515e-38
CAMK4	ENSG00000152495	-1.19634	3.52554e-40
CAMKK1	ENSG00000004660	0.601162	7.45199e-19
CAMKK2	ENSG00000110931	0.895247	2.73586e-38
CAMP	ENSG00000164047	2.41074	2.92087e-48
CAMSAP2	ENSG00000118200	-0.611252	1.99226e-24
CAND2	ENSG00000144712	-0.732908	1.48647e-22
CAP1	ENSG00000131236	0.597419	1.1995e-30
CAPG	ENSG00000042493	0.892863	2.61569e-35
CAPN11	ENSG00000137225	0.681812	4.71961e-16
CAPN13	ENSG00000162949	1.54699	1.08972e-29
CARD11	ENSG00000198286	-0.764514	1.64527e-39
CARD16	ENSG00000204397	0.810897	1.26219e-21
CARD17	ENSG00000255221	1.26261	5.50803e-13
CARD19	ENSG00000165233	0.591809	4.28492e-32
CARD6	ENSG00000132357	0.965132	3.54914e-38
CARMIL2	ENSG00000159753	-0.765865	9.02768e-39
CARNS1	ENSG00000172508	-0.777854	1.01187e-25
CASD1	ENSG00000127995	-0.648639	1.36555e-31
CASP5	ENSG00000137757	0.653095	8.81416e-07
CASS4	ENSG00000087589	-0.588618	8.09826e-14
CATSPER2	ENSG00000166762	-0.67809	4.67201e-28
CATSPERB	ENSG00000133962	-0.9223	1.16931e-32
CAV1	ENSG00000105974	1.56308	1.22464e-36
CAV2	ENSG00000105971	0.865637	3.11917e-13
CAVIN2	ENSG00000168497	0.683499	8.18651e-11
CAVIN3	ENSG00000170955	0.700793	4.21335e-11
CBLB	ENSG00000114423	-0.688122	2.87928e-35
CBS	ENSG00000160200	0.605223	3.38232e-10
CBSL	ENSG00000274276	0.676699	5.82467e-18
CC2D2A	ENSG00000048342	-0.592525	5.61434e-25
CC2D2B	ENSG00000188649	1.12977	6.42849e-38
CCDC102B	ENSG00000150636	-0.606086	9.69203e-29
CCDC136	ENSG00000128596	-0.667612	1.36142e-28
CCDC140	ENSG00000163081	0.617334	3.07888e-17
CCDC141	ENSG00000163492	-0.950708	5.35015e-33
CCDC150	ENSG00000144395	0.776848	1.06705e-35
CCDC152	ENSG00000198865	-0.774041	9.27668e-26
CCDC17	ENSG00000159588	0.638304	4.37402e-27
CCDC180	ENSG00000197816	-0.661745	1.51153e-27
CCDC65	ENSG00000139537	-0.823919	1.15551e-31
CCDC66	ENSG00000180376	-0.620614	9.55482e-36
CCDC7	ENSG00000216937	-0.599545	2.02675e-29
CCDC71L	ENSG00000253276	0.91309	1.69684e-23
CCDC85C	ENSG00000205476	-0.821958	1.55772e-38
CCDC89	ENSG00000179071	-0.611531	3.35211e-18
CCIN	ENSG00000185972	0.691004	1.36542e-24
CCL28	ENSG00000151882	-0.750406	1.65072e-42
CCNA1	ENSG00000133101	1.86542	1.35263e-21
CCNA2	ENSG00000145386	1.36383	1.50327e-49
CCNB1	ENSG00000134057	1.13652	2.80631e-38
CCNB2	ENSG00000157456	1.65609	9.68894e-59
CCND3	ENSG00000112576	0.68342	1.32906e-34
CCNE1	ENSG00000105173	0.811965	1.41985e-25
CCNE2	ENSG00000175305	1.12265	8.52675e-40
CCNI2	ENSG00000205089	-0.73926	2.07027e-30
CCR3	ENSG00000183625	-1.2796	1.21974e-21
CCR4	ENSG00000183813	-0.751592	4.71267e-26
CCR5	ENSG00000160791	-0.73256	1.98955e-18
CCR6	ENSG00000112486	-0.838712	7.49747e-35
CCR7	ENSG00000126353	-0.952737	2.21464e-29
CCR8	ENSG00000179934	-0.725208	5.43821e-20
CCR9	ENSG00000173585	-0.66788	2.57235e-17
CCRL2	ENSG00000121797	0.90931	1.05638e-18
CD151	ENSG00000177697	0.963535	3.99007e-23
CD160	ENSG00000117281	-1.04567	3.41644e-25
CD163	ENSG00000177575	1.23186	1.0365e-17
CD163L1	ENSG00000177675	1.04867	7.39808e-17
CD177	ENSG00000204936	3.86833	5.61323e-29
CD1C	ENSG00000158481	-1.19184	4.48023e-27
CD1E	ENSG00000158488	-0.653805	5.86383e-23
CD2	ENSG00000116824	-0.861435	3.51267e-29
CD200	ENSG00000091972	-0.596011	2.56712e-12
CD22	ENSG00000012124	-0.759103	9.43041e-19
CD24	ENSG00000272398	1.6939	8.37015e-32
CD244	ENSG00000122223	-0.677609	3.31634e-25
CD247	ENSG00000198821	-0.843595	2.24096e-31
CD248	ENSG00000174807	-0.937284	1.17194e-17
CD274	ENSG00000120217	0.972069	3.33197e-11
CD28	ENSG00000178562	-1.19639	1.05329e-41
CD38	ENSG00000004468	0.644361	4.97742e-16
CD3D	ENSG00000167286	-0.906764	2.04864e-29
CD3E	ENSG00000198851	-0.982799	6.90887e-40
CD3G	ENSG00000160654	-0.965493	8.09684e-34
CD4	ENSG00000010610	-1.11492	1.04055e-40
CD40LG	ENSG00000102245	-1.14877	4.71108e-46
CD5	ENSG00000110448	-1.16716	6.10664e-43
CD55	ENSG00000196352	0.695577	1.95559e-20
CD58	ENSG00000116815	0.690996	5.6668e-38
CD59	ENSG00000085063	0.742984	5.74522e-23
CD6	ENSG00000013725	-1.0937	1.69885e-42
CD63	ENSG00000135404	0.955258	6.08489e-42
CD7	ENSG00000173762	-0.811715	6.74663e-37
CD74	ENSG00000019582	-0.632622	1.37207e-24
CD8A	ENSG00000153563	-0.873121	2.21491e-20
CD8B	ENSG00000172116	-0.962982	7.01503e-24
CD9	ENSG00000010278	0.68952	1.28642e-13
CD96	ENSG00000153283	-0.997549	6.78212e-40
CDA	ENSG00000158825	1.00162	5.17178e-28
CDC20	ENSG00000117399	1.93905	1.2055e-53
CDC25A	ENSG00000164045	1.83622	2.70534e-55
CDC25B	ENSG00000101224	-0.660015	1.66112e-31
CDC25C	ENSG00000158402	1.13725	6.015e-51
CDC42EP1	ENSG00000128283	0.637941	3.8836e-08
CDC42EP3	ENSG00000163171	0.848363	1.13578e-32
CDC45	ENSG00000093009	1.69805	5.98061e-60
CDC6	ENSG00000094804	1.54739	7.20917e-57
CDCA2	ENSG00000184661	1.52819	2.21668e-50
CDCA3	ENSG00000111665	1.27572	6.68048e-49
CDCA5	ENSG00000146670	1.71335	2.77604e-55
CDCA8	ENSG00000134690	0.95444	3.99062e-46
CDH2	ENSG00000170558	-0.761075	1.42929e-12
CDH6	ENSG00000113361	0.914587	9.07618e-25
CDHR3	ENSG00000128536	-1.17548	4.24193e-43
CDK1	ENSG00000170312	1.61865	2.29382e-46
CDK14	ENSG00000058091	0.741685	1.27716e-29
CDK20	ENSG00000156345	-0.709333	2.03586e-39
CDK5R1	ENSG00000176749	0.688685	3.37259e-16
CDKN1A	ENSG00000124762	0.846609	3.01975e-21
CDKN1C	ENSG00000129757	-1.10684	9.69971e-15
CDKN2B	ENSG00000147883	0.810189	9.8551e-25
CDKN2C	ENSG00000123080	1.13364	1.8554e-52
CDKN2D	ENSG00000129355	0.85667	3.55148e-23
CDKN3	ENSG00000100526	0.887201	5.89117e-32
CDON	ENSG00000064309	-0.787259	2.33187e-38
CDT1	ENSG00000167513	1.7514	2.06144e-59
CEACAM1	ENSG00000079385	1.45122	2.16279e-30
CEACAM4	ENSG00000105352	0.914896	7.8271e-27
CEACAM6	ENSG00000086548	2.65038	6.75511e-39
CEACAM8	ENSG00000124469	2.86713	2.1315e-42
CEBPA	ENSG00000245848	0.794949	4.98801e-27
CEBPB	ENSG00000172216	0.888611	1.06004e-21
CEBPD	ENSG00000221869	1.18861	6.70959e-32
CEBPE	ENSG00000092067	1.22798	4.32947e-28
CELSR1	ENSG00000075275	-0.72166	3.1719e-22
CELSR2	ENSG00000143126	-0.678679	1.68833e-30
CENPA	ENSG00000115163	1.47163	1.39202e-51
CENPE	ENSG00000138778	0.761409	5.69589e-19
CENPF	ENSG00000117724	1.13749	1.85651e-37
CENPI	ENSG00000102384	0.631373	8.48446e-25
CENPM	ENSG00000100162	0.842935	2.81054e-28
CENPN	ENSG00000166451	0.60417	1.13315e-31
CENPU	ENSG00000151725	0.85865	1.62968e-32
CENPW	ENSG00000203760	0.805568	3.31108e-35
CEP126	ENSG00000110318	-0.946299	4.26315e-39
CEP170B	ENSG00000099814	-0.609983	4.28747e-14
CEP19	ENSG00000174007	0.639453	1.16072e-18
CEP290	ENSG00000198707	-0.761146	9.16693e-39
CEP55	ENSG00000138180	1.57956	2.20125e-49
CEP68	ENSG00000011523	-0.615509	2.11744e-43
CEP70	ENSG00000114107	-0.626452	4.82917e-30
CEP78	ENSG00000148019	-0.660692	1.01774e-23
CES1	ENSG00000198848	0.735759	4.07583e-08
CETP	ENSG00000087237	0.9334	4.27195e-25
CFAP36	ENSG00000163001	-0.659799	5.49535e-40
CFAP54	ENSG00000188596	0.797809	2.56553e-17
CFAP77	ENSG00000188523	2.2909	1.47283e-19
CFAP97	ENSG00000164323	-0.62676	4.94185e-32
CFH	ENSG00000000971	-0.709425	8.31173e-13
CFLAR	ENSG00000003402	0.684581	5.36018e-25
CFP	ENSG00000126759	0.647307	7.65499e-30
CHAC1	ENSG00000128965	0.879888	3.07505e-29
CHCHD6	ENSG00000159685	-0.667683	5.94116e-36
CHD7	ENSG00000171316	0.591458	1.33006e-23
CHEK1	ENSG00000149554	1.09023	2.16534e-46
CHIC1	ENSG00000204116	-0.80607	2.37245e-38
CHIT1	ENSG00000133063	1.71964	2.31197e-41
CHMP7	ENSG00000147457	-0.592866	2.94587e-46
CHPF	ENSG00000123989	0.704854	3.89633e-14
CHPT1	ENSG00000111666	0.825998	1.8887e-23
CHRNA2	ENSG00000120903	1.16136	1.5571e-21
CHST1	ENSG00000175264	0.599376	3.16296e-15
CHST15	ENSG00000182022	0.663084	1.17918e-21
CHST8	ENSG00000124302	1.20069	2.81608e-17
CIITA	ENSG00000179583	-0.627417	2.60585e-21
CILP2	ENSG00000160161	0.591007	7.23517e-20
CIT	ENSG00000122966	1.12278	7.95807e-47
CITED4	ENSG00000179862	1.2841	6.12034e-39
CKAP2L	ENSG00000169607	1.47869	3.53554e-55
CKAP4	ENSG00000136026	1.36443	1.99774e-42
CKLF-CMTM1	ENSG00000254788	0.592157	2.85416e-16
CLCF1	ENSG00000175505	-0.607136	5.35536e-24
CLDN9	ENSG00000213937	0.918848	1.61721e-30
CLEC10A	ENSG00000132514	-1.07477	3.87907e-25
CLEC12A	ENSG00000172322	0.681603	1.52928e-07
CLEC12B	ENSG00000256660	0.710167	2.152e-07
CLEC17A	ENSG00000187912	-0.738163	2.40861e-15
CLEC18B	ENSG00000140839	0.595422	3.03646e-13
CLEC1B	ENSG00000165682	1.37694	5.62483e-27
CLEC2L	ENSG00000236279	0.851873	1.89794e-11
CLEC4D	ENSG00000166527	1.46955	3.20056e-31
CLEC4E	ENSG00000166523	1.38766	1.14476e-32
CLEC4F	ENSG00000152672	-1.60961	1.81197e-20
CLEC5A	ENSG00000258227	1.63606	6.57029e-37
CLIC1	ENSG00000213719	0.818798	4.12883e-39
CLIC3	ENSG00000169583	-0.651023	1.55905e-14
CLIC4	ENSG00000169504	0.862008	3.43173e-40
CLIC5	ENSG00000112782	-1.04065	1.84101e-43
CLNK	ENSG00000109684	-0.629474	2.34664e-18
CLSPN	ENSG00000092853	1.32147	6.07486e-53
CLSTN1	ENSG00000171603	-0.60508	2.16201e-35
CLTCL1	ENSG00000070371	1.3723	1.04344e-43
CLU	ENSG00000120885	1.39952	5.09616e-26
CLUAP1	ENSG00000103351	-0.663002	2.69973e-33
CLYBL	ENSG00000125246	-0.802205	6.00229e-39
CMBL	ENSG00000164237	0.697359	4.21878e-06
CMKLR1	ENSG00000174600	-0.587415	3.36479e-12
CMPK2	ENSG00000134326	1.15164	3.09193e-09
CMSS1	ENSG00000184220	-0.598482	2.34839e-30
CMTM1	ENSG00000089505	0.798535	1.16407e-26
CMTM4	ENSG00000183723	0.668694	5.49102e-28
CMTM5	ENSG00000166091	1.64798	3.69665e-31
CNGA4	ENSG00000132259	0.984891	1.53741e-24
CNIH4	ENSG00000143771	0.755734	6.65452e-31
CNKSR2	ENSG00000149970	-0.831886	2.83777e-27
CNN1	ENSG00000130176	0.848211	7.90396e-18
CNR1	ENSG00000118432	0.835739	5.24378e-13
CNR2	ENSG00000188822	-0.931046	6.80823e-32
CNTNAP1	ENSG00000108797	-0.691974	3.7794e-22
CNTNAP2	ENSG00000174469	-0.959815	5.38423e-14
COL10A1	ENSG00000123500	0.965042	1.07482e-13
COL13A1	ENSG00000197467	-0.718342	7.69544e-12
COL17A1	ENSG00000065618	2.80943	2.04221e-42
COL19A1	ENSG00000082293	-0.876052	7.73853e-16
COL24A1	ENSG00000171502	0.654163	2.67155e-24
COL26A1	ENSG00000160963	-0.598773	2.86481e-10
COL5A1	ENSG00000130635	-0.690648	1.2837e-17
COL5A3	ENSG00000080573	-1.08249	5.4893e-10
COL6A1	ENSG00000142156	-0.966667	2.08893e-32
COL6A2	ENSG00000142173	-1.14877	1.01401e-32
COL6A3	ENSG00000163359	0.67526	8.06141e-12
COL7A1	ENSG00000114270	0.763153	7.57269e-23
COL9A2	ENSG00000049089	0.961779	1.83988e-16
COLGALT2	ENSG00000198756	-0.895169	5.01133e-16
COLQ	ENSG00000206561	-0.71432	1.84265e-25
COQ10A	ENSG00000135469	-0.605608	7.59911e-38
CORO2A	ENSG00000106789	0.756459	6.78278e-28
COX6B2	ENSG00000160471	0.789386	2.85435e-11
CPA3	ENSG00000163751	-1.03613	4.56759e-12
CPE	ENSG00000109472	0.694276	7.42282e-28
CPEB4	ENSG00000113742	0.812112	7.88452e-33
CPLANE1	ENSG00000197603	-0.594101	1.91005e-32
CPNE2	ENSG00000140848	0.800704	3.95367e-32
CPNE3	ENSG00000085719	0.679701	4.26198e-31
CPNE4	ENSG00000196353	0.668693	1.83925e-09
CPNE5	ENSG00000124772	0.767195	4.29682e-18
CPXM2	ENSG00000121898	0.59741	8.9725e-25
CR1	ENSG00000203710	1.07965	6.73361e-24
CR2	ENSG00000117322	-0.882003	6.50545e-24
CRACR2B	ENSG00000177685	1.08193	7.88395e-30
CREB3L1	ENSG00000157613	0.830688	3.69536e-28
CREB5	ENSG00000146592	0.773641	3.42863e-17
CREG1	ENSG00000143162	0.884495	3.06946e-34
CRIM1	ENSG00000150938	-0.852664	7.55699e-36
CRIP2	ENSG00000182809	-1.15699	3.99915e-31
CRISP2	ENSG00000124490	1.67769	1.74619e-24
CRISP3	ENSG00000096006	2.59021	6.77322e-39
CRISPLD2	ENSG00000103196	1.00467	5.81652e-24
CROCC	ENSG00000058453	-0.722536	2.08262e-37
CROCC2	ENSG00000226321	-0.850264	2.17209e-27
CROT	ENSG00000005469	-0.669559	1.81537e-41
CRTAM	ENSG00000109943	-0.883214	7.01483e-29
CRYM	ENSG00000103316	0.604916	4.58676e-14
CSF1R	ENSG00000182578	-0.842202	2.3633e-19
CSF2RA	ENSG00000198223	0.608555	2.82059e-20
CSGALNACT1	ENSG00000147408	0.730603	2.76368e-21
CSGALNACT2	ENSG00000169826	0.999032	4.09827e-37
CSMD1	ENSG00000183117	-0.641427	3.9003e-05
CSRNP1	ENSG00000144655	0.61302	7.61102e-12
CST7	ENSG00000077984	1.13507	2.1692e-25
CSTA	ENSG00000121552	0.895705	4.17864e-32
CTDSPL	ENSG00000144677	1.09625	5.87865e-22
CTNNAL1	ENSG00000119326	0.730992	3.76658e-12
CTSA	ENSG00000064601	0.879307	3.45747e-31
CTSD	ENSG00000117984	0.963239	1.36389e-31
CTSF	ENSG00000174080	-0.729035	4.59709e-32
CTSG	ENSG00000100448	2.3428	1.74581e-29
CTSO	ENSG00000256043	-0.618577	3.72755e-36
CTTN	ENSG00000085733	0.935301	1.83876e-14
CTTNBP2	ENSG00000077063	-0.745713	7.68915e-19
CUX2	ENSG00000111249	-0.950865	1.34546e-25
CX3CR1	ENSG00000168329	-0.683729	1.57319e-13
CXCL3	ENSG00000163734	0.678266	8.75327e-29
CXCR3	ENSG00000186810	-0.675362	5.03031e-18
CXCR5	ENSG00000160683	-1.02771	1.23557e-30
CXCR6	ENSG00000172215	-0.84814	1.94833e-17
CYB561	ENSG00000008283	-0.747084	9.59084e-24
CYB5R2	ENSG00000166394	0.684595	2.51218e-14
CYB5R3	ENSG00000100243	0.614311	1.7575e-22
CYGB	ENSG00000161544	0.772659	2.86614e-20
CYP19A1	ENSG00000137869	1.82526	5.57838e-29
CYP1B1	ENSG00000138061	0.963083	1.74685e-15
CYP26C1	ENSG00000187553	0.914043	5.10355e-31
CYP2S1	ENSG00000167600	-0.942615	3.35681e-24
CYP2U1	ENSG00000155016	-0.860838	5.90643e-50
CYP46A1	ENSG00000036530	-0.734353	1.6346e-37
CYP4F22	ENSG00000171954	-0.83313	2.57145e-14
CYP4F3	ENSG00000186529	0.800856	1.90656e-21
CYP4V2	ENSG00000145476	-0.588339	6.46515e-30
CYP7B1	ENSG00000172817	-0.795097	1.55787e-18
CYSLTR2	ENSG00000152207	-1.40495	9.47829e-37
CYSTM1	ENSG00000120306	1.24275	2.6345e-27
CYYR1	ENSG00000166265	1.62757	9.20366e-35
DAAM2	ENSG00000146122	2.79992	4.03595e-23
DAB1	ENSG00000173406	-0.648693	6.83052e-22
DACH1	ENSG00000276644	1.25402	6.41682e-33
DAGLA	ENSG00000134780	-0.694506	2.62999e-17
DBN1	ENSG00000113758	0.683851	7.44015e-19
DBNDD1	ENSG00000003249	-0.968121	1.40218e-27
DCC	ENSG00000187323	1.11733	2.28919e-25
DCHS1	ENSG00000166341	-0.843177	1.11587e-27
DCST1	ENSG00000163357	0.6136	2.04088e-21
DDAH2	ENSG00000213722	1.00648	2.04559e-28
DDIAS	ENSG00000165490	0.924959	2.09383e-36
DDIT3	ENSG00000175197	0.600509	1.59098e-20
DDIT4	ENSG00000168209	0.586895	3.27743e-11
DDR2	ENSG00000162733	0.607289	4.0314e-12
DDX60L	ENSG00000181381	0.79022	1.10014e-13
DEFA3	ENSG00000239839	3.03751	9.86633e-28
DEFA4	ENSG00000164821	2.94044	1.65113e-39
DENND2C	ENSG00000175984	0.858068	1.6628e-26
DENND3	ENSG00000105339	0.627135	2.56009e-20
DEPDC1	ENSG00000024526	1.43543	4.89272e-41
DEPDC1B	ENSG00000035499	1.30067	4.23717e-46
DEPP1	ENSG00000165507	1.32969	8.63202e-24
DERL3	ENSG00000099958	1.04814	8.10954e-22
DET1	ENSG00000140543	-0.592021	1.91677e-34
DGAT2	ENSG00000062282	0.618261	2.59764e-12
DGKE	ENSG00000153933	-0.67107	1.59564e-35
DGKH	ENSG00000102780	0.824972	4.02215e-15
DGKI	ENSG00000157680	0.701888	2.3556e-24
DGKK	ENSG00000274588	-0.843931	2.3087e-08
DHCR24	ENSG00000116133	0.949473	4.06505e-32
DHCR7	ENSG00000172893	0.706558	1.41042e-30
DHFR	ENSG00000228716	0.695623	2.90609e-38
DHRS13	ENSG00000167536	0.659631	4.26578e-12
DHRS3	ENSG00000162496	-0.941839	3.63938e-46
DHRS9	ENSG00000073737	0.912739	4.37262e-16
DIAPH3	ENSG00000139734	1.23162	7.50481e-45
DIP2C	ENSG00000151240	-0.949379	3.05444e-33
DIPK1B	ENSG00000165716	0.785309	1.84685e-17
DISP1	ENSG00000154309	-0.660845	3.57959e-47
DKK3	ENSG00000050165	-0.691464	8.11767e-22
DLC1	ENSG00000164741	0.677259	2.30836e-16
DLG2	ENSG00000150672	-0.58708	2.4764e-32
DLG3	ENSG00000082458	-0.706237	1.13797e-29
DLG5	ENSG00000151208	-0.746056	1.2802e-18
DLGAP5	ENSG00000126787	1.53051	3.43311e-46
DLL1	ENSG00000198719	-0.664722	3.73472e-17
DLL4	ENSG00000128917	0.647419	3.656e-23
DMC1	ENSG00000100206	0.701362	4.06182e-28
DNAH10	ENSG00000197653	1.07228	3.51872e-33
DNAH6	ENSG00000115423	-0.68562	1.15762e-12
DNAI2	ENSG00000171595	-0.641217	3.47921e-27
DNASE1L3	ENSG00000163687	-0.724312	1.92335e-21
DNM1	ENSG00000106976	0.662276	8.89597e-20
DOC2B	ENSG00000272636	2.05587	1.2386e-37
DOCK10	ENSG00000135905	-0.682348	7.46874e-41
DOCK3	ENSG00000088538	-0.657915	4.56242e-27
DOCK4	ENSG00000128512	0.598953	2.38885e-08
DOCK7	ENSG00000116641	-0.58702	3.78375e-31
DOCK9	ENSG00000088387	-0.782466	7.41011e-42
DOK3	ENSG00000146094	0.820483	3.05885e-22
DOK6	ENSG00000206052	1.1246	1.39527e-20
DPH6	ENSG00000134146	-0.601661	5.33512e-21
DPP4	ENSG00000197635	-0.82579	1.51489e-27
DRAM1	ENSG00000136048	0.996061	2.94285e-42
DSC1	ENSG00000134765	-1.25644	5.55154e-26
DSCAML1	ENSG00000177103	-0.735861	1.23069e-26
DSCC1	ENSG00000136982	0.789345	6.5623e-27
DSP	ENSG00000096696	-0.589421	0.00049048
DST	ENSG00000151914	-0.742601	6.56591e-26
DTHD1	ENSG00000197057	-1.00496	1.05627e-22
DTL	ENSG00000143476	1.4817	4.35225e-54
DTX1	ENSG00000135144	-0.682718	1.22348e-22
DTX3	ENSG00000178498	-0.677021	1.40787e-28
DUSP1	ENSG00000120129	1.04444	1.2436e-22
DUSP13	ENSG00000079393	2.25707	6.0496e-47
DYNC1I1	ENSG00000158560	1.34451	1.52904e-40
DYNC2H1	ENSG00000187240	-0.966404	7.06903e-39
DYNLT1	ENSG00000146425	0.602602	1.83616e-20
DYRK2	ENSG00000127334	-1.01731	5.82832e-50
DYRK3	ENSG00000143479	0.65937	1.15344e-06
DYSF	ENSG00000135636	1.01564	1.25343e-20
DYTN	ENSG00000232125	0.78315	1.35601e-12
DZIP1L	ENSG00000158163	1.48941	1.17319e-27
DZIP3	ENSG00000198919	-0.648343	1.0835e-30
E2F1	ENSG00000101412	1.56503	5.34803e-55
E2F3	ENSG00000112242	0.756253	8.35087e-29
E2F7	ENSG00000165891	1.49051	4.51596e-53
E2F8	ENSG00000129173	1.95689	2.46799e-62
EBF4	ENSG00000088881	-0.852298	6.44131e-32
ECE1	ENSG00000117298	0.786722	3.64578e-25
ECHDC2	ENSG00000121310	-0.6327	1.90201e-31
ECHDC3	ENSG00000134463	1.6434	1.76489e-28
EDAR	ENSG00000135960	-1.07091	1.54429e-29
EDARADD	ENSG00000186197	-0.899773	1.03685e-31
EFCAB12	ENSG00000172771	0.818692	1.32874e-26
EFCAB13	ENSG00000178852	-0.609192	1.60361e-21
EGF	ENSG00000138798	1.23731	2.23858e-22
EGFL7	ENSG00000172889	1.43815	7.19349e-33
EHD2	ENSG00000024422	0.884651	1.02348e-27
EHD3	ENSG00000013016	0.717955	3.34712e-19
EHF	ENSG00000135373	-0.59586	3.98027e-35
EIF1AY	ENSG00000198692	0.66346	0.0388941
EIF2AK2	ENSG00000055332	0.735798	1.08543e-09
EIF4E3	ENSG00000163412	0.64068	3.15754e-22
ELANE	ENSG00000197561	3.03412	3.82053e-41
ELL2	ENSG00000118985	1.14283	1.59752e-44
ELOVL3	ENSG00000119915	1.08968	1.21706e-39
ELOVL4	ENSG00000118402	-0.969432	3.76777e-32
ELOVL7	ENSG00000164181	0.933305	8.80352e-17
ELP2	ENSG00000134759	-0.663633	1.06519e-49
EMB	ENSG00000170571	0.598894	2.36582e-29
EME1	ENSG00000154920	0.677995	2.63215e-30
EMID1	ENSG00000186998	1.36425	6.89155e-28
EMILIN1	ENSG00000138080	0.745753	2.17869e-26
EMILIN2	ENSG00000132205	0.668938	4.16082e-17
EMP1	ENSG00000134531	0.686943	2.8056e-11
ENG	ENSG00000106991	-0.682853	7.25839e-24
ENHO	ENSG00000168913	-0.98858	1.39989e-38
ENO2	ENSG00000111674	-0.620907	9.10616e-30
ENOSF1	ENSG00000132199	-0.71358	1.62968e-32
ENPP1	ENSG00000197594	-0.661818	3.27848e-34
ENPP3	ENSG00000154269	-1.14087	6.14293e-24
ENPP5	ENSG00000112796	-0.717917	1.32985e-17
ENTPD1	ENSG00000138185	0.752685	1.37504e-27
ENTPD7	ENSG00000198018	0.720216	9.26905e-27
EOMES	ENSG00000163508	-0.994905	3.08131e-28
EPAS1	ENSG00000116016	1.16333	1.7572e-22
EPB41L2	ENSG00000079819	-0.680816	7.08787e-36
EPCAM	ENSG00000119888	1.46421	1.12725e-17
EPDR1	ENSG00000086289	0.814259	5.30141e-33
EPHA1	ENSG00000146904	-0.798031	1.04727e-28
EPHA2	ENSG00000142627	-0.788011	2.38168e-23
EPHA4	ENSG00000116106	-1.01427	3.7132e-34
EPHB2	ENSG00000133216	0.665455	5.92397e-08
EPHX2	ENSG00000120915	-1.06653	1.40204e-41
EPSTI1	ENSG00000133106	1.33928	2.65988e-22
ERCC6L	ENSG00000186871	0.696477	8.32731e-17
ERFE	ENSG00000178752	1.70585	3.08334e-23
ERG	ENSG00000157554	2.38893	4.6349e-45
ERGIC1	ENSG00000113719	0.617246	3.73756e-17
ERLIN1	ENSG00000107566	1.07922	1.83841e-37
ESAM	ENSG00000149564	1.15792	1.10359e-20
ESCO2	ENSG00000171320	1.2681	1.06024e-43
ESPL1	ENSG00000135476	1.53455	5.78235e-58
ESYT1	ENSG00000139641	-0.79696	7.16172e-45
ETNK2	ENSG00000143845	-0.607311	1.36222e-28
ETS1	ENSG00000134954	-0.804204	1.55065e-45
ETS2	ENSG00000157557	0.838382	4.94502e-21
ETV7	ENSG00000010030	1.03915	6.63065e-09
EVL	ENSG00000196405	-0.917817	1.3406e-47
EXO1	ENSG00000174371	1.33857	1.75177e-49
EXOC3L2	ENSG00000283632	0.764247	1.32768e-14
EXOC6	ENSG00000138190	0.593929	1.73149e-25
EXOC6B	ENSG00000144036	-0.592571	9.02867e-39
EXOSC4	ENSG00000178896	0.93425	7.61381e-32
EXPH5	ENSG00000110723	-0.906247	2.26419e-38
EXT1	ENSG00000182197	0.804303	6.02201e-32
EYS	ENSG00000188107	0.997318	6.95829e-23
EZHIP	ENSG00000187690	-0.592204	2.27912e-25
F12	ENSG00000131187	0.847526	4.54519e-28
F13A1	ENSG00000124491	0.820783	6.25806e-15
F2RL3	ENSG00000127533	0.818602	4.01746e-20
F5	ENSG00000198734	0.984046	5.87881e-23
FAAH2	ENSG00000165591	-0.8471	3.51726e-30
FABP2	ENSG00000145384	1.35892	1.62999e-15
FABP5	ENSG00000164687	0.680474	1.87751e-31
FADD	ENSG00000168040	0.695993	3.46604e-37
FAH	ENSG00000103876	0.638822	3.50365e-32
FAM102A	ENSG00000167106	-1.14788	2.57493e-47
FAM110C	ENSG00000184731	-0.704922	5.60284e-23
FAM117B	ENSG00000138439	-0.708129	4.15304e-30
FAM129C	ENSG00000167483	-0.785139	9.29785e-20
FAM135A	ENSG00000082269	-0.624713	1.16539e-26
FAM151B	ENSG00000152380	0.975833	1.5284e-40
FAM153A	ENSG00000170074	-1.04132	1.76492e-24
FAM153B	ENSG00000182230	-0.711511	1.50378e-13
FAM160B1	ENSG00000151553	0.665425	6.21499e-24
FAM169A	ENSG00000198780	-0.949828	2.99196e-38
FAM169B	ENSG00000283597	0.638354	6.15913e-11
FAM171A1	ENSG00000148468	-0.591949	6.02618e-21
FAM174B	ENSG00000185442	0.770496	4.987e-24
FAM209A	ENSG00000124103	0.643894	6.10132e-32
FAM209B	ENSG00000213714	0.602429	1.78603e-29
FAM20A	ENSG00000108950	1.77035	9.4229e-18
FAM241B	ENSG00000171224	-0.598076	1.03329e-29
FAM47E	ENSG00000189157	0.590193	1.31362e-18
FAM71F2	ENSG00000205085	0.59602	4.82333e-17
FAM72A	ENSG00000196550	0.675792	6.09254e-31
FAM72B	ENSG00000188610	0.737417	1.07225e-33
FAM83A	ENSG00000147689	0.852706	4.35582e-05
FAM83D	ENSG00000101447	0.682696	1.35673e-27
FAM89A	ENSG00000182118	0.621359	1.25477e-20
FAM8A1	ENSG00000137414	0.618353	6.12033e-18
FAP	ENSG00000078098	0.954231	5.74503e-11
FAR2	ENSG00000064763	0.823254	1.91077e-28
FASLG	ENSG00000117560	-0.668941	2.7834e-15
FAT4	ENSG00000196159	-0.717753	8.80388e-14
FBLN2	ENSG00000163520	-1.04705	1.92899e-27
FBLN5	ENSG00000140092	-0.799107	8.98122e-23
FBLN7	ENSG00000144152	-0.736832	4.2353e-27
FBN1	ENSG00000166147	0.778664	1.85108e-13
FBN2	ENSG00000138829	0.69873	2.29023e-15
FBXL13	ENSG00000161040	0.704403	3.60066e-11
FBXL16	ENSG00000127585	-0.925686	6.66955e-40
FBXL5	ENSG00000118564	0.733019	3.86301e-28
FBXO15	ENSG00000141665	-0.609466	7.14522e-31
FBXO32	ENSG00000156804	-0.657146	1.00885e-31
FBXO39	ENSG00000177294	1.0277	7.68686e-10
FBXO43	ENSG00000156509	0.705421	5.55691e-27
FBXO6	ENSG00000116663	1.03895	2.0123e-19
FCAR	ENSG00000186431	1.53234	6.24928e-40
FCER1A	ENSG00000179639	-2.07287	3.08392e-39
FCER1G	ENSG00000158869	1.07397	6.33806e-31
FCER2	ENSG00000104921	-0.921032	6.98133e-20
FCGBP	ENSG00000275395	-1.36457	6.7733e-37
FCGR1A	ENSG00000150337	1.4123	2.24384e-23
FCGR1B	ENSG00000198019	1.12886	2.24197e-20
FCGR2A	ENSG00000143226	0.674038	5.29917e-17
FCMR	ENSG00000162894	-0.920378	4.55243e-43
FCRL3	ENSG00000160856	-1.05003	1.04727e-33
FCRL6	ENSG00000181036	-0.787344	2.375e-14
FCRLA	ENSG00000132185	-0.671047	5.01329e-14
FEN1	ENSG00000168496	0.721614	3.36574e-31
FERMT3	ENSG00000149781	0.750347	4.70943e-32
FES	ENSG00000182511	0.618958	3.94711e-23
FFAR3	ENSG00000185897	1.03276	1.21998e-11
FGD4	ENSG00000139132	0.834842	7.80098e-28
FGF13	ENSG00000129682	1.89088	1.33067e-26
FGF2	ENSG00000138685	0.800583	3.77349e-15
FGF9	ENSG00000102678	-1.0186	3.13812e-51
FGFR2	ENSG00000066468	-1.45259	1.91609e-23
FGR	ENSG00000000938	0.812166	2.57228e-31
FHDC1	ENSG00000137460	0.919572	3.09422e-19
FHIT	ENSG00000189283	-0.805551	1.06624e-17
FHL2	ENSG00000115641	0.731014	3.94652e-13
FIGN	ENSG00000182263	1.84194	9.20331e-25
FIGNL2	ENSG00000261308	-0.592328	1.07939e-27
FITM2	ENSG00000197296	-0.673012	3.41788e-45
FKBP5	ENSG00000096060	1.39318	1.06156e-27
FKBP9	ENSG00000122642	1.20489	9.33531e-38
FLOT1	ENSG00000137312	0.907395	7.60295e-30
FLOT2	ENSG00000132589	0.729165	3.70798e-22
FLT1	ENSG00000102755	0.806026	8.17452e-17
FLT3	ENSG00000122025	1.53134	4.10232e-24
FLT3LG	ENSG00000090554	-0.846792	1.86461e-38
FLT4	ENSG00000037280	-1.05882	4.5331e-33
FMN1	ENSG00000248905	0.588653	6.90903e-06
FMNL3	ENSG00000161791	-0.880874	3.20751e-48
FN1	ENSG00000115414	1.57886	9.4905e-18
FNDC3B	ENSG00000075420	0.604829	2.13473e-20
FOLR3	ENSG00000110203	1.15299	2.89923e-17
FOS	ENSG00000170345	0.647369	1.4065e-14
FOSL1	ENSG00000175592	0.996477	8.45513e-38
FOXC1	ENSG00000054598	1.46162	1.56803e-27
FOXM1	ENSG00000111206	1.92248	1.84307e-63
FP565260.3	ENSG00000277117	-0.625312	1.12815e-07
FPR1	ENSG00000171051	0.723207	2.47458e-16
FPR2	ENSG00000171049	0.718773	2.10755e-12
FPR3	ENSG00000187474	-0.612565	6.34222e-09
FRAT1	ENSG00000165879	0.619704	6.18634e-18
FRMD3	ENSG00000172159	0.89694	6.97956e-18
FRMPD3	ENSG00000147234	-0.824512	7.64415e-18
FSBP	ENSG00000265817	-0.690123	3.86072e-23
FSTL1	ENSG00000163430	1.21775	1.83151e-19
FSTL3	ENSG00000070404	1.16501	3.89138e-30
FSTL4	ENSG00000053108	0.897923	2.40205e-13
FTH1	ENSG00000167996	0.762653	3.71825e-24
FTL	ENSG00000087086	0.643287	1.04504e-18
FURIN	ENSG00000140564	0.658043	7.54305e-18
FUT4	ENSG00000196371	0.729394	1.22464e-36
FUT7	ENSG00000180549	0.933069	4.53448e-24
FXYD2	ENSG00000137731	-0.919684	3.90508e-35
FXYD7	ENSG00000221946	-0.799276	1.66112e-31
FYN	ENSG00000010810	-0.633867	2.05601e-38
FZD5	ENSG00000163251	0.924373	2.80195e-33
FZD9	ENSG00000188763	0.762219	4.61344e-27
G0S2	ENSG00000123689	1.33917	1.60361e-21
G6PD	ENSG00000160211	0.603991	5.77153e-23
GABRR2	ENSG00000111886	1.2407	9.47482e-32
GADD45A	ENSG00000116717	1.58486	1.29569e-37
GADD45B	ENSG00000099860	0.87028	2.98202e-25
GADD45G	ENSG00000130222	0.99052	6.26941e-31
GAL3ST4	ENSG00000197093	-0.670752	8.47559e-24
GALNT12	ENSG00000119514	-0.679037	6.74581e-36
GALNT14	ENSG00000158089	1.56077	1.78328e-25
GALNT3	ENSG00000115339	0.618353	8.80853e-21
GALT	ENSG00000213930	-0.584974	4.14683e-40
GAPDH	ENSG00000111640	0.912848	2.03109e-54
GAS2L1	ENSG00000185340	1.16022	1.28338e-24
GAS6	ENSG00000183087	0.833698	2.5797e-18
GATA2	ENSG00000179348	-0.893732	1.11058e-09
GATA3	ENSG00000107485	-1.13694	5.78213e-51
GATA6	ENSG00000141448	-0.631667	1.16192e-25
GBA	ENSG00000177628	0.867095	1.11738e-36
GBE1	ENSG00000114480	0.58729	1.59558e-30
GBP1	ENSG00000117228	0.789811	2.2424e-09
GBP2	ENSG00000162645	0.614386	1.1569e-16
GBP6	ENSG00000183347	0.774682	3.47136e-07
GCA	ENSG00000115271	0.824852	2.16888e-20
GCFC2	ENSG00000005436	-0.588712	2.13704e-30
GCKR	ENSG00000084734	0.683974	7.5639e-19
GCLM	ENSG00000023909	0.731818	3.4063e-37
GCNT4	ENSG00000176928	-1.33911	1.11716e-46
GCSAM	ENSG00000174500	-0.902719	4.89257e-35
GDF11	ENSG00000135414	-0.799405	1.07026e-39
GDF15	ENSG00000130513	0.987749	5.6318e-29
GDF7	ENSG00000143869	-0.941691	8.55919e-17
GFI1B	ENSG00000165702	0.639724	2.11964e-10
GFRA2	ENSG00000168546	-0.674301	7.07392e-14
GGH	ENSG00000137563	1.49066	3.78991e-56
GGT7	ENSG00000131067	-0.710822	6.42577e-41
GHRL	ENSG00000157017	0.671066	5.8902e-17
GIMAP5	ENSG00000196329	-0.795612	4.89378e-33
GIMAP7	ENSG00000179144	-0.633972	9.86101e-26
GINS1	ENSG00000101003	1.09875	3.04937e-40
GINS2	ENSG00000131153	1.16906	1.40535e-39
GIPC3	ENSG00000179855	0.669363	3.08191e-12
GJA4	ENSG00000187513	0.61324	3.96908e-19
GJB6	ENSG00000121742	0.785737	3.40321e-16
GLA	ENSG00000102393	0.617906	3.92632e-34
GLDC	ENSG00000178445	1.94375	1.93888e-33
GLDN	ENSG00000186417	2.53666	3.01116e-41
GLIPR2	ENSG00000122694	0.619429	2.20432e-28
GLIS2	ENSG00000126603	0.766298	2.00593e-16
GLS2	ENSG00000135423	-0.664843	6.33908e-32
GLT1D1	ENSG00000151948	0.766365	9.52715e-23
GMFG	ENSG00000130755	0.588255	1.87861e-24
GMNN	ENSG00000112312	0.607057	3.09325e-26
GNA15	ENSG00000060558	0.766666	2.15252e-33
GNAZ	ENSG00000128266	0.729436	6.264e-10
GNG11	ENSG00000127920	0.787326	1.36252e-13
GNG5	ENSG00000174021	0.867765	7.6214e-34
GNLY	ENSG00000115523	-0.763306	1.13588e-11
GNPDA2	ENSG00000163281	-0.589489	2.57583e-25
GOLGA6L9	ENSG00000197978	-0.705021	4.41497e-30
GOLGA7B	ENSG00000155265	-1.03599	4.25487e-41
GOLGA8A	ENSG00000175265	-0.884016	3.75182e-40
GOLGA8B	ENSG00000215252	-0.814771	2.50281e-31
GP1BA	ENSG00000185245	1.08774	9.14504e-17
GP6	ENSG00000088053	1.17979	3.06666e-23
GP9	ENSG00000169704	1.11338	3.43234e-19
GPA33	ENSG00000143167	-0.9182	5.85359e-29
GPAT3	ENSG00000138678	0.6694	1.37921e-19
GPER1	ENSG00000164850	1.35458	1.94439e-26
GPR141	ENSG00000187037	1.05261	1.0473e-32
GPR15	ENSG00000154165	-1.01203	5.03358e-16
GPR160	ENSG00000173890	1.05924	3.36403e-33
GPR162	ENSG00000250510	-0.770364	2.78895e-14
GPR17	ENSG00000144230	0.72533	5.87041e-22
GPR171	ENSG00000174946	-0.62242	1.66346e-16
GPR174	ENSG00000147138	-1.08001	4.62247e-39
GPR18	ENSG00000125245	-0.811563	2.07222e-32
GPR183	ENSG00000169508	-1.01012	1.80023e-33
GPR20	ENSG00000204882	-1.0711	1.07264e-18
GPR27	ENSG00000170837	1.09868	6.23879e-26
GPR68	ENSG00000119714	-1.05664	2.31296e-39
GPR82	ENSG00000171657	-0.845797	5.03483e-21
GPR84	ENSG00000139572	2.40715	3.75847e-44
GPRASP1	ENSG00000198932	-0.874536	1.26955e-42
GPRC5D	ENSG00000111291	1.34657	2.45737e-26
GPRIN1	ENSG00000169258	0.78812	9.12738e-30
GPSM1	ENSG00000160360	-0.719399	3.97916e-33
GPX1	ENSG00000233276	0.620177	8.67117e-13
GRAMD1A	ENSG00000089351	0.702762	1.14815e-21
GRAP	ENSG00000154016	-0.81045	6.2749e-37
GRB10	ENSG00000106070	2.19509	3.69736e-41
GRIK4	ENSG00000149403	-0.666839	0.000174214
GRIK5	ENSG00000105737	0.777607	4.05946e-20
GRINA	ENSG00000178719	0.630503	7.1823e-12
GRIP1	ENSG00000155974	-0.67068	4.04428e-26
GRN	ENSG00000030582	0.719554	1.57607e-19
GSG1L	ENSG00000169181	0.614295	6.1617e-14
GSN	ENSG00000148180	0.757184	1.73798e-24
GSR	ENSG00000104687	0.669666	4.13485e-42
GSTM5	ENSG00000134201	0.820554	1.35843e-14
GSTO1	ENSG00000148834	0.678479	5.70862e-41
GTPBP1	ENSG00000100226	0.630618	3.73254e-20
GTPBP2	ENSG00000172432	0.66697	8.89286e-20
GTSE1	ENSG00000075218	1.47135	1.25612e-57
GUCY1A1	ENSG00000164116	0.643213	2.01858e-12
GUCY1B1	ENSG00000061918	1.05089	6.45258e-22
GYG1	ENSG00000163754	1.43207	8.58962e-43
GZMA	ENSG00000145649	-0.637688	1.6919e-11
GZMK	ENSG00000113088	-1.20136	5.27495e-27
GZMM	ENSG00000197540	-0.720158	2.45029e-26
H2AFX	ENSG00000188486	0.832765	1.13919e-38
H2AFY	ENSG00000113648	0.627567	9.09921e-38
H2AFY2	ENSG00000099284	-0.871239	9.8825e-40
HABP4	ENSG00000130956	-0.826989	1.07018e-42
HAL	ENSG00000084110	0.612687	3.39538e-15
HAPLN3	ENSG00000140511	-0.850016	1.42951e-30
HASPIN	ENSG00000177602	1.47573	1.14934e-48
HAUS4	ENSG00000092036	0.642054	1.60704e-14
HAVCR1	ENSG00000113249	-0.617693	1.59953e-19
HBD	ENSG00000223609	0.878906	2.45256e-10
HBM	ENSG00000206177	0.740049	5.6398e-07
HBQ1	ENSG00000086506	0.816635	7.53898e-08
HDAC4	ENSG00000068024	0.781872	8.11741e-32
HDC	ENSG00000140287	-1.52377	1.20969e-14
HEATR9	ENSG00000270379	-0.780747	4.61933e-20
HEBP2	ENSG00000051620	0.655719	3.42819e-33
HECW2	ENSG00000138411	0.772259	9.0682e-15
HEG1	ENSG00000173706	-0.697131	4.20677e-22
HGF	ENSG00000019991	0.832003	1.147e-18
HHAT	ENSG00000054392	-0.876978	2.1715e-46
HIC1	ENSG00000177374	-0.804224	8.79051e-25
HIP1R	ENSG00000130787	-0.651833	3.83684e-34
HIST1H1B	ENSG00000184357	2.06944	2.77604e-55
HIST1H1T	ENSG00000187475	0.984894	3.17168e-17
HIST1H2AB	ENSG00000278463	1.94877	3.41299e-56
HIST1H2AC	ENSG00000180573	0.818718	3.76013e-28
HIST1H2AD	ENSG00000196866	0.860515	5.50686e-22
HIST1H2AE	ENSG00000277075	1.07804	1.63337e-42
HIST1H2AG	ENSG00000196787	1.33463	3.28524e-49
HIST1H2AH	ENSG00000274997	1.99448	9.68894e-59
HIST1H2AI	ENSG00000196747	1.6208	6.14351e-50
HIST1H2AJ	ENSG00000276368	2.23318	2.91699e-59
HIST1H2AK	ENSG00000275221	0.971444	8.22137e-39
HIST1H2AL	ENSG00000276903	1.65023	2.12125e-51
HIST1H2BB	ENSG00000276410	1.60966	2.35043e-50
HIST1H2BC	ENSG00000180596	0.888102	1.38158e-45
HIST1H2BD	ENSG00000158373	1.0322	3.63417e-38
HIST1H2BE	ENSG00000274290	1.12882	6.9078e-42
HIST1H2BF	ENSG00000277224	1.29598	6.48187e-51
HIST1H2BG	ENSG00000273802	1.29812	1.62551e-45
HIST1H2BH	ENSG00000275713	1.31905	3.37632e-49
HIST1H2BI	ENSG00000278588	1.56467	1.32528e-49
HIST1H2BJ	ENSG00000124635	1.32926	1.42764e-55
HIST1H2BK	ENSG00000197903	1.11209	3.41299e-56
HIST1H2BL	ENSG00000185130	1.68533	3.96308e-55
HIST1H2BM	ENSG00000273703	1.93516	1.31199e-55
HIST1H2BN	ENSG00000233822	0.953812	2.35678e-54
HIST1H2BO	ENSG00000274641	1.91299	2.94791e-65
HIST1H3A	ENSG00000275714	0.867982	6.24073e-30
HIST1H3B	ENSG00000286522	2.14899	9.8336e-58
HIST1H3C	ENSG00000287080	2.19602	8.72047e-66
HIST1H3F	ENSG00000277775	1.79293	1.71424e-54
HIST1H3G	ENSG00000273983	2.362	2.24136e-60
HIST1H3H	ENSG00000278828	1.10079	9.39052e-40
HIST1H3I	ENSG00000275379	0.848844	1.79995e-32
HIST1H3J	ENSG00000197153	2.03516	1.13171e-56
HIST1H4A	ENSG00000278637	1.15595	4.43633e-35
HIST1H4B	ENSG00000278705	0.739455	3.25517e-21
HIST1H4C	ENSG00000197061	0.779504	1.80854e-17
HIST1H4D	ENSG00000277157	1.36543	8.41707e-49
HIST1H4F	ENSG00000274618	0.615956	9.2779e-13
HIST1H4H	ENSG00000158406	0.945254	1.09214e-41
HIST1H4I	ENSG00000276180	1.04175	5.51272e-43
HIST1H4K	ENSG00000273542	0.785049	5.93444e-25
HIST1H4L	ENSG00000275126	1.14587	7.22167e-26
HIST2H2AB	ENSG00000184270	1.07309	4.66212e-44
HIST2H2BE	ENSG00000184678	0.969633	4.46803e-31
HIST2H2BF	ENSG00000203814	0.873471	1.60268e-27
HIST2H3D	ENSG00000183598	1.06298	2.9435e-40
HIST2H4A	ENSG00000270882	0.627732	2.78732e-20
HIVEP3	ENSG00000127124	-0.58578	5.63161e-17
HJURP	ENSG00000123485	1.86797	1.02969e-62
HK3	ENSG00000160883	1.32101	4.57111e-37
HKDC1	ENSG00000156510	-0.758871	3.13415e-23
HLA-C	ENSG00000204525	0.600147	8.514e-17
HLA-DMB	ENSG00000242574	-0.76004	6.35647e-26
HLA-DOA	ENSG00000204252	-0.971799	2.96173e-32
HLA-DPA1	ENSG00000231389	-0.877006	4.17187e-35
HLA-DPB1	ENSG00000223865	-0.91874	3.04759e-39
HLA-DQA1	ENSG00000196735	-0.762618	4.22994e-13
HLA-DQA2	ENSG00000237541	-1.27222	7.55706e-11
HLA-DQB2	ENSG00000232629	-0.883841	2.26829e-10
HLA-DRA	ENSG00000204287	-0.671114	3.41613e-20
HLA-DRB1	ENSG00000196126	-0.66305	1.49074e-18
HLA-DRB5	ENSG00000198502	-0.760941	0.000291123
HLA-G	ENSG00000204632	0.688715	5.67552e-06
HLF	ENSG00000108924	-0.875622	2.92277e-34
HLX	ENSG00000136630	0.801744	3.46823e-24
HMCN1	ENSG00000143341	0.64442	3.81363e-12
HMGB2	ENSG00000164104	1.41178	6.42849e-38
HMGB3	ENSG00000029993	1.23692	4.66159e-41
HMMR	ENSG00000072571	1.26987	1.05841e-32
HNRNPA1L2	ENSG00000139675	-0.669781	3.57051e-32
HOMER3	ENSG00000051128	0.650921	1.09478e-23
HOOK1	ENSG00000134709	-0.806806	5.92834e-27
HOXA9	ENSG00000078399	0.773295	4.42327e-24
HP	ENSG00000257017	2.68136	4.59639e-49
HPCAL4	ENSG00000116983	-0.963656	4.24527e-25
HPD	ENSG00000158104	0.929663	2.13435e-12
HPDL	ENSG00000186603	0.784105	2.22156e-21
HPN	ENSG00000105707	1.44426	3.38269e-28
HPSE	ENSG00000173083	0.657829	2.08853e-18
HRH2	ENSG00000113749	0.925376	9.68451e-24
HRH4	ENSG00000134489	-1.06056	5.67122e-13
HS3ST5	ENSG00000249853	0.658545	8.40411e-24
HSD17B13	ENSG00000170509	0.65982	1.90551e-17
HSD3B7	ENSG00000099377	0.797326	1.40057e-18
HSPA12A	ENSG00000165868	-0.686151	2.14366e-14
HSPA1A	ENSG00000204389	0.596333	1.05968e-13
HSPA4L	ENSG00000164070	1.39114	6.44476e-36
HSPA6	ENSG00000173110	0.826681	3.34709e-19
HTATIP2	ENSG00000109854	0.758625	9.79714e-36
HTR6	ENSG00000158748	-0.685382	2.44244e-10
HTRA1	ENSG00000166033	0.644232	8.54146e-11
HTRA3	ENSG00000170801	2.13683	6.04872e-33
ICA1	ENSG00000003147	0.944516	2.45284e-36
ICAM1	ENSG00000090339	0.681151	2.8529e-20
ICOS	ENSG00000163600	-0.804055	2.21736e-23
ID3	ENSG00000117318	-1.00555	2.23775e-37
IDH1	ENSG00000138413	0.596997	2.78998e-35
IDO1	ENSG00000131203	-0.785384	1.95186e-09
IER3	ENSG00000137331	1.0323	4.20937e-31
IFFO2	ENSG00000169991	-0.750699	4.35806e-45
IFI27	ENSG00000165949	2.37964	5.06663e-23
IFI27L2	ENSG00000119632	0.753668	3.67129e-41
IFI30	ENSG00000216490	0.690551	1.21508e-27
IFI44	ENSG00000137965	1.07649	7.20919e-08
IFI44L	ENSG00000137959	1.21566	2.65146e-07
IFI6	ENSG00000126709	1.00483	5.73736e-08
IFIT1	ENSG00000185745	0.844922	0.000110629
IFIT3	ENSG00000119917	0.865138	1.6444e-06
IFITM1	ENSG00000185885	1.00761	6.72397e-19
IFITM10	ENSG00000244242	0.994119	2.93422e-29
IFITM2	ENSG00000185201	0.942414	3.78824e-21
IFITM3	ENSG00000142089	1.43516	3.1329e-18
IFNGR1	ENSG00000027697	0.66607	1.70018e-24
IFNGR2	ENSG00000159128	0.729114	2.29935e-29
IFT172	ENSG00000138002	-0.619994	2.84109e-43
IGF1	ENSG00000017427	1.54102	9.65305e-27
IGF2BP3	ENSG00000136231	0.79741	9.61585e-22
IGFBP2	ENSG00000115457	1.73311	1.33653e-26
IGFBP3	ENSG00000146674	-0.967224	4.11549e-25
IGFBP7	ENSG00000163453	0.853373	4.20066e-28
IGIP	ENSG00000182700	-0.663315	5.17904e-40
IGSF22	ENSG00000179057	-0.59099	4.66516e-30
IGSF9B	ENSG00000080854	-0.983563	4.87117e-32
IKZF2	ENSG00000030419	-1.03093	1.22313e-33
IKZF3	ENSG00000161405	-0.662392	1.82591e-29
IL10	ENSG00000136634	0.990828	4.58875e-22
IL11RA	ENSG00000137070	-0.850153	6.79118e-47
IL12RB2	ENSG00000081985	-0.72573	3.14405e-18
IL17RA	ENSG00000177663	0.716212	3.39223e-24
IL18	ENSG00000150782	0.759795	3.55147e-32
IL18R1	ENSG00000115604	1.60651	1.24158e-22
IL18RAP	ENSG00000115607	1.39471	2.72368e-24
IL1R1	ENSG00000115594	1.50712	6.69743e-30
IL1R2	ENSG00000115590	1.99968	1.74581e-29
IL1RL1	ENSG00000115602	0.641455	7.89685e-06
IL1RN	ENSG00000136689	0.884821	2.10727e-14
IL21R	ENSG00000103522	-0.918606	1.87678e-45
IL23A	ENSG00000110944	-0.718852	1.87529e-23
IL23R	ENSG00000162594	-1.16953	2.94781e-25
IL27	ENSG00000197272	0.73211	4.12419e-11
IL2RB	ENSG00000100385	-1.00138	1.89178e-32
IL32	ENSG00000008517	-0.637506	5.62015e-22
IL34	ENSG00000157368	-0.767302	2.63909e-23
IL4R	ENSG00000077238	0.689044	2.47492e-16
IL5RA	ENSG00000091181	-1.29828	2.04175e-17
IL7	ENSG00000104432	-0.624108	8.67581e-19
IL7R	ENSG00000168685	-1.11004	5.86968e-41
ILK	ENSG00000166333	0.585772	1.16893e-33
IMMP2L	ENSG00000184903	-0.754409	8.44593e-34
INAVA	ENSG00000163362	1.32934	4.98791e-48
INHBA	ENSG00000122641	2.36465	6.177e-44
INHBB	ENSG00000163083	1.61879	2.25333e-26
INPP4B	ENSG00000109452	-1.1426	8.64382e-42
INSC	ENSG00000188487	1.35839	1.09633e-29
INSL3	ENSG00000248099	0.908672	8.54281e-22
INSR	ENSG00000171105	0.706778	1.13627e-21
INSYN2B	ENSG00000204767	0.613299	1.19585e-15
IQGAP3	ENSG00000183856	1.6908	4.09862e-48
IRAK1BP1	ENSG00000146243	-0.811749	3.00207e-28
IRAK2	ENSG00000134070	0.700684	5.21808e-20
IRAK3	ENSG00000090376	1.53451	4.4208e-39
IRF2BPL	ENSG00000119669	0.93213	2.66153e-20
IRF7	ENSG00000185507	0.797819	1.64761e-08
IRGM	ENSG00000237693	-0.623357	1.85707e-31
IRS2	ENSG00000185950	0.999161	6.59965e-21
ISG15	ENSG00000187608	0.877231	5.09937e-05
ISM1	ENSG00000101230	-0.91721	5.97612e-27
ITFG2	ENSG00000111203	-0.596333	2.57695e-43
ITGA2B	ENSG00000005961	1.67796	9.83885e-26
ITGA7	ENSG00000135424	1.91267	1.07582e-36
ITGA8	ENSG00000077943	0.737734	3.78824e-21
ITGA9	ENSG00000144668	1.76607	1.25555e-39
ITGAM	ENSG00000169896	0.996247	1.57373e-31
ITGB3	ENSG00000259207	1.44041	2.11534e-21
ITGB5	ENSG00000082781	0.897472	9.20863e-14
ITGB8	ENSG00000105855	-1.13216	1.99882e-15
ITK	ENSG00000113263	-0.884113	9.48217e-38
ITM2C	ENSG00000135916	0.992061	4.47293e-19
ITPKC	ENSG00000086544	0.86204	3.51926e-25
ITPR3	ENSG00000096433	-0.648703	1.24926e-33
ITPRIP	ENSG00000148841	0.608994	6.7376e-21
JAG1	ENSG00000101384	0.823535	9.22958e-33
JAK2	ENSG00000096968	0.674078	3.44281e-28
JAKMIP2	ENSG00000176049	-0.795412	6.51406e-21
JAM3	ENSG00000166086	0.641491	4.04629e-11
JCHAIN	ENSG00000132465	2.13059	7.92181e-33
JDP2	ENSG00000140044	1.05756	1.22464e-36
JHY	ENSG00000109944	-0.598869	3.24774e-23
JMY	ENSG00000152409	-0.623749	2.98061e-43
JSRP1	ENSG00000167476	0.70239	2.10191e-22
JUN	ENSG00000177606	0.707177	1.34291e-22
JUNB	ENSG00000171223	0.711315	4.9275e-20
KANK3	ENSG00000186994	-0.708073	8.26726e-30
KAZN	ENSG00000189337	1.07169	2.19691e-16
KBTBD7	ENSG00000120696	0.586528	1.27292e-16
KCNC3	ENSG00000131398	-0.67174	6.17101e-18
KCND1	ENSG00000102057	0.965415	2.27815e-24
KCNE1	ENSG00000180509	1.72724	3.44524e-36
KCNE1B	ENSG00000276289	1.65232	4.93314e-29
KCNE5	ENSG00000176076	0.700352	1.0805e-16
KCNG1	ENSG00000026559	-0.910843	1.33434e-15
KCNG2	ENSG00000178342	1.36097	6.18401e-25
KCNH3	ENSG00000135519	0.751683	1.77369e-10
KCNH8	ENSG00000183960	-0.679636	5.8178e-14
KCNJ15	ENSG00000157551	0.844122	1.19621e-14
KCNJ2	ENSG00000123700	0.859933	6.75608e-18
KCNK5	ENSG00000164626	1.16686	2.28999e-38
KCNMA1	ENSG00000156113	1.82	3.96339e-16
KCNN3	ENSG00000143603	1.40642	1.62968e-32
KCTD14	ENSG00000151364	0.729378	6.98289e-06
KDF1	ENSG00000175707	-0.621239	1.02845e-24
KDM2B	ENSG00000089094	-0.6292	5.8475e-46
KIAA0040	ENSG00000235750	0.655078	5.41904e-23
KIAA0319	ENSG00000137261	0.712747	1.77969e-12
KIAA0825	ENSG00000185261	0.682533	7.83742e-18
KIAA0930	ENSG00000100364	0.598588	1.24536e-28
KIAA1147	ENSG00000257093	-0.928395	3.95645e-56
KIAA1211	ENSG00000109265	0.906819	8.79941e-22
KIAA1324L	ENSG00000164659	-0.698378	1.33869e-14
KIAA1671	ENSG00000197077	-0.878572	3.63729e-16
KIAA1958	ENSG00000165185	1.04973	3.04481e-18
KIF11	ENSG00000138160	1.22569	1.00325e-41
KIF14	ENSG00000118193	1.11385	5.65041e-36
KIF15	ENSG00000163808	1.09567	2.19127e-38
KIF18B	ENSG00000186185	1.62717	5.04315e-56
KIF19	ENSG00000196169	-0.61762	1.0686e-08
KIF1B	ENSG00000054523	1.01038	1.20692e-31
KIF20A	ENSG00000112984	1.7004	3.82786e-53
KIF21A	ENSG00000139116	-0.855012	2.85868e-31
KIF24	ENSG00000186638	0.749457	2.9417e-39
KIF26A	ENSG00000066735	0.849852	6.36922e-14
KIF2C	ENSG00000142945	1.52119	1.40724e-50
KIF3A	ENSG00000131437	-0.814929	1.14934e-48
KIF3C	ENSG00000084731	0.637006	6.7989e-18
KIF4A	ENSG00000090889	1.5316	2.14293e-52
KIF5C	ENSG00000168280	-0.945135	1.99607e-43
KIFC1	ENSG00000237649	1.62878	6.55659e-57
KIFC3	ENSG00000140859	0.878512	1.37146e-20
KL	ENSG00000133116	1.36325	1.21545e-30
KLF12	ENSG00000118922	-0.973352	3.52905e-42
KLF14	ENSG00000266265	1.78517	4.0376e-22
KLF5	ENSG00000102554	1.29981	4.3846e-39
KLF9	ENSG00000119138	0.675969	3.9169e-14
KLHDC1	ENSG00000197776	-0.745602	1.03238e-39
KLHDC7A	ENSG00000179023	-0.602616	1.01715e-17
KLHDC8A	ENSG00000162873	1.28515	3.15297e-19
KLHDC8B	ENSG00000185909	0.957421	3.54402e-20
KLHL2	ENSG00000109466	1.02315	6.87015e-32
KLHL25	ENSG00000183655	-0.680593	8.44543e-44
KLHL29	ENSG00000119771	-0.787513	2.59422e-26
KLHL3	ENSG00000146021	-1.08956	2.63219e-47
KLHL32	ENSG00000186231	-0.822778	2.68134e-40
KLHL33	ENSG00000185271	-0.652348	2.55089e-23
KLHL8	ENSG00000145332	0.725512	2.04519e-29
KLLN	ENSG00000227268	0.67184	1.54475e-19
KLRB1	ENSG00000111796	-1.13379	3.91565e-32
KLRC1	ENSG00000134545	-0.635094	2.76102e-10
KLRC2	ENSG00000205809	-0.697505	5.18836e-08
KLRC3	ENSG00000205810	-0.624665	6.90292e-12
KLRC4	ENSG00000183542	-0.73472	1.60652e-15
KLRD1	ENSG00000134539	-0.589679	2.02e-11
KLRF1	ENSG00000150045	-0.887141	3.49012e-17
KLRG1	ENSG00000139187	-1.13373	5.18023e-33
KLRK1	ENSG00000213809	-0.971765	1.41164e-29
KNDC1	ENSG00000171798	-0.749726	1.37904e-07
KNL1	ENSG00000137812	1.05183	1.31734e-37
KPNA5	ENSG00000196911	-0.840703	1.34238e-36
KREMEN1	ENSG00000183762	1.28308	4.04475e-19
KRT72	ENSG00000170486	-0.722426	3.58809e-08
KRT73	ENSG00000186049	-0.780708	1.7531e-09
KY	ENSG00000174611	0.638548	4.94531e-14
LAMA2	ENSG00000196569	-0.973068	7.69511e-34
LAMC1	ENSG00000135862	0.783564	1.89576e-21
LAMTOR1	ENSG00000149357	0.660902	1.1776e-46
LAMTOR5	ENSG00000134248	0.606385	2.48309e-33
LANCL3	ENSG00000147036	0.746413	7.62984e-20
LAPTM4B	ENSG00000104341	1.01057	1.92857e-25
LARGE2	ENSG00000165905	-0.871827	1.60973e-26
LAT	ENSG00000213658	-0.902162	1.7824e-35
LAT2	ENSG00000086730	0.628517	3.17614e-24
LBH	ENSG00000213626	-0.746519	1.59205e-30
LCK	ENSG00000182866	-0.913513	2.64552e-40
LCN2	ENSG00000148346	2.85464	1.09558e-46
LDHA	ENSG00000134333	1.02839	7.72852e-54
LDHB	ENSG00000111716	-0.835936	4.84858e-41
LDOC1	ENSG00000182195	-0.646051	1.40357e-25
LEF1	ENSG00000138795	-1.00244	3.58026e-33
LGALS1	ENSG00000100097	0.793458	2.1079e-33
LGALS2	ENSG00000100079	-0.919404	1.66695e-10
LGALSL	ENSG00000119862	1.22491	3.64456e-35
LGR6	ENSG00000133067	-1.04155	2.54093e-22
LHFPL2	ENSG00000145685	1.12602	3.57698e-31
LHFPL6	ENSG00000183722	1.0201	3.82534e-25
LHX1	ENSG00000273706	0.749923	1.14279e-24
LHX4	ENSG00000121454	2.34142	3.32036e-26
LILRA4	ENSG00000239961	-1.19037	6.0195e-26
LILRA5	ENSG00000187116	1.1619	2.76059e-29
LILRA6	ENSG00000244482	0.877358	3.28505e-17
LILRB3	ENSG00000204577	0.659608	3.10726e-15
LILRB5	ENSG00000105609	0.635035	2.53955e-10
LIMK2	ENSG00000182541	0.781205	1.22155e-15
LIMS1	ENSG00000169756	0.614277	2.71984e-28
LIN7A	ENSG00000111052	0.756976	4.96955e-22
LINGO3	ENSG00000220008	0.627904	3.97207e-18
LIPH	ENSG00000163898	0.922525	1.19693e-17
LIPN	ENSG00000204020	0.738843	6.37266e-12
LLCFC1	ENSG00000165131	0.75758	1.33897e-16
LLGL2	ENSG00000073350	-0.729971	1.87272e-25
LMNA	ENSG00000160789	0.630152	9.46943e-14
LMNB1	ENSG00000113368	0.962528	9.75095e-29
LMO7	ENSG00000136153	-0.768954	4.92559e-40
LMOD1	ENSG00000163431	-1.03185	2.23085e-14
LMTK3	ENSG00000142235	-0.723565	1.29775e-33
LONRF3	ENSG00000175556	0.629816	3.26439e-23
LOX	ENSG00000113083	0.699463	1.82867e-18
LOXHD1	ENSG00000167210	1.54767	7.61039e-32
LOXL1	ENSG00000129038	0.840299	1.94938e-22
LOXL3	ENSG00000115318	0.59496	2.28055e-22
LPL	ENSG00000175445	0.762819	6.1577e-11
LRATD2	ENSG00000168672	-0.833586	2.44531e-36
LRFN1	ENSG00000128011	0.684874	1.39994e-19
LRFN3	ENSG00000126243	-0.8604	1.7682e-42
LRG1	ENSG00000171236	0.914436	8.73371e-17
LRMDA	ENSG00000148655	0.729268	4.72588e-20
LRP1B	ENSG00000168702	-0.676861	2.93038e-30
LRP3	ENSG00000130881	0.75553	1.19712e-22
LRRC4	ENSG00000128594	0.78767	8.17399e-22
LRRC56	ENSG00000161328	-0.650553	1.69834e-29
LRRC6	ENSG00000129295	0.614339	2.62062e-09
LRRC75B	ENSG00000178026	0.597672	7.28764e-18
LRRN1	ENSG00000175928	1.63977	7.61833e-31
LRRN3	ENSG00000173114	-1.73501	2.13906e-29
LSMEM1	ENSG00000181016	0.695915	2.2318e-17
LSR	ENSG00000105699	-0.617871	2.13666e-24
LTA4H	ENSG00000111144	0.65437	8.58823e-19
LTB4R	ENSG00000213903	0.97778	2.06027e-35
LTBP1	ENSG00000049323	1.06983	1.69003e-19
LTBP3	ENSG00000168056	-0.973491	1.10451e-44
LTF	ENSG00000012223	2.74914	4.76047e-38
LTK	ENSG00000062524	-0.922945	2.58607e-21
LY6E	ENSG00000160932	1.04935	4.9881e-10
LY6G6C	ENSG00000204421	1.02595	3.59894e-28
LY6G6F	ENSG00000204424	0.88689	2.95676e-24
LY9	ENSG00000122224	-0.989179	4.97369e-47
LY96	ENSG00000154589	0.649256	1.98892e-17
LYNX1	ENSG00000180155	-1.19933	1.18794e-27
LYPD2	ENSG00000197353	-1.22739	7.56245e-23
LYVE1	ENSG00000133800	0.695968	2.9984e-14
LZTS1	ENSG00000061337	-0.667221	1.0806e-14
LZTS3	ENSG00000088899	-0.60331	7.71682e-26
M1AP	ENSG00000159374	1.07546	6.9746e-33
MAB21L3	ENSG00000173212	1.26355	1.5783e-22
MAF	ENSG00000178573	-0.70883	4.47946e-27
MAFA	ENSG00000182759	0.775845	8.26915e-16
MAFG	ENSG00000197063	1.24726	1.41235e-55
MAGEE1	ENSG00000198934	-0.895953	2.36961e-49
MAL	ENSG00000172005	-0.633071	4.23502e-16
MAMSTR	ENSG00000176909	-0.615159	2.10473e-33
MAN1A1	ENSG00000111885	0.639322	2.82569e-24
MAN1C1	ENSG00000117643	-1.02338	2.98978e-41
MAN2A2	ENSG00000196547	0.948509	1.64571e-36
MANSC1	ENSG00000111261	1.12907	1.1194e-28
MAOA	ENSG00000189221	3.14455	3.96222e-27
MAOB	ENSG00000069535	2.02304	1.10488e-38
MAP1A	ENSG00000166963	0.956753	9.61451e-17
MAP1B	ENSG00000131711	0.869254	5.23731e-10
MAP1LC3B2	ENSG00000258102	0.64296	4.79387e-12
MAP2K6	ENSG00000108984	1.03784	2.14853e-25
MAP3K15	ENSG00000180815	0.598259	1.94382e-08
MAP3K9	ENSG00000006432	-0.611034	4.77505e-28
MAP9	ENSG00000164114	-0.916535	1.21709e-37
MAPK13	ENSG00000156711	0.71485	1.83479e-26
MAPK14	ENSG00000112062	1.15381	3.13459e-32
MAPKAPK2	ENSG00000162889	0.716426	4.28668e-34
MAPT	ENSG00000186868	-0.708921	5.30023e-37
MARC1	ENSG00000186205	1.43487	3.6786e-39
MARCH2	ENSG00000099785	0.78325	7.00156e-18
MARCH9	ENSG00000139266	-0.685286	1.3654e-38
MARCKS	ENSG00000277443	0.76571	3.42654e-17
MARCO	ENSG00000019169	0.723277	2.01447e-09
MATK	ENSG00000007264	-0.931234	8.48501e-32
MBLAC2	ENSG00000176055	-0.617989	6.17712e-29
MBOAT2	ENSG00000143797	0.78464	6.76519e-24
MCC	ENSG00000171444	-0.648423	4.16992e-17
MCEMP1	ENSG00000183019	2.28339	1.97202e-39
MCF2L	ENSG00000126217	-0.725349	2.10593e-30
MCF2L2	ENSG00000053524	-0.930891	5.149e-31
MCM10	ENSG00000065328	1.7643	2.19012e-58
MCM2	ENSG00000073111	0.799685	1.10654e-30
MCM4	ENSG00000104738	0.869544	1.59054e-33
MCOLN2	ENSG00000153898	-0.715469	9.51252e-21
MCOLN3	ENSG00000055732	-0.668164	1.78488e-14
MCTP1	ENSG00000175471	0.860378	5.7276e-34
MCTP2	ENSG00000140563	0.795347	4.53879e-23
MCU	ENSG00000156026	0.681047	2.66612e-43
MDFIC	ENSG00000135272	-0.628176	5.53619e-31
MED12L	ENSG00000144893	1.28985	2.01996e-41
MEF2A	ENSG00000068305	0.597382	1.83253e-23
MEGF9	ENSG00000106780	0.793136	2.8315e-28
MEIS1	ENSG00000143995	0.633927	4.0401e-15
MELK	ENSG00000165304	1.27001	1.14286e-48
MERTK	ENSG00000153208	0.768358	5.95332e-14
MET	ENSG00000105976	1.02486	3.60006e-22
METTL7B	ENSG00000170439	2.14205	5.59354e-25
METTL9	ENSG00000197006	0.942479	2.29325e-38
MFN2	ENSG00000116688	0.59851	1.66662e-21
MFSD13A	ENSG00000138111	0.665318	2.57383e-25
MFSD14B	ENSG00000148110	0.671336	5.2639e-23
MFSD2B	ENSG00000205639	0.627716	3.67563e-07
MGAM	ENSG00000257335	1.12063	1.1866e-22
MGAM2	ENSG00000257743	1.45536	7.67094e-24
MGLL	ENSG00000074416	1.16704	9.46582e-29
MGST1	ENSG00000008394	1.05096	1.31131e-41
MICAL1	ENSG00000135596	0.606816	1.15524e-27
MICALL2	ENSG00000164877	0.711569	3.68426e-23
MICU3	ENSG00000155970	-0.987431	2.69594e-28
MID2	ENSG00000080561	-1.08665	8.75628e-50
MIIP	ENSG00000116691	0.627064	6.3802e-31
MILR1	ENSG00000271605	0.837027	3.72865e-26
MISP3	ENSG00000141854	0.868943	1.60605e-32
MIXL1	ENSG00000185155	1.06435	6.90201e-26
MKI67	ENSG00000148773	1.52831	4.64193e-49
MKNK1	ENSG00000079277	0.892762	1.16548e-28
MLLT3	ENSG00000171843	-0.704512	2.15482e-30
MLNR	ENSG00000102539	1.0909	8.9004e-34
MMD	ENSG00000108960	0.670868	1.44427e-12
MMP1	ENSG00000196611	1.15208	1.32402e-20
MMP19	ENSG00000123342	0.714283	3.10091e-18
MMP25	ENSG00000008516	0.685878	7.92664e-13
MMP28	ENSG00000271447	-0.624601	9.05277e-12
MMP8	ENSG00000118113	3.90778	9.24116e-52
MMP9	ENSG00000100985	2.15149	5.33054e-36
MMRN1	ENSG00000138722	1.37566	9.4131e-27
MORC4	ENSG00000133131	-0.85818	1.10521e-44
MORN3	ENSG00000139714	-0.935454	3.72489e-34
MPIG6B	ENSG00000204420	1.36201	1.28975e-20
MPL	ENSG00000117400	0.647567	4.49829e-08
MPO	ENSG00000005381	2.66294	1.30994e-46
MPP2	ENSG00000108852	-0.673053	1.70669e-26
MPP6	ENSG00000105926	-0.615455	5.89285e-29
MPST	ENSG00000128309	0.607332	1.41375e-38
MPZ	ENSG00000158887	0.8061	8.54358e-28
MRAS	ENSG00000158186	-0.720609	8.51407e-13
MRNIP	ENSG00000161010	-0.716705	2.05384e-39
MROH6	ENSG00000204839	1.06088	3.94194e-32
MRTFB	ENSG00000186260	-0.616388	9.20366e-35
MS4A1	ENSG00000156738	-0.819201	1.13395e-17
MS4A2	ENSG00000149534	-1.04243	3.36033e-10
MS4A3	ENSG00000149516	1.83812	1.17463e-23
MS4A4A	ENSG00000110079	1.26318	2.33446e-27
MSANTD2	ENSG00000120458	-0.647312	1.34748e-41
MSL3	ENSG00000005302	0.613004	3.86027e-26
MSRB1	ENSG00000198736	0.91616	7.31816e-29
MSRB2	ENSG00000148450	0.927427	3.36247e-38
MSRB3	ENSG00000174099	1.42322	3.24292e-49
MTF1	ENSG00000188786	0.843447	2.35057e-30
MTMR3	ENSG00000100330	0.688607	3.33803e-26
MTMR8	ENSG00000102043	-0.611061	4.63024e-37
MTUS1	ENSG00000129422	-0.873585	2.41975e-15
MTX1	ENSG00000173171	0.618088	8.94679e-21
MTX3	ENSG00000177034	-0.590431	3.08111e-29
MUC1	ENSG00000185499	0.650027	3.82808e-24
MUC16	ENSG00000181143	-0.6114	2.1588e-07
MX1	ENSG00000157601	0.61628	0.000540833
MXD1	ENSG00000059728	0.730747	1.14978e-18
MXD3	ENSG00000213347	0.880031	8.31521e-31
MYB	ENSG00000118513	0.833361	5.99367e-24
MYBL1	ENSG00000185697	-1.25364	1.31488e-36
MYBL2	ENSG00000101057	1.77188	3.89681e-45
MYBPC3	ENSG00000134571	1.00227	2.66589e-22
MYCL	ENSG00000116990	-0.788004	3.29577e-21
MYD88	ENSG00000172936	0.74156	4.51319e-28
MYDGF	ENSG00000074842	0.700832	1.27309e-28
MYEF2	ENSG00000104177	-0.756932	1.93287e-21
MYL12A	ENSG00000101608	0.738676	8.24442e-38
MYL6	ENSG00000092841	0.652151	2.49894e-30
MYL6B	ENSG00000196465	0.899224	7.58618e-50
MYL9	ENSG00000101335	1.90561	4.23686e-30
MYLK	ENSG00000065534	0.759213	2.8721e-12
MYO10	ENSG00000145555	1.59369	3.22402e-31
MYO16	ENSG00000041515	-0.743474	8.39623e-09
MYO1B	ENSG00000128641	0.805369	9.32277e-09
MYO6	ENSG00000196586	-0.773108	4.08719e-16
MYO7A	ENSG00000137474	0.643158	3.58582e-12
MYO7B	ENSG00000169994	0.847275	2.45937e-27
MYOM2	ENSG00000036448	-0.628839	0.0022812
MZB1	ENSG00000170476	1.87532	2.08659e-33
N4BP3	ENSG00000145911	-0.732533	1.11077e-21
N6AMT1	ENSG00000156239	-0.677001	2.48305e-34
NAB2	ENSG00000166886	-0.590588	7.32015e-28
NAIP	ENSG00000249437	1.00077	5.63605e-17
NAP1L2	ENSG00000186462	-0.875882	2.61644e-42
NAP1L3	ENSG00000186310	-0.730762	1.07258e-29
NAT8B	ENSG00000204872	0.739127	2.52757e-11
NATD1	ENSG00000274180	0.772015	7.84551e-21
NAV2	ENSG00000166833	0.945434	2.64479e-15
NAV3	ENSG00000067798	0.84097	6.30147e-12
NBEAL2	ENSG00000160796	0.686968	9.46965e-26
NBL1	ENSG00000158747	-0.720533	6.18126e-19
NBPF15	ENSG00000266338	-0.685826	3.75615e-38
NCALD	ENSG00000104490	-0.97163	1.51192e-35
NCAM1	ENSG00000149294	-0.618449	8.42442e-13
NCAPG	ENSG00000109805	1.56638	1.87305e-48
NCAPH	ENSG00000121152	1.1439	3.26593e-44
NCF4	ENSG00000100365	0.778496	1.56837e-25
NCR3	ENSG00000204475	-0.812516	1.16411e-25
NDRG2	ENSG00000165795	-0.922271	1.21556e-53
NDST1	ENSG00000070614	0.710496	2.13666e-24
NDUFB3	ENSG00000119013	0.688168	2.07784e-21
NECAB1	ENSG00000123119	2.28903	2.40689e-24
NECTIN2	ENSG00000130202	1.18882	5.86371e-12
NECTIN3	ENSG00000177707	-1.02095	5.63142e-37
NEDD4	ENSG00000069869	0.666308	2.76042e-21
NEFL	ENSG00000277586	-0.869638	3.05951e-17
NEK10	ENSG00000163491	-0.655373	5.51259e-27
NEK2	ENSG00000117650	1.22757	6.56536e-41
NELL2	ENSG00000184613	-1.66044	7.47644e-48
NEO1	ENSG00000067141	-0.605686	7.11018e-24
NETO2	ENSG00000171208	0.609288	9.16748e-24
NEU1	ENSG00000204386	0.592845	3.44393e-32
NEURL1	ENSG00000107954	-1.24268	1.45802e-28
NEXN	ENSG00000162614	0.76118	1.18533e-13
NFASC	ENSG00000163531	0.841121	4.14045e-35
NFATC2	ENSG00000101096	-0.814463	3.08001e-35
NFE2	ENSG00000123405	0.795218	3.84497e-23
NFE4	ENSG00000230257	0.888774	1.13997e-15
NFIB	ENSG00000147862	0.613544	1.95902e-09
NFIL3	ENSG00000165030	0.996734	1.25126e-25
NFKBIA	ENSG00000100906	1.11583	1.31799e-34
NIPSNAP3B	ENSG00000165028	-0.702717	4.318e-28
NKD1	ENSG00000140807	-1.05715	6.53814e-36
NLGN2	ENSG00000169992	-0.759427	5.67593e-29
NLRC3	ENSG00000167984	-0.860266	6.74399e-44
NLRC4	ENSG00000091106	1.05725	2.55982e-34
NLRP12	ENSG00000142405	0.652362	2.08034e-21
NME8	ENSG00000086288	0.68989	1.44417e-23
NMNAT2	ENSG00000157064	1.05477	3.87171e-39
NMT2	ENSG00000152465	-1.11607	2.11885e-49
NMUR1	ENSG00000171596	-0.710423	1.42018e-13
NNMT	ENSG00000166741	0.827485	1.49335e-21
NOCT	ENSG00000151014	1.02435	1.71511e-48
NOD2	ENSG00000167207	0.660462	1.18294e-14
NOG	ENSG00000183691	-1.68128	1.96227e-38
NOP10	ENSG00000182117	0.809684	5.51016e-42
NOP53	ENSG00000105373	-0.60748	4.11729e-32
NOS1AP	ENSG00000198929	1.82208	1.26915e-35
NOS3	ENSG00000164867	-0.614933	2.43137e-21
NOXRED1	ENSG00000165555	0.62821	1.86601e-23
NPAS2	ENSG00000170485	-0.879758	6.38453e-20
NPL	ENSG00000135838	0.593129	1.11358e-20
NPR2	ENSG00000159899	-0.711844	3.43925e-33
NPTXR	ENSG00000221890	-1.00057	1.76608e-44
NQO2	ENSG00000124588	0.915027	2.15583e-27
NR1D1	ENSG00000126368	-0.793718	1.15907e-38
NR1D2	ENSG00000174738	-0.807814	3.46404e-42
NR2E1	ENSG00000112333	0.913424	2.57644e-27
NR3C2	ENSG00000151623	-1.09167	1.29186e-49
NR4A1	ENSG00000123358	-0.972255	2.37197e-17
NRCAM	ENSG00000091129	-1.32199	8.84627e-23
NRGN	ENSG00000154146	1.09687	6.38766e-19
NRN1	ENSG00000124785	0.955903	1.68982e-12
NRP1	ENSG00000099250	-0.801492	2.52537e-18
NRXN1	ENSG00000179915	-0.909545	1.79904e-17
NSG1	ENSG00000168824	-0.978253	6.43772e-21
NSG2	ENSG00000170091	1.05877	2.1849e-23
NSMF	ENSG00000165802	-0.588077	3.67212e-30
NSUN7	ENSG00000179299	1.07326	1.1212e-21
NT5DC2	ENSG00000168268	1.43276	1.41313e-44
NT5DC4	ENSG00000144130	0.673263	4.5995e-11
NT5E	ENSG00000135318	-1.09798	4.33876e-30
NT5M	ENSG00000205309	0.984919	5.02878e-19
NTN4	ENSG00000074527	-0.8606	1.46617e-16
NTN5	ENSG00000142233	-0.652404	1.75352e-26
NTNG2	ENSG00000196358	1.21472	2.54285e-26
NTSR1	ENSG00000101188	1.47388	4.85453e-31
NUBPL	ENSG00000151413	-0.622923	3.53435e-34
NUDT16	ENSG00000198585	0.710831	1.00504e-19
NUF2	ENSG00000143228	0.60971	2.3428e-19
NUP210L	ENSG00000143552	0.590978	5.05379e-10
NWD1	ENSG00000188039	0.77773	3.06036e-25
NXF3	ENSG00000147206	1.3768	7.94994e-13
NXN	ENSG00000167693	0.602565	9.00401e-14
NXPH4	ENSG00000182379	-0.620831	1.83786e-11
OAS3	ENSG00000111331	0.81829	3.8446e-05
OASL	ENSG00000135114	1.10632	3.03174e-13
OBSCN	ENSG00000154358	-0.98726	3.36144e-41
ODF3B	ENSG00000177989	0.585256	5.26208e-08
OIP5	ENSG00000104147	0.821863	3.68882e-32
OIT3	ENSG00000138315	0.728288	8.11907e-26
OLAH	ENSG00000152463	4.36682	1.2335e-36
OLFM1	ENSG00000130558	-1.27304	1.00279e-18
OLFM2	ENSG00000105088	-0.982821	4.12879e-41
OLFM4	ENSG00000102837	3.17994	1.30076e-36
OLFML2A	ENSG00000185585	0.887124	1.07129e-24
OLIG2	ENSG00000205927	-1.09192	5.07743e-12
OLR1	ENSG00000173391	2.40145	7.49371e-34
OMG	ENSG00000126861	0.762744	2.99126e-24
OPLAH	ENSG00000178814	1.46427	7.36428e-27
OPRL1	ENSG00000125510	0.852055	3.69993e-29
OR2B6	ENSG00000124657	1.17003	5.60316e-22
OR4D1	ENSG00000141194	-0.675392	2.06603e-34
OR52B4	ENSG00000221996	0.782692	6.41076e-19
OR56A1	ENSG00000180934	0.630934	1.19895e-22
OR6K3	ENSG00000203757	0.789081	7.3901e-17
OR6N1	ENSG00000197403	1.04873	2.15729e-15
OR6N2	ENSG00000188340	1.02566	5.81303e-16
ORAI2	ENSG00000160991	0.604365	2.3915e-23
ORC1	ENSG00000085840	1.26613	8.40587e-52
ORC6	ENSG00000091651	0.592704	1.53233e-23
ORM1	ENSG00000229314	1.83683	1.04091e-24
ORM2	ENSG00000228278	1.39789	5.192e-23
OSBPL10	ENSG00000144645	-0.597163	1.37703e-09
OSBPL6	ENSG00000079156	0.619927	3.07157e-12
OSCAR	ENSG00000170909	0.926985	6.53247e-32
OSGEPL1	ENSG00000128694	-0.653463	2.07662e-38
OSM	ENSG00000099985	1.13832	4.66831e-22
OST4	ENSG00000228474	0.606327	1.39241e-19
OTOF	ENSG00000115155	1.48639	1.63503e-08
OTUD7A	ENSG00000169918	-0.983585	6.043e-33
OVGP1	ENSG00000085465	-0.641717	5.77153e-23
OXNAD1	ENSG00000154814	-0.75219	1.48783e-29
P2RX1	ENSG00000108405	1.01917	2.58494e-39
P2RY1	ENSG00000169860	0.723988	2.63041e-24
P2RY10	ENSG00000078589	-1.06267	1.35276e-45
P3H4	ENSG00000141696	-0.687275	6.5767e-37
P4HA2	ENSG00000072682	0.787507	2.73498e-22
PACSIN1	ENSG00000124507	-0.754948	1.86498e-17
PADI2	ENSG00000117115	0.67174	4.70022e-09
PADI4	ENSG00000159339	1.36311	8.66766e-40
PAG1	ENSG00000076641	0.665644	4.23946e-21
PAIP2B	ENSG00000124374	-0.943316	3.52896e-46
PALLD	ENSG00000129116	-0.600193	1.74135e-14
PANX2	ENSG00000073150	0.685105	5.57034e-16
PAQR4	ENSG00000162073	0.659219	3.28597e-35
PAQR6	ENSG00000160781	0.750742	3.35861e-16
PAQR8	ENSG00000170915	-0.681791	6.81151e-37
PARD3	ENSG00000148498	0.817712	2.05533e-16
PARP15	ENSG00000173200	-0.717642	2.92472e-32
PARP9	ENSG00000138496	0.782503	5.32923e-14
PARVA	ENSG00000197702	-0.791241	7.251e-39
PASK	ENSG00000115687	-0.813116	1.28119e-36
PATJ	ENSG00000132849	-0.965583	6.36571e-44
PAX3	ENSG00000135903	1.20382	3.87037e-11
PAX5	ENSG00000196092	-0.814928	1.35134e-19
PBK	ENSG00000168078	1.07938	1.62957e-33
PBX4	ENSG00000105717	-0.588565	4.22425e-29
PCDH9	ENSG00000184226	-0.631857	3.19236e-10
PCED1B	ENSG00000179715	-0.640523	1.435e-27
PCLAF	ENSG00000166803	0.945858	5.27852e-37
PCMT1	ENSG00000120265	0.703866	2.10305e-46
PCNA	ENSG00000132646	0.71113	2.30696e-37
PCNX1	ENSG00000100731	0.6045	4.28623e-27
PCNX2	ENSG00000135749	-0.882638	9.98526e-44
PCOLCE2	ENSG00000163710	2.39114	3.67337e-42
PCSK6	ENSG00000140479	1.26239	4.10987e-24
PCSK9	ENSG00000169174	3.99127	8.75094e-35
PCYT1B	ENSG00000102230	1.16859	1.41564e-20
PDE2A	ENSG00000186642	0.847057	2.65353e-23
PDE3A	ENSG00000172572	0.868957	1.11453e-15
PDE5A	ENSG00000138735	0.669843	2.78701e-11
PDE7B	ENSG00000171408	-0.801215	1.845e-28
PDE9A	ENSG00000160191	-0.612346	3.66178e-09
PDGFA	ENSG00000197461	0.766222	4.00235e-12
PDGFC	ENSG00000145431	0.63691	2.74587e-12
PDLIM1	ENSG00000107438	0.819188	2.77443e-22
PDLIM7	ENSG00000196923	0.745344	2.49833e-22
PDZD4	ENSG00000067840	-0.921077	1.99226e-24
PEAK3	ENSG00000188305	0.834321	2.72982e-23
PEAR1	ENSG00000187800	1.18529	1.15128e-19
PECR	ENSG00000115425	0.70762	2.04202e-30
PEG10	ENSG00000242265	-0.690255	4.5947e-17
PER3	ENSG00000049246	-0.749717	2.77154e-27
PF4	ENSG00000163737	1.29492	6.46302e-24
PFKFB2	ENSG00000123836	1.78073	1.68094e-30
PFKFB3	ENSG00000170525	1.20915	8.16384e-23
PFKFB4	ENSG00000114268	0.663013	2.83041e-19
PFN2	ENSG00000070087	-0.768499	7.86649e-29
PGAP3	ENSG00000161395	-0.695821	8.8792e-49
PGD	ENSG00000142657	1.10433	6.71552e-34
PGLYRP1	ENSG00000008438	1.99712	3.94439e-38
PGRMC1	ENSG00000101856	0.941922	2.84571e-27
PGS1	ENSG00000087157	0.771475	1.64744e-18
PHACTR3	ENSG00000087495	0.736764	2.23047e-24
PHC1	ENSG00000111752	-0.666711	8.23167e-39
PHC2	ENSG00000134686	1.01687	6.30752e-24
PHF10	ENSG00000130024	-0.637896	1.29786e-39
PHGDH	ENSG00000092621	0.71188	6.66812e-16
PHLDB2	ENSG00000144824	-0.882465	4.19886e-37
PHLDB3	ENSG00000176531	-0.591809	8.20637e-37
PHLPP1	ENSG00000081913	0.651216	1.04239e-21
PHOSPHO2	ENSG00000144362	-0.65946	4.10193e-30
PHTF1	ENSG00000116793	0.953824	4.31277e-34
PI16	ENSG00000164530	-0.886893	2.15583e-27
PID1	ENSG00000153823	-1.59942	1.01393e-29
PIF1	ENSG00000140451	0.711198	1.44925e-25
PIGL	ENSG00000108474	-0.69567	1.38175e-31
PIK3AP1	ENSG00000155629	0.732744	6.54187e-18
PIK3C2B	ENSG00000133056	-0.741064	1.64204e-43
PIK3IP1	ENSG00000100100	-0.606178	3.80513e-26
PIM3	ENSG00000198355	0.802323	5.90534e-25
PIMREG	ENSG00000129195	0.691323	1.54221e-27
PIP4P2	ENSG00000155099	0.716535	3.62345e-29
PIWIL2	ENSG00000197181	-0.607237	9.36969e-33
PIWIL4	ENSG00000134627	1.17476	1.28679e-47
PKD1	ENSG00000008710	-0.633788	1.34805e-41
PKD1L3	ENSG00000277481	1.24294	3.77518e-20
PKHD1L1	ENSG00000205038	1.15239	4.55505e-32
PKM	ENSG00000067225	0.808953	1.04985e-42
PKMYT1	ENSG00000127564	1.59447	6.2997e-66
PKP2	ENSG00000057294	0.640185	4.10187e-14
PLA2G7	ENSG00000146070	-0.894774	3.57478e-16
PLAAT2	ENSG00000133328	0.650731	8.2484e-14
PLAAT5	ENSG00000168004	-0.69371	7.8985e-15
PLAU	ENSG00000122861	1.26859	6.60762e-35
PLB1	ENSG00000163803	0.664413	2.29654e-10
PLBD1	ENSG00000121316	1.26034	1.2726e-38
PLCG1	ENSG00000124181	-0.913344	5.37593e-43
PLCH1	ENSG00000114805	0.627853	3.11798e-13
PLCH2	ENSG00000149527	-0.801371	4.07126e-24
PLCXD2	ENSG00000240891	-0.622741	7.53688e-28
PLD1	ENSG00000075651	0.834448	6.91388e-40
PLD4	ENSG00000166428	-1.40298	9.25522e-45
PLEKHA1	ENSG00000107679	-1.02033	3.69992e-48
PLEKHA5	ENSG00000052126	-0.697569	2.02518e-19
PLEKHB1	ENSG00000021300	-0.882243	5.90368e-34
PLEKHF1	ENSG00000166289	-0.639589	3.54005e-19
PLEKHG4	ENSG00000196155	-0.810813	2.18684e-35
PLEKHG5	ENSG00000171680	-0.771929	2.25521e-21
PLEKHH2	ENSG00000152527	-0.716883	5.33345e-16
PLEKHH3	ENSG00000068137	0.678089	2.16533e-24
PLIN3	ENSG00000105355	0.726047	2.76483e-23
PLIN4	ENSG00000167676	0.891569	4.48698e-19
PLIN5	ENSG00000214456	0.804804	5.80103e-16
PLK1	ENSG00000166851	0.917897	1.64005e-42
PLK4	ENSG00000142731	0.793969	5.09991e-25
PLLP	ENSG00000102934	-0.60607	1.36875e-17
PLOD1	ENSG00000083444	0.653539	6.52113e-25
PLOD2	ENSG00000152952	1.27936	2.42347e-28
PLP2	ENSG00000102007	0.857448	9.99447e-39
PLPP3	ENSG00000162407	1.46983	1.60687e-48
PLPPR3	ENSG00000129951	1.19172	9.0201e-19
PLSCR1	ENSG00000188313	1.10075	4.89076e-17
PLSCR2	ENSG00000163746	0.755499	9.04267e-14
PLSCR4	ENSG00000114698	0.833489	8.50548e-20
PLTP	ENSG00000100979	0.675122	3.1159e-23
PLVAP	ENSG00000130300	-1.0883	6.3147e-15
PLXDC1	ENSG00000161381	-1.2897	3.22732e-42
PLXDC2	ENSG00000120594	0.616561	1.01272e-21
PLXNA1	ENSG00000114554	-0.67944	7.63833e-36
PLXNA2	ENSG00000076356	0.657152	1.88299e-15
PLXNA3	ENSG00000130827	-0.704973	3.486e-32
PLXNB3	ENSG00000198753	1.85151	4.89316e-31
PLXNC1	ENSG00000136040	0.773905	3.792e-23
PMP22	ENSG00000109099	-0.79633	4.66992e-13
PNKD	ENSG00000127838	0.702096	2.88475e-27
PNMA3	ENSG00000183837	-0.976232	1.99676e-23
PNMA6A	ENSG00000235961	-0.593875	9.84354e-10
PNPLA1	ENSG00000180316	1.46759	3.48354e-41
PNPLA2	ENSG00000177666	0.614392	1.07845e-15
PNPLA7	ENSG00000130653	-0.749606	1.44224e-28
POC1A	ENSG00000164087	0.747878	4.17159e-31
POLQ	ENSG00000051341	1.40522	1.95978e-52
PPARG	ENSG00000132170	1.94348	4.03387e-49
PPBP	ENSG00000163736	1.01415	3.99811e-15
PPP1R13B	ENSG00000088808	-0.693229	2.49952e-48
PPP1R16B	ENSG00000101445	-0.606184	3.54457e-36
PPP1R3B	ENSG00000173281	0.728345	2.84583e-16
PPP1R3D	ENSG00000132825	0.886828	9.65354e-32
PPP2R2B	ENSG00000156475	-0.773023	2.67285e-18
PQLC1	ENSG00000122490	0.676268	5.49987e-23
PRAG1	ENSG00000275342	-0.848579	3.65294e-44
PRAM1	ENSG00000133246	0.669339	3.22211e-29
PRDM11	ENSG00000019485	-0.706192	7.50326e-45
PRDM5	ENSG00000138738	0.780173	1.83861e-11
PRDX4	ENSG00000123131	0.717059	1.95386e-24
PRF1	ENSG00000180644	-0.655612	5.38107e-11
PRKACB	ENSG00000142875	-0.669352	2.50263e-24
PRKAR2B	ENSG00000005249	0.947705	1.27972e-17
PRKCD	ENSG00000163932	0.735248	8.36853e-29
PRKCH	ENSG00000027075	-0.796087	1.22461e-39
PRKCQ	ENSG00000065675	-0.778493	1.11174e-33
PRKG1	ENSG00000185532	0.769406	7.55261e-17
PRKN	ENSG00000185345	-0.793542	6.44436e-38
PRL	ENSG00000172179	0.611916	1.14134e-20
PRLR	ENSG00000113494	-0.87676	1.09944e-17
PROK2	ENSG00000163421	0.799772	1.61918e-12
PROS1	ENSG00000184500	1.18878	8.34724e-20
PRPF40B	ENSG00000110844	-0.611112	1.0095e-41
PRR16	ENSG00000184838	0.833038	3.82604e-29
PRR5L	ENSG00000135362	-0.744954	1.13319e-19
PRR7	ENSG00000131188	0.642831	2.23337e-26
PRRG4	ENSG00000135378	0.804944	1.05105e-15
PRRT4	ENSG00000224940	1.99941	9.47637e-42
PRSS23	ENSG00000150687	-0.839411	4.5606e-15
PRSS27	ENSG00000172382	0.601107	3.50806e-25
PRSS33	ENSG00000103355	-1.70106	4.14804e-18
PRTN3	ENSG00000196415	3.04348	2.45075e-46
PRUNE2	ENSG00000106772	1.32828	7.61808e-20
PSAT1	ENSG00000135069	0.714214	7.56167e-26
PSTPIP2	ENSG00000152229	1.33696	3.92542e-37
PTCH1	ENSG00000185920	-0.895439	5.13424e-29
PTCRA	ENSG00000171611	0.987971	1.26432e-18
PTEN	ENSG00000171862	0.612343	2.7958e-21
PTGDR	ENSG00000168229	-0.818007	1.50878e-22
PTGDR2	ENSG00000183134	-1.61086	2.67911e-23
PTGES	ENSG00000148344	0.783783	1.55501e-14
PTGFR	ENSG00000122420	1.5131	4.94869e-27
PTGR1	ENSG00000106853	0.979895	1.97277e-39
PTGS1	ENSG00000095303	1.00438	4.94136e-20
PTH2R	ENSG00000144407	0.772316	1.0894e-28
PTMS	ENSG00000159335	0.705532	2.75485e-10
PTPDC1	ENSG00000158079	-0.646873	3.56389e-36
PTPN13	ENSG00000163629	-0.928759	6.91286e-26
PTPN4	ENSG00000088179	-0.705423	2.79163e-33
PTPRF	ENSG00000142949	0.636952	2.77924e-08
PTPRK	ENSG00000152894	-0.871413	3.40226e-20
PTPRM	ENSG00000173482	-0.690097	1.88042e-13
PTPRN	ENSG00000054356	1.00547	5.7836e-18
PTPRN2	ENSG00000155093	0.753737	2.14307e-16
PTTG1	ENSG00000164611	1.10198	7.2254e-43
PTX3	ENSG00000163661	1.57119	1.2539e-44
PURA	ENSG00000185129	-0.587523	1.99009e-42
PXK	ENSG00000168297	0.70972	2.30227e-37
PXYLP1	ENSG00000155893	0.936301	9.02347e-33
PYCR1	ENSG00000183010	1.67563	1.22441e-40
PYGL	ENSG00000100504	0.942204	2.00783e-25
PYGM	ENSG00000068976	0.669962	2.83555e-25
PYHIN1	ENSG00000163564	-0.919009	1.70029e-27
QPCT	ENSG00000115828	1.12213	3.6916e-33
QSOX1	ENSG00000116260	0.683172	4.40491e-25
RAB13	ENSG00000143545	0.897358	5.79795e-34
RAB19	ENSG00000146955	1.18629	5.54897e-33
RAB20	ENSG00000139832	0.963449	2.62082e-21
RAB24	ENSG00000169228	0.801415	3.69309e-25
RAB27A	ENSG00000069974	0.589915	3.96531e-29
RAB31	ENSG00000168461	0.836417	1.53578e-28
RAB32	ENSG00000118508	1.03313	5.49295e-42
RAB33B	ENSG00000172007	0.590424	6.91294e-20
RAB36	ENSG00000100228	0.632668	2.56728e-11
RAB40B	ENSG00000141542	-0.60882	3.76706e-28
RAB5IF	ENSG00000101084	0.801254	3.71569e-37
RAB6B	ENSG00000154917	1.46577	5.62483e-27
RABAC1	ENSG00000105404	0.594065	5.44841e-25
RAD51	ENSG00000051180	1.09446	3.15824e-45
RAD51AP1	ENSG00000111247	0.668329	2.46194e-21
RAD54L	ENSG00000085999	1.38798	1.07912e-51
RADX	ENSG00000147231	-0.708579	1.37736e-33
RALB	ENSG00000144118	0.715497	1.56563e-20
RALGAPA2	ENSG00000188559	0.854784	7.84963e-30
RAP1GAP	ENSG00000076864	1.75503	7.99272e-12
RAP2C	ENSG00000123728	0.590644	5.19556e-32
RAPGEF5	ENSG00000136237	0.626872	4.13046e-09
RAPH1	ENSG00000173166	-0.617187	2.23838e-13
RASGRF2	ENSG00000113319	-1.13773	1.3529e-45
RASGRP1	ENSG00000172575	-0.875529	6.13474e-39
RASGRP4	ENSG00000171777	0.622971	1.85811e-19
RASL11A	ENSG00000122035	0.687816	3.32694e-21
RASSF6	ENSG00000169435	-0.600277	1.64399e-11
RBM20	ENSG00000203867	-0.626538	6.58805e-26
RBPMS2	ENSG00000166831	0.842267	1.13902e-09
RCAN3	ENSG00000117602	-0.995856	3.359e-43
RCVRN	ENSG00000109047	0.798016	5.35608e-16
RECK	ENSG00000122707	-0.636285	5.28848e-50
RECQL4	ENSG00000160957	0.985373	2.01405e-38
REEP2	ENSG00000132563	0.590673	1.52745e-23
REM2	ENSG00000139890	0.795738	9.74279e-21
REPS2	ENSG00000169891	0.86532	1.5815e-23
RETN	ENSG00000104918	2.35041	2.16038e-39
RFPL2	ENSG00000128253	-0.627514	8.17245e-21
RFTN1	ENSG00000131378	-0.691667	5.73922e-43
RGL4	ENSG00000159496	1.45134	1.56847e-32
RGMA	ENSG00000182175	0.830524	1.98565e-16
RGS12	ENSG00000159788	-0.650555	6.02825e-27
RGS16	ENSG00000143333	1.05916	8.43003e-29
RGS18	ENSG00000150681	0.605437	7.79969e-14
RGS19	ENSG00000171700	0.678042	1.1844e-30
RHAG	ENSG00000112077	0.967117	7.93772e-13
RHCE	ENSG00000188672	0.681509	4.90449e-10
RHD	ENSG00000187010	1.28551	1.91288e-17
RHOBTB1	ENSG00000072422	1.01383	1.29913e-17
RHOG	ENSG00000177105	0.608168	5.0365e-23
RHOH	ENSG00000168421	-0.590312	1.29987e-34
RIC3	ENSG00000166405	-0.66357	9.1396e-24
RILPL2	ENSG00000150977	0.769728	1.61234e-33
RIMBP3	ENSG00000275793	-0.703002	4.19994e-33
RIPOR3	ENSG00000042062	0.956221	1.52921e-17
RLN1	ENSG00000107018	-0.65847	2.04153e-32
RLN3	ENSG00000171136	0.776456	6.52952e-20
RMI2	ENSG00000175643	0.898172	4.71275e-10
RNASE1	ENSG00000129538	2.10617	2.57208e-32
RNASE2	ENSG00000169385	2.14329	1.38589e-49
RNASE3	ENSG00000169397	2.18377	3.16352e-36
RNF125	ENSG00000101695	-0.746241	1.54711e-43
RNF135	ENSG00000181481	0.58991	9.34559e-23
RNF144B	ENSG00000137393	0.781567	9.22259e-23
RNF165	ENSG00000141622	-0.803125	2.66687e-14
RNF207	ENSG00000158286	-0.802943	9.51562e-20
RNF208	ENSG00000212864	1.07846	8.33423e-21
RNF24	ENSG00000101236	0.714362	1.72415e-17
ROBO3	ENSG00000154134	-0.699832	1.77469e-24
ROPN1L	ENSG00000145491	1.06435	8.12064e-34
RORA	ENSG00000069667	-1.08108	1.11581e-39
RORC	ENSG00000143365	-1.23965	6.4679e-35
RPGRIP1L	ENSG00000103494	-0.671477	9.75094e-36
RPH3A	ENSG00000089169	1.87382	7.7717e-22
RPL3L	ENSG00000140986	-0.67179	1.89756e-07
RPS6KA5	ENSG00000100784	-0.635382	7.11314e-20
RRAGD	ENSG00000025039	0.955764	2.16696e-36
RRM2	ENSG00000171848	1.99179	2.24136e-60
RRP15	ENSG00000067533	-0.680915	1.51749e-33
RSAD2	ENSG00000134321	1.09189	3.21372e-06
RSPH14	ENSG00000100218	0.692904	6.72022e-11
RSPH9	ENSG00000172426	1.08983	1.79122e-18
RSU1	ENSG00000148484	0.65023	1.23174e-23
RTKN2	ENSG00000182010	-0.861224	3.35619e-22
RTL6	ENSG00000188636	-0.747155	1.33466e-34
RTN2	ENSG00000125744	0.743165	6.46302e-24
RTN3	ENSG00000133318	0.663377	1.12119e-22
RTN4R	ENSG00000040608	-0.595757	2.95676e-24
RTP4	ENSG00000136514	0.629758	2.92343e-05
RUNDC3A	ENSG00000108309	0.620278	0.000158409
RUNX3	ENSG00000020633	-0.654724	1.06533e-26
S100A11	ENSG00000163191	0.833178	2.96837e-23
S100A12	ENSG00000163221	2.02064	6.48302e-41
S100A6	ENSG00000197956	0.963765	8.19638e-39
S100A8	ENSG00000143546	1.6584	2.34923e-34
S100A9	ENSG00000163220	1.62603	3.79034e-45
S100B	ENSG00000160307	-0.724487	1.04499e-06
S100P	ENSG00000163993	1.51061	2.82715e-20
S1PR1	ENSG00000170989	-0.634779	5.32539e-26
S1PR2	ENSG00000267534	-0.719899	1.20926e-30
S1PR5	ENSG00000180739	-0.880251	8.7715e-19
SACS	ENSG00000151835	-0.679299	4.97795e-25
SALL2	ENSG00000165821	-0.785972	5.68102e-36
SAMD10	ENSG00000130590	-0.667649	1.34561e-31
SAMD12	ENSG00000177570	-0.709233	5.24945e-17
SAMD14	ENSG00000167100	2.05969	5.33699e-33
SAMD15	ENSG00000100583	0.766776	4.71267e-26
SAMD3	ENSG00000164483	-0.947238	7.29039e-29
SAMD9L	ENSG00000177409	0.617373	1.20388e-07
SAMSN1	ENSG00000155307	1.35366	1.74922e-32
SAP30	ENSG00000164105	1.07241	1.01821e-23
SAPCD2	ENSG00000186193	1.31164	2.0287e-36
SARDH	ENSG00000123453	-1.05781	2.76701e-32
SARM1	ENSG00000004139	-0.675207	8.67308e-47
SASH1	ENSG00000111961	-0.663763	1.30406e-09
SAT1	ENSG00000130066	0.667782	4.13666e-19
SATB2	ENSG00000119042	0.693593	2.02614e-20
SBK1	ENSG00000188322	-0.907069	1.57015e-28
SBNO2	ENSG00000064932	0.663603	1.63414e-17
SCAI	ENSG00000173611	-0.636377	2.37843e-38
SCD	ENSG00000099194	1.10809	4.50311e-41
SCML1	ENSG00000047634	-0.768512	7.0426e-24
SCN1B	ENSG00000105711	1.25552	3.07099e-29
SCN2B	ENSG00000149575	0.594119	3.3806e-16
SCN5A	ENSG00000183873	2.36971	2.79121e-24
SCN8A	ENSG00000196876	0.725032	1.25275e-13
SCN9A	ENSG00000169432	1.24758	2.79603e-27
SCO2	ENSG00000284194	0.805024	2.02933e-11
SCPEP1	ENSG00000121064	0.672696	2.0237e-30
SCRG1	ENSG00000164106	1.16374	3.77497e-24
SDC1	ENSG00000115884	2.53536	3.45035e-39
SDC2	ENSG00000169439	-0.792884	1.13442e-10
SDC4	ENSG00000124145	0.587678	2.71413e-16
SDF2L1	ENSG00000128228	0.664332	7.50735e-20
SDK2	ENSG00000069188	-0.82179	4.46998e-12
SDR42E1	ENSG00000184860	-0.652959	3.39265e-27
SEC14L5	ENSG00000103184	0.868821	2.66503e-11
SELENOM	ENSG00000198832	-0.716198	5.22207e-30
SELENOP	ENSG00000250722	0.884422	4.67007e-19
SELL	ENSG00000188404	0.746419	2.97444e-19
SELP	ENSG00000174175	1.15628	7.35276e-25
SEM1	ENSG00000127922	-0.619326	3.30727e-30
SEMA3A	ENSG00000075213	-0.624692	4.29334e-15
SEMA3B	ENSG00000012171	0.922972	3.75254e-27
SEMA4A	ENSG00000196189	0.791595	1.2261e-22
SEMA4C	ENSG00000168758	-0.929969	5.90446e-48
SEMA4F	ENSG00000135622	-0.79163	4.55167e-46
SEMA5A	ENSG00000112902	-1.01776	3.58577e-27
SEMA6A	ENSG00000092421	1.64391	5.09963e-43
SEMA6B	ENSG00000167680	1.0661	1.58573e-16
SEPHS2	ENSG00000179918	0.613834	2.08641e-36
2001-09-01	ENSG00000180096	-0.713764	4.45734e-37
2004-09-01	ENSG00000108387	1.1762	1.75628e-11
2005-09-01	ENSG00000184702	1.04674	2.46648e-29
SERINC2	ENSG00000168528	1.18555	3.44755e-24
SERPINA1	ENSG00000197249	0.622255	1.62769e-14
SERPINB1	ENSG00000021355	0.98585	5.25962e-33
SERPINB10	ENSG00000242550	1.98756	1.69636e-34
[truncated: 581 more rows]
