# Supplementary material for: Blood transcriptome responses in patients correlate with severity of COVID-19 disease
Source: Front Immunol. 2023 Jan 20;13:1043219. doi: 10.3389/fimmu.2022.1043219 (PMC9896980; doi:10.3389/fimmu.2022.1043219)
Supplement: Supplementary Data Sheet 11 — limma_svreVSmodmld2_200622.txt. [file DataSheet_11.xlsx]

## Sheet: S11_limma_svreVSmodmld2_200622
gene_symbol	ENSEMBL_gene_ID	logFC	adj.P.Val
A3GALT2	ENSG00000184389	0.913597	2.21075e-22
AATK	ENSG00000181409	0.611537	3.43613e-15
ABCA13	ENSG00000179869	2.11767	1.26246e-39
ABCB1	ENSG00000085563	-0.753208	6.305e-33
ABCC11	ENSG00000121270	0.71419	7.04216e-17
ABCC3	ENSG00000108846	0.603239	7.35598e-12
ABCC4	ENSG00000125257	0.59167	4.71335e-19
ABCD2	ENSG00000173208	-0.644728	8.44554e-21
ABHD5	ENSG00000011198	0.635197	1.87267e-24
ABI3	ENSG00000108798	-0.784415	3.22474e-37
ABLIM2	ENSG00000163995	-0.631793	7.89591e-33
ABLIM3	ENSG00000173210	1.02149	9.77467e-18
AC004551.1	ENSG00000089127	-0.62959	3.01805e-06
AC005747.1	ENSG00000007237	0.795347	8.79786e-25
AC020613.1	ENSG00000139053	0.770596	6.25214e-33
AC118754.1	ENSG00000183018	0.804393	1.19804e-23
ACCSL	ENSG00000205126	0.668694	2.88744e-17
ACE	ENSG00000159640	-0.706872	1.01727e-21
ACHE	ENSG00000087085	0.883092	1.50148e-11
ACKR1	ENSG00000213088	0.763409	1.90233e-10
ACOX1	ENSG00000161533	0.586759	1.6753e-24
ACSL1	ENSG00000151726	0.837973	4.69136e-17
ACSS3	ENSG00000111058	0.728986	1.05056e-19
ADAM23	ENSG00000114948	-0.599872	4.89933e-11
ADAM32	ENSG00000197140	0.64058	3.94113e-31
ADAM9	ENSG00000168615	0.746751	8.46757e-30
ADAMTS1	ENSG00000154734	-0.692835	7.12509e-15
ADAMTS10	ENSG00000142303	-0.722934	1.90323e-25
ADAMTS2	ENSG00000087116	2.69991	3.99156e-25
ADAMTS3	ENSG00000156140	1.015	2.51979e-14
ADCY6	ENSG00000174233	0.786355	5.07846e-24
ADGRB2	ENSG00000121753	-0.678077	1.25622e-26
ADGRD1	ENSG00000111452	-0.698691	7.99047e-14
ADGRE2	ENSG00000127507	0.70792	7.76949e-21
ADGRG1	ENSG00000205336	-1.04494	1.68878e-27
ADGRG3	ENSG00000182885	0.830589	1.85458e-18
ADGRG5	ENSG00000159618	-0.635737	8.42665e-22
ADGRL1	ENSG00000072071	-0.652914	8.97204e-30
ADIPOR1	ENSG00000159346	0.775657	1.38483e-11
ADM	ENSG00000148926	0.639833	6.13857e-09
AFF2	ENSG00000155966	0.981734	7.47686e-34
AGAP1	ENSG00000157985	-0.754951	7.48836e-20
AGFG1	ENSG00000173744	0.715232	1.50946e-31
AGFG2	ENSG00000106351	-0.609383	2.39411e-34
AGRN	ENSG00000188157	-0.8813	5.54248e-13
AHSP	ENSG00000169877	1.34706	1.61877e-14
AJAP1	ENSG00000196581	-0.738866	7.09796e-13
AJM1	ENSG00000232434	-0.705936	2.76193e-26
AK5	ENSG00000154027	-0.77828	6.50141e-19
AKAP5	ENSG00000179841	-0.657548	1.32456e-17
ALAS2	ENSG00000158578	0.913333	3.03944e-08
ALDH1A2	ENSG00000128918	0.951464	5.49275e-17
ALDH1L2	ENSG00000136010	0.748469	7.59983e-15
ALOX12	ENSG00000108839	0.861951	6.23563e-15
ALOX15	ENSG00000161905	-0.727734	0.000118022
ALOX15B	ENSG00000179593	1.04334	3.67759e-11
ALOX5	ENSG00000012779	0.767894	2.22502e-25
ALOX5AP	ENSG00000132965	0.772728	3.47949e-22
ALPK1	ENSG00000073331	0.63265	5.87849e-19
ALPL	ENSG00000162551	1.29931	5.71123e-22
ALS2CL	ENSG00000178038	-0.630752	2.51844e-22
AMFR	ENSG00000159461	0.587064	7.46715e-23
AMIGO1	ENSG00000181754	-0.717298	8.59017e-31
AMOT	ENSG00000126016	-0.598691	7.56184e-29
AMOTL1	ENSG00000166025	0.677915	7.34017e-17
AMPH	ENSG00000078053	2.08042	2.03934e-29
ANK1	ENSG00000029534	0.789331	6.68944e-10
ANKRD22	ENSG00000152766	0.930456	4.26437e-12
ANKRD33B	ENSG00000164236	0.71909	3.87261e-29
ANKRD34B	ENSG00000189127	0.97359	1.28225e-13
ANKRD9	ENSG00000156381	0.869632	2.89465e-15
ANLN	ENSG00000011426	0.994513	7.39673e-32
ANO10	ENSG00000160746	0.668224	2.57698e-37
ANO9	ENSG00000185101	-0.639088	4.01999e-25
ANOS1	ENSG00000011201	0.697563	1.3238e-12
ANTXRL	ENSG00000274209	0.780804	1.05775e-26
ANXA3	ENSG00000138772	1.55476	8.31298e-32
AOC1	ENSG00000002726	0.842399	3.02073e-05
AP3B2	ENSG00000103723	1.23853	2.87245e-17
APBA1	ENSG00000107282	-0.603601	2.7627e-18
APBB1	ENSG00000166313	-0.61349	1.67181e-30
APMAP	ENSG00000101474	0.84675	2.29454e-33
APOL3	ENSG00000128284	-0.630656	1.03828e-36
APP	ENSG00000142192	0.597637	1.07321e-24
AQP1	ENSG00000240583	0.749237	3.59934e-11
AQP10	ENSG00000143595	0.999711	2.12625e-16
AQP9	ENSG00000103569	0.670285	3.27898e-16
ARFGEF3	ENSG00000112379	1.25048	3.46379e-19
ARG1	ENSG00000118520	2.34742	4.23702e-38
ARG2	ENSG00000081181	1.14097	7.34958e-32
ARHGAP24	ENSG00000138639	0.742306	1.9745e-27
ARHGAP29	ENSG00000137962	0.677981	1.37679e-15
ARHGAP6	ENSG00000047648	0.786341	7.67999e-16
ARHGEF10L	ENSG00000074964	-0.81919	1.01568e-22
ARHGEF12	ENSG00000196914	0.786495	3.33492e-18
ARHGEF17	ENSG00000110237	1.34329	2.43994e-30
ARHGEF37	ENSG00000183111	0.705643	7.46447e-13
ARHGEF40	ENSG00000165801	0.803154	5.00504e-22
ARL4A	ENSG00000122644	0.607265	8.29081e-11
ARL4C	ENSG00000188042	-0.70431	5.2044e-34
ARMC12	ENSG00000157343	0.828178	3.19472e-19
ART4	ENSG00000111339	0.760733	4.94829e-13
ARVCF	ENSG00000099889	-0.616837	3.89479e-20
ASAP2	ENSG00000151693	0.643821	1.3723e-13
ASPH	ENSG00000198363	1.2192	3.53441e-31
ASPM	ENSG00000066279	0.676578	1.42329e-17
ATP10A	ENSG00000206190	-0.756211	3.23848e-33
ATP2C2	ENSG00000064270	2.04325	2.37486e-37
ATP8B4	ENSG00000104043	0.834092	2.04131e-27
ATP9A	ENSG00000054793	0.986009	4.87961e-24
AUNIP	ENSG00000127423	0.766329	3.6935e-31
AURKB	ENSG00000178999	0.654789	1.05115e-25
AUTS2	ENSG00000158321	-0.638749	2.51408e-26
AXIN2	ENSG00000168646	-0.716447	6.07434e-26
AXL	ENSG00000167601	-1.46868	5.16553e-20
AZU1	ENSG00000172232	1.96668	1.7306e-31
B3GAT1	ENSG00000109956	-0.941083	1.8923e-19
B3GNT5	ENSG00000176597	0.702191	2.22728e-21
B4GALT5	ENSG00000158470	0.742377	8.85537e-18
BAMBI	ENSG00000095739	0.816683	3.1769e-18
BASP1	ENSG00000176788	0.848823	2.12721e-19
BBOF1	ENSG00000119636	0.732601	8.17127e-09
BCAS4	ENSG00000124243	-0.609396	9.80723e-27
BCAT1	ENSG00000060982	0.829476	5.16273e-19
BCL11B	ENSG00000127152	-0.758408	8.32513e-34
BCL2L1	ENSG00000171552	0.617485	5.15223e-07
BCL2L15	ENSG00000188761	1.02774	3.50277e-30
BCL6	ENSG00000113916	1.11129	3.88343e-26
BCL9L	ENSG00000186174	-0.690542	1.44402e-36
BEND2	ENSG00000177324	0.813946	4.96965e-15
BEND7	ENSG00000165626	1.18379	2.43176e-27
BEX1	ENSG00000133169	0.591415	8.59367e-12
BEX3	ENSG00000166681	0.640157	4.17546e-15
BHLHA15	ENSG00000180535	0.796727	3.78078e-09
BICDL1	ENSG00000135127	-0.763721	2.23446e-34
BIN1	ENSG00000136717	-0.720994	4.91467e-43
BIRC5	ENSG00000089685	0.70644	2.74426e-17
BLVRB	ENSG00000090013	0.648601	5.00567e-09
BMP2	ENSG00000125845	1.00684	2.30171e-21
BMP6	ENSG00000153162	0.701639	4.498e-19
BMX	ENSG00000102010	1.47784	8.31692e-32
BNC2	ENSG00000173068	-0.885514	2.51555e-20
BNIP3L	ENSG00000104765	0.595795	1.15122e-07
BPGM	ENSG00000172331	0.860955	2.85052e-10
BPI	ENSG00000101425	1.75711	1.29182e-33
BTBD19	ENSG00000222009	0.90423	6.18619e-30
BTNL3	ENSG00000168903	0.886626	0.00132148
BUB1	ENSG00000169679	0.693317	5.47625e-19
BUB1B	ENSG00000156970	0.750638	2.85919e-26
C14orf132	ENSG00000227051	-0.587963	6.76434e-14
C17orf53	ENSG00000125319	0.978541	1.51152e-32
C1orf116	ENSG00000182795	0.890985	1.57712e-16
C1orf198	ENSG00000119280	0.633381	1.86298e-14
C1orf21	ENSG00000116667	-0.793384	1.40955e-23
C1orf226	ENSG00000239887	1.22287	3.36197e-25
C21orf59-TCP10L	ENSG00000265590	-0.854065	1.07969e-26
C2orf88	ENSG00000187699	0.745805	3.85586e-17
C4BPA	ENSG00000123838	1.45207	1.65121e-10
C4orf50	ENSG00000181215	-0.730249	1.07423e-15
C5orf30	ENSG00000181751	1.44514	2.71117e-30
C8orf88	ENSG00000253250	0.951383	2.68886e-29
CA1	ENSG00000133742	1.63331	3.1827e-18
CA12	ENSG00000074410	0.595033	2.98939e-06
CA2	ENSG00000104267	0.906992	6.31943e-19
CA4	ENSG00000167434	1.40876	5.08077e-29
CACNA1D	ENSG00000157388	0.620103	2.2109e-18
CACNA1E	ENSG00000198216	0.969963	8.24126e-17
CACNA1H	ENSG00000196557	-0.652876	4.99532e-17
CACNA2D2	ENSG00000007402	-0.996727	4.43164e-27
CALD1	ENSG00000122786	1.01445	5.66383e-23
CAMK4	ENSG00000152495	-0.700735	6.10725e-22
CAMKK1	ENSG00000004660	0.618853	5.83937e-24
CAMKK2	ENSG00000110931	0.740229	1.90479e-34
CAMP	ENSG00000164047	1.67733	1.71751e-34
CAPN11	ENSG00000137225	0.681531	1.30236e-19
CAPN13	ENSG00000162949	1.2051	1.55431e-24
CARD11	ENSG00000198286	-0.659709	1.31359e-37
CARMIL3	ENSG00000186648	-0.6296	7.1841e-13
CARNS1	ENSG00000172508	-0.697546	2.87546e-26
CASTOR2	ENSG00000274070	0.68808	1.89013e-22
CATSPERB	ENSG00000133962	-0.623784	7.85165e-22
CAV1	ENSG00000105974	0.647591	2.35393e-11
CAV2	ENSG00000105971	0.623861	1.46687e-09
CAVIN2	ENSG00000168497	0.690946	1.52857e-13
CBS	ENSG00000160200	0.646061	5.93378e-14
CBSL	ENSG00000274276	0.612733	9.61187e-19
CC2D2B	ENSG00000188649	0.982245	1.44402e-36
CCDC125	ENSG00000183323	0.627685	1.05314e-25
CCDC65	ENSG00000139537	-0.641074	3.80228e-26
CCDC85C	ENSG00000205476	-0.591003	1.57961e-28
CCL2	ENSG00000108691	-1.08067	2.52225e-08
CCL8	ENSG00000108700	-0.630249	4.32877e-07
CCNA1	ENSG00000133101	0.911921	2.28088e-08
CCNB2	ENSG00000157456	0.621457	1.93995e-17
CCNJL	ENSG00000135083	0.737307	8.24835e-16
CCR3	ENSG00000183625	-0.704383	3.66531e-10
CCR5	ENSG00000160791	-0.82007	1.35368e-26
CCR7	ENSG00000126353	-0.650625	7.95429e-20
CD151	ENSG00000177697	0.780518	3.12889e-20
CD160	ENSG00000117281	-1.11393	5.83094e-33
CD163	ENSG00000177575	0.770581	3.47873e-10
CD163L1	ENSG00000177675	0.778547	8.61629e-13
CD177	ENSG00000204936	2.84805	5.91007e-22
CD2	ENSG00000116824	-0.770559	1.37815e-29
CD24	ENSG00000272398	1.61321	5.26444e-35
CD247	ENSG00000198821	-0.828588	4.70536e-36
CD28	ENSG00000178562	-0.733242	1.60096e-24
CD300E	ENSG00000186407	-0.66737	8.89748e-14
CD3D	ENSG00000167286	-0.693585	1.21953e-23
CD3E	ENSG00000198851	-0.782645	4.20278e-34
CD3G	ENSG00000160654	-0.807674	4.71925e-31
CD4	ENSG00000010610	-0.816029	5.37236e-31
CD40LG	ENSG00000102245	-0.693018	8.77634e-27
CD5	ENSG00000110448	-0.850541	1.51152e-32
CD55	ENSG00000196352	0.625044	5.04081e-21
CD59	ENSG00000085063	0.770096	3.68568e-29
CD6	ENSG00000013725	-0.855542	1.63638e-35
CD63	ENSG00000135404	0.645045	1.67816e-28
CD7	ENSG00000173762	-0.640263	3.82315e-31
CD8A	ENSG00000153563	-0.827932	8.81749e-23
CD8B	ENSG00000172116	-0.737304	3.85521e-19
CD9	ENSG00000010278	0.75592	2.50612e-19
CD96	ENSG00000153283	-0.668259	1.10172e-26
CDA	ENSG00000158825	0.762848	2.45266e-22
CDC20	ENSG00000117399	0.648229	8.15992e-13
CDC25A	ENSG00000164045	0.747083	2.77382e-18
CDC25C	ENSG00000158402	0.686088	4.4466e-30
CDC34	ENSG00000099804	0.594253	2.1192e-09
CDC42BPA	ENSG00000143776	0.658935	3.65672e-19
CDC45	ENSG00000093009	0.616661	4.94268e-17
CDC6	ENSG00000094804	0.618054	1.96079e-18
CDCA2	ENSG00000184661	0.598324	2.84846e-15
CDCA3	ENSG00000111665	0.640067	9.57427e-22
CDCA5	ENSG00000146670	0.628802	1.67753e-15
CDH1	ENSG00000039068	0.721525	3.87189e-12
CDH6	ENSG00000113361	0.635506	4.81336e-17
CDHR3	ENSG00000128536	-0.776617	1.87823e-28
CDK1	ENSG00000170312	0.732787	2.39221e-17
CDK18	ENSG00000117266	-0.714118	2.19182e-25
CDKN1C	ENSG00000129757	-0.813026	5.49461e-11
CDKN2C	ENSG00000123080	0.665518	6.79468e-30
CDKN2D	ENSG00000129355	0.714924	3.12153e-21
CEACAM1	ENSG00000079385	0.712012	4.17023e-12
CEACAM4	ENSG00000105352	0.719975	1.77647e-22
CEACAM6	ENSG00000086548	1.97981	1.91508e-30
CEACAM8	ENSG00000124469	2.1426	2.99912e-33
CEBPD	ENSG00000221869	0.592134	4.3251e-13
CEBPE	ENSG00000092067	1.16991	3.3418e-31
CENPA	ENSG00000115163	0.669041	6.23597e-20
CENPF	ENSG00000117724	0.622546	3.1262e-18
CEP126	ENSG00000110318	-0.662896	6.88035e-28
CEP55	ENSG00000138180	0.616594	8.23158e-15
CEP78	ENSG00000148019	-0.638463	3.91524e-27
CERCAM	ENSG00000167123	-0.60553	2.62404e-13
CETP	ENSG00000087237	0.758054	4.71682e-22
CFAP45	ENSG00000213085	0.829695	4.40125e-18
CFAP54	ENSG00000188596	0.760805	1.29153e-19
CFAP77	ENSG00000188523	2.15506	1.28011e-21
CFH	ENSG00000000971	-0.589561	1.15929e-11
CHIT1	ENSG00000133063	1.45369	3.63668e-38
CHPT1	ENSG00000111666	0.842218	4.89915e-29
CHRNA2	ENSG00000120903	0.973633	7.0504e-20
CHST12	ENSG00000136213	-0.632403	1.56893e-30
CHST8	ENSG00000124302	0.607166	4.68124e-07
CIT	ENSG00000122966	0.626731	2.61526e-24
CITED4	ENSG00000179862	0.9526	3.55116e-30
CKAP2L	ENSG00000169607	0.644901	2.54674e-20
CKAP4	ENSG00000136026	0.964342	8.09223e-31
CLDN9	ENSG00000213937	0.589244	1.07105e-18
CLEC10A	ENSG00000132514	-0.775525	2.2415e-18
CLEC12A	ENSG00000172322	0.633143	3.14752e-08
CLEC12B	ENSG00000256660	0.588516	1.00027e-06
CLEC1B	ENSG00000165682	1.04117	2.97455e-21
CLEC2L	ENSG00000236279	0.690769	5.05635e-10
CLEC4D	ENSG00000166527	0.941039	4.07904e-19
CLEC4E	ENSG00000166523	0.903658	1.35175e-20
CLEC4F	ENSG00000152672	-1.05629	9.22845e-13
CLEC5A	ENSG00000258227	0.925684	6.73727e-19
CLIC2	ENSG00000155962	0.635908	1.00033e-13
CLIC3	ENSG00000169583	-0.747954	4.01602e-22
CLIC5	ENSG00000112782	-0.607135	7.41702e-24
CLTCL1	ENSG00000070371	1.05578	9.9794e-36
CLU	ENSG00000120885	0.911454	3.48101e-16
CMBL	ENSG00000164237	0.994728	2.98699e-13
CMKLR1	ENSG00000174600	-0.921085	5.83034e-30
CMPK2	ENSG00000134326	-0.651776	0.000123229
CMTM2	ENSG00000140932	0.685826	3.12589e-21
CMTM4	ENSG00000183723	0.591288	6.06759e-28
CMTM5	ENSG00000166091	1.09948	2.47456e-20
CNN1	ENSG00000130176	0.607302	9.15322e-13
CNR1	ENSG00000118432	0.715101	2.03603e-12
CNTNAP3	ENSG00000106714	1.44697	5.20066e-24
CNTNAP3B	ENSG00000154529	0.804513	7.9022e-16
COL10A1	ENSG00000123500	0.728294	1.15387e-10
COL13A1	ENSG00000197467	-0.623764	1.39648e-11
COL17A1	ENSG00000065618	2.29659	1.56394e-37
COL6A2	ENSG00000142173	-0.841081	1.06864e-24
COL6A3	ENSG00000163359	0.911704	2.58268e-23
COL7A1	ENSG00000114270	0.629175	1.53967e-20
COL9A2	ENSG00000049089	0.845363	2.11695e-16
COLGALT2	ENSG00000198756	-0.61379	1.10053e-10
COLQ	ENSG00000206561	-0.613688	2.18073e-24
CORIN	ENSG00000145244	0.644183	5.27204e-09
COX6B2	ENSG00000160471	0.600193	6.86025e-09
CPD	ENSG00000108582	0.680747	1.08205e-23
CPEB4	ENSG00000113742	0.636722	1.88605e-27
CPNE2	ENSG00000140848	0.749096	1.84565e-34
CPNE3	ENSG00000085719	0.739577	9.03408e-41
CR1	ENSG00000203710	0.839427	1.27842e-19
CR1L	ENSG00000197721	0.683756	7.23996e-12
CRACR2B	ENSG00000177685	0.872419	5.79577e-26
CREB3L1	ENSG00000157613	0.629851	2.6439e-22
CREB5	ENSG00000146592	0.805001	2.71752e-22
CREG1	ENSG00000143162	0.615671	5.32911e-24
CRISP2	ENSG00000124490	1.39624	2.45266e-22
CRISP3	ENSG00000096006	2.00414	6.09196e-32
CRISPLD2	ENSG00000103196	0.682312	7.08511e-16
CRTAM	ENSG00000109943	-0.644869	1.33051e-21
CSF1R	ENSG00000182578	-0.659749	4.85285e-16
CSF2RA	ENSG00000198223	0.605958	2.00874e-24
CSGALNACT1	ENSG00000147408	0.816997	2.51213e-30
CSGALNACT2	ENSG00000169826	0.757576	1.26134e-29
CST7	ENSG00000077984	0.674708	1.29511e-13
CSTA	ENSG00000121552	0.635542	4.50361e-23
CTDSPL	ENSG00000144677	1.02717	4.76265e-24
CTNNAL1	ENSG00000119326	0.854524	3.74575e-19
CTSG	ENSG00000100448	1.86263	3.99819e-25
CTSW	ENSG00000172543	-0.654173	2.19093e-19
CTTN	ENSG00000085733	0.810782	4.2399e-14
CUX2	ENSG00000111249	-0.681562	1.58014e-18
CX3CR1	ENSG00000168329	-0.981264	6.61066e-29
CXCR5	ENSG00000160683	-0.616661	6.76478e-17
CXCR6	ENSG00000172215	-0.730252	8.36227e-17
CYBRD1	ENSG00000071967	0.704983	1.06665e-15
CYGB	ENSG00000161544	0.659522	2.97531e-19
CYP19A1	ENSG00000137869	1.34862	4.45147e-22
CYP26C1	ENSG00000187553	0.709669	1.60799e-25
CYP2S1	ENSG00000167600	-0.67689	1.56359e-17
CYP2U1	ENSG00000155016	-0.619249	1.78624e-37
CYP4F22	ENSG00000171954	-0.693118	4.66096e-13
CYSLTR2	ENSG00000152207	-0.666449	3.45153e-14
CYSTM1	ENSG00000120306	1.09499	3.92414e-27
CYYR1	ENSG00000166265	1.55115	5.55818e-38
DAAM2	ENSG00000146122	2.53215	5.80253e-24
DACH1	ENSG00000276644	1.34127	7.56292e-42
DAGLA	ENSG00000134780	-0.714857	4.59862e-22
DAPK2	ENSG00000035664	0.631546	5.16302e-21
DCAF12	ENSG00000198876	0.695156	2.41028e-07
DDIAS	ENSG00000165490	0.6344	4.87576e-25
DDX60	ENSG00000137628	-0.606233	1.78249e-06
DEFA3	ENSG00000239839	2.50911	5.04541e-25
DEFA4	ENSG00000164821	2.18347	1.09849e-30
DEGS2	ENSG00000168350	-0.61229	5.25925e-18
DENND2C	ENSG00000175984	0.849867	3.26687e-31
DEPDC1	ENSG00000024526	0.726618	6.71631e-18
DEPDC1B	ENSG00000035499	0.632155	2.86903e-19
DEPP1	ENSG00000165507	0.646063	3.68068e-09
DGAT2	ENSG00000062282	0.803327	7.66972e-23
DGKH	ENSG00000102780	0.677999	1.59273e-13
DGKK	ENSG00000274588	-1.04671	1.37617e-14
DHCR7	ENSG00000172893	0.642348	1.2375e-31
DHRS3	ENSG00000162496	-0.610011	8.64899e-30
DHX58	ENSG00000108771	-0.716335	1.51186e-09
DIAPH3	ENSG00000139734	0.729742	2.64796e-25
DIP2C	ENSG00000151240	-0.616457	6.79361e-21
DIPK1B	ENSG00000165716	0.73374	3.76331e-19
DLG3	ENSG00000082458	-0.607438	2.0502e-28
DLG5	ENSG00000151208	-0.689094	4.96154e-20
DLGAP5	ENSG00000126787	0.648625	1.54265e-15
DLL1	ENSG00000198719	-0.753721	2.37162e-25
DMTN	ENSG00000158856	0.620638	3.20351e-07
DNAH10	ENSG00000197653	0.842136	8.05709e-28
DNAH7	ENSG00000118997	0.668029	2.28348e-17
DNAJC3	ENSG00000102580	0.591191	1.09727e-33
DNAJC6	ENSG00000116675	0.700335	7.73044e-11
DOC2B	ENSG00000272636	1.4902	3.69882e-28
DOK3	ENSG00000146094	0.595876	2.28402e-16
DOK6	ENSG00000206052	0.871673	8.77055e-17
DPY19L3	ENSG00000178904	0.614093	6.82572e-30
DRAM1	ENSG00000136048	0.671244	1.17682e-28
DSC2	ENSG00000134755	0.867281	4.83765e-17
DTHD1	ENSG00000197057	-0.914798	8.94686e-24
DTX3	ENSG00000178498	-0.641162	1.98929e-31
DUSP1	ENSG00000120129	0.62473	3.50201e-12
DUSP13	ENSG00000079393	1.26248	1.85737e-24
DYNC1I1	ENSG00000158560	1.12926	2.98964e-37
DYRK2	ENSG00000127334	-0.628669	1.81839e-30
DYRK3	ENSG00000143479	1.13301	1.57633e-19
DYSF	ENSG00000135636	0.830105	2.68783e-18
DZIP1L	ENSG00000158163	1.12977	6.56089e-22
E2F1	ENSG00000101412	0.766582	3.46246e-24
E2F3	ENSG00000112242	0.618247	1.37215e-25
E2F7	ENSG00000165891	0.598531	5.56106e-17
E2F8	ENSG00000129173	0.843277	1.76603e-23
ECHDC3	ENSG00000134463	1.34424	2.5582e-25
EDAR	ENSG00000135960	-0.602129	1.23647e-14
EDARADD	ENSG00000186197	-0.741222	1.72166e-28
EFCAB12	ENSG00000172771	0.732155	4.93435e-27
EFHC2	ENSG00000183690	0.644235	1.89092e-22
EGF	ENSG00000138798	0.962972	2.21533e-18
EGFL7	ENSG00000172889	0.758594	7.52011e-15
EHD2	ENSG00000024422	0.707359	8.32162e-24
EHD3	ENSG00000013016	0.626569	6.76757e-19
EIF2AK1	ENSG00000086232	0.725128	1.40772e-17
ELANE	ENSG00000197561	2.22734	1.91368e-31
ELL2	ENSG00000118985	0.730332	4.32905e-28
ELOVL7	ENSG00000164181	0.881399	9.88327e-19
EMB	ENSG00000170571	0.588943	5.90143e-34
EMID1	ENSG00000186998	1.29048	1.05802e-30
EMILIN1	ENSG00000138080	0.594604	1.50383e-22
ENPP5	ENSG00000112796	-0.829632	1.01918e-26
ENTPD1	ENSG00000138185	0.678291	2.43682e-28
ENTPD2	ENSG00000054179	0.631723	8.90313e-08
ENTPD7	ENSG00000198018	0.624834	5.45525e-26
EOMES	ENSG00000163508	-0.873904	6.45646e-28
EPAS1	ENSG00000116016	1.07999	2.91653e-24
EPB41L4A	ENSG00000129595	-0.595711	1.08285e-14
EPB42	ENSG00000166947	0.92563	2.62093e-08
EPCAM	ENSG00000119888	1.34708	6.42495e-19
EPHA2	ENSG00000142627	-0.643167	1.14916e-20
EPHB2	ENSG00000133216	-0.662928	1.0205e-09
EPHX2	ENSG00000120915	-0.657453	1.1703e-24
ERBB2	ENSG00000141736	-0.793029	1.97948e-24
ERFE	ENSG00000178752	1.31064	1.02393e-18
ERG	ENSG00000157554	1.86206	1.84232e-37
ERGIC1	ENSG00000113719	0.589637	1.7369e-19
ERICH3	ENSG00000178965	-0.826957	6.34088e-09
ERLIN1	ENSG00000107566	0.83418	9.46568e-31
ESAM	ENSG00000149564	0.778428	2.05219e-13
ESPL1	ENSG00000135476	0.69392	6.30034e-23
ESPN	ENSG00000187017	-0.668527	6.67178e-06
ETS2	ENSG00000157557	0.744821	3.0134e-21
EVL	ENSG00000196405	-0.806938	1.15086e-45
EXOC3L1	ENSG00000179044	-0.819786	1.08712e-08
EXT1	ENSG00000182197	0.596307	1.51955e-24
F12	ENSG00000131187	0.634087	8.87083e-22
F13A1	ENSG00000124491	0.736712	2.15035e-15
F5	ENSG00000198734	0.850189	3.44843e-22
FAAH2	ENSG00000165591	-0.615447	1.97195e-22
FABP2	ENSG00000145384	1.1128	8.59414e-14
FAM102A	ENSG00000167106	-0.676153	1.1434e-26
FAM126B	ENSG00000155744	0.677206	1.91459e-23
FAM129A	ENSG00000135842	0.65508	9.48834e-19
FAM151B	ENSG00000152380	0.69365	1.33538e-29
FAM169A	ENSG00000198780	-0.646749	4.13487e-26
FAM169B	ENSG00000283597	0.946133	5.44599e-25
FAM210B	ENSG00000124098	0.848631	5.01256e-10
FAM71F2	ENSG00000205085	0.692337	3.9809e-26
FAM83A	ENSG00000147689	1.242	2.6334e-11
FAR2	ENSG00000064763	0.701779	6.78408e-27
FASLG	ENSG00000117560	-0.915978	4.17189e-30
FAT1	ENSG00000083857	0.676104	7.7218e-09
FAT4	ENSG00000196159	-0.651489	1.78305e-14
FAXDC2	ENSG00000170271	0.622722	3.74161e-08
FBN1	ENSG00000166147	0.837167	1.57057e-18
FBN2	ENSG00000138829	0.730688	3.57349e-20
FBXL13	ENSG00000161040	0.641858	8.07522e-12
FBXO9	ENSG00000112146	0.652758	2.05052e-28
FCAR	ENSG00000186431	0.994818	1.7439e-25
FCER1A	ENSG00000179639	-0.962921	8.33969e-15
FCGBP	ENSG00000275395	-0.60807	7.02538e-13
FCGR1A	ENSG00000150337	0.767244	8.84304e-11
FCGR1B	ENSG00000198019	0.73	2.10086e-12
FCMR	ENSG00000162894	-0.616931	4.93859e-29
FCRL3	ENSG00000160856	-0.827105	2.12929e-28
FCRL6	ENSG00000181036	-1.04492	3.44946e-27
FECH	ENSG00000066926	0.71499	2.56821e-07
FGD4	ENSG00000139132	0.587434	1.24443e-19
FGF13	ENSG00000129682	1.40209	2.51373e-20
FGF2	ENSG00000138685	0.651642	2.44302e-13
FGFBP2	ENSG00000137441	-0.918414	1.27467e-21
FHDC1	ENSG00000137460	0.842844	1.97726e-20
FHL1	ENSG00000022267	0.646834	1.23573e-15
FHL2	ENSG00000115641	0.622477	1.95013e-12
FIGN	ENSG00000182263	1.58918	7.14218e-24
FKBP5	ENSG00000096060	0.909435	2.37654e-17
FKBP9	ENSG00000122642	1.05639	8.07415e-37
FLOT1	ENSG00000137312	0.787747	5.78603e-29
FLOT2	ENSG00000132589	0.64992	1.78418e-22
FLT1	ENSG00000102755	0.775634	2.49573e-19
FLT3	ENSG00000122025	1.01619	2.1312e-15
FLT4	ENSG00000037280	-0.693861	4.4853e-21
FMNL3	ENSG00000161791	-0.610277	2.75185e-34
FN1	ENSG00000115414	1.23266	1.2779e-14
FOLR3	ENSG00000110203	1.06334	1.49147e-18
FOXC1	ENSG00000054598	0.82601	1.12778e-13
FOXM1	ENSG00000111206	0.785391	3.41983e-22
FOXO3	ENSG00000118689	0.627289	1.34999e-17
FPR3	ENSG00000187474	-0.77113	6.12714e-16
FRMD4A	ENSG00000151474	0.615091	6.30345e-08
FRMPD3	ENSG00000147234	-0.857126	4.58187e-23
FSTL1	ENSG00000163430	1.1219	7.83954e-21
FSTL3	ENSG00000070404	0.623801	8.0491e-14
FSTL4	ENSG00000053108	0.870672	1.36013e-15
FTH1	ENSG00000167996	0.65981	2.18262e-23
FURIN	ENSG00000140564	0.636645	1.17862e-20
FUT7	ENSG00000180549	0.605393	8.01867e-15
FZD9	ENSG00000188763	0.719101	1.02847e-29
GABARAPL2	ENSG00000034713	0.715677	1.07047e-22
GABRR2	ENSG00000111886	0.935701	5.04541e-25
GADD45A	ENSG00000116717	1.29214	3.20565e-33
GADD45G	ENSG00000130222	0.650904	1.0525e-19
GALNT14	ENSG00000158089	1.16431	1.23999e-19
GAS2L1	ENSG00000185340	0.802145	8.35709e-17
GATA1	ENSG00000102145	0.587347	3.1493e-08
GATA3	ENSG00000107485	-0.770717	2.19023e-35
GBE1	ENSG00000114480	0.686039	9.34726e-44
GCA	ENSG00000115271	0.885166	1.84358e-27
GCLM	ENSG00000023909	0.657664	1.75908e-37
GCNT4	ENSG00000176928	-0.901529	7.98288e-32
GDE1	ENSG00000006007	0.637325	3.65589e-34
GFOD2	ENSG00000141098	0.595761	6.82493e-31
GGH	ENSG00000137563	0.959612	1.17646e-36
GGT5	ENSG00000099998	1.05288	9.92982e-15
GIMAP5	ENSG00000196329	-0.67283	8.00715e-31
GJB6	ENSG00000121742	0.657728	6.42259e-15
GLDC	ENSG00000178445	0.641137	4.29517e-07
GLDN	ENSG00000186417	1.94002	2.20404e-33
GLIS2	ENSG00000126603	0.929074	6.63403e-27
GLRX5	ENSG00000182512	0.873277	4.31032e-11
GLT1D1	ENSG00000151948	0.68884	2.30639e-23
GMPR	ENSG00000137198	0.941276	8.05951e-13
GNAQ	ENSG00000156052	0.680932	1.00314e-34
GNAZ	ENSG00000128266	0.611982	3.41913e-09
GNG11	ENSG00000127920	0.753617	1.49733e-15
GNLY	ENSG00000115523	-0.94753	3.0663e-20
GOLGA7B	ENSG00000155265	-0.740436	2.81215e-30
GP1BA	ENSG00000185245	0.87028	2.33577e-14
GP6	ENSG00000088053	0.892205	2.96131e-18
GP9	ENSG00000169704	0.876908	4.81827e-16
GPA33	ENSG00000143167	-0.671263	1.04921e-21
GPR141	ENSG00000187037	0.699797	2.69649e-21
GPR15	ENSG00000154165	-0.76228	1.92244e-12
GPR153	ENSG00000158292	-0.621474	4.09024e-20
GPR160	ENSG00000173890	0.894586	6.51687e-31
GPR174	ENSG00000147138	-0.797292	4.65443e-30
GPR18	ENSG00000125245	-0.674824	1.63201e-29
GPR20	ENSG00000204882	-0.891762	4.4939e-17
GPR27	ENSG00000170837	0.602037	3.35189e-12
GPR68	ENSG00000119714	-0.765164	1.7817e-29
GPR84	ENSG00000139572	1.45896	1.02639e-25
GPRC5D	ENSG00000111291	0.627189	1.58441e-09
GPSM2	ENSG00000121957	0.673043	6.36231e-29
GPX1	ENSG00000233276	0.624292	7.07993e-16
GRB10	ENSG00000106070	1.85827	4.17767e-38
GRIK4	ENSG00000149403	-0.654302	2.83861e-05
GRIN3A	ENSG00000198785	-0.624555	1.26842e-11
GRINA	ENSG00000178719	0.6397	6.13588e-15
GSN	ENSG00000148180	0.698713	3.9809e-26
GSTM5	ENSG00000134201	0.716302	2.17888e-14
GTSE1	ENSG00000075218	0.63432	3.96687e-21
GUCY1B1	ENSG00000061918	0.825814	2.81942e-18
GYG1	ENSG00000163754	1.01571	3.11258e-31
GYPA	ENSG00000170180	0.629646	3.68154e-07
GYPB	ENSG00000250361	0.778485	6.92301e-08
GYPC	ENSG00000136732	0.680132	1.15813e-07
GZMA	ENSG00000145649	-0.74517	3.80573e-18
GZMB	ENSG00000100453	-0.861406	1.89348e-21
GZMH	ENSG00000100450	-0.841581	2.05305e-16
GZMK	ENSG00000113088	-0.776182	1.2855e-16
GZMM	ENSG00000197540	-0.731118	4.28418e-32
H2AFY2	ENSG00000099284	-0.698617	2.67558e-34
HAPLN3	ENSG00000140511	-0.631086	1.68086e-23
HASPIN	ENSG00000177602	0.60356	1.15693e-15
HBA1	ENSG00000206172	0.687979	7.81769e-05
HBB	ENSG00000244734	0.733644	1.7856e-05
HBD	ENSG00000223609	1.0217	3.1898e-16
HBQ1	ENSG00000086506	0.884319	5.57396e-11
HDC	ENSG00000140287	-0.866426	3.18183e-07
HDGF	ENSG00000143321	0.70138	4.15953e-16
HEATR9	ENSG00000270379	-0.762378	1.82107e-23
HEG1	ENSG00000173706	-0.789148	7.12197e-32
HEPACAM2	ENSG00000188175	0.774952	4.22205e-11
HERC5	ENSG00000138646	-0.713169	7.21234e-06
HERC6	ENSG00000138642	-0.878636	1.1804e-12
HES4	ENSG00000188290	-0.883345	3.18392e-12
HESX1	ENSG00000163666	-0.67605	1.36555e-09
HGF	ENSG00000019991	0.642438	4.12172e-15
HIST1H1B	ENSG00000184357	0.845513	2.14656e-18
HIST1H2AB	ENSG00000278463	0.651223	1.23575e-13
HIST1H2AG	ENSG00000196787	0.644318	1.20724e-20
HIST1H2AH	ENSG00000274997	0.688724	2.87355e-15
HIST1H2AI	ENSG00000196747	0.778226	7.41501e-21
HIST1H2AJ	ENSG00000276368	0.825157	3.11412e-17
HIST1H2BB	ENSG00000276410	0.605233	2.68677e-14
HIST1H2BJ	ENSG00000124635	0.61116	2.96289e-22
HIST1H2BL	ENSG00000185130	0.659275	4.24201e-17
HIST1H2BM	ENSG00000273703	0.698502	3.19221e-15
HIST1H2BO	ENSG00000274641	0.659822	1.08403e-17
HIST1H3B	ENSG00000286522	0.840159	3.4968e-18
HIST1H3C	ENSG00000287080	0.700025	8.04048e-16
HIST1H3G	ENSG00000273983	0.730352	2.80283e-13
HIST1H3J	ENSG00000197153	0.677706	1.03002e-13
HIST1H4C	ENSG00000197061	0.603221	3.50341e-14
HIST1H4L	ENSG00000275126	0.681172	6.91687e-14
HIVEP3	ENSG00000127124	-0.681148	4.52189e-26
HJURP	ENSG00000123485	0.77236	3.08432e-22
HK3	ENSG00000160883	0.794487	6.98647e-21
HLA-DPA1	ENSG00000231389	-0.759097	9.91342e-34
HLA-DPB1	ENSG00000223865	-0.735717	8.23652e-34
HLA-DQA2	ENSG00000237541	-1.01322	3.16877e-09
HLA-DRB1	ENSG00000196126	-0.636045	3.63866e-21
HLA-DRB5	ENSG00000198502	-0.669029	0.00029815
HLX	ENSG00000136630	0.653061	2.40523e-21
HMBS	ENSG00000256269	0.594039	8.60733e-12
HMGB2	ENSG00000164104	0.942609	4.0615e-25
HMGB3	ENSG00000029993	0.760529	3.25465e-24
HP	ENSG00000257017	1.80475	1.36507e-33
HPCAL4	ENSG00000116983	-0.589715	4.28e-14
HPGD	ENSG00000164120	0.692201	1.3968e-11
HPN	ENSG00000105707	0.85122	5.11014e-15
HRH2	ENSG00000113749	0.774041	7.94057e-22
HSPA1A	ENSG00000204389	0.612826	1.47515e-17
HSPA4L	ENSG00000164070	1.08555	7.39443e-30
HTRA3	ENSG00000170801	1.67358	1.66011e-27
ICA1	ENSG00000003147	0.682367	5.29741e-27
ICOS	ENSG00000163600	-0.596961	7.70287e-18
IER3	ENSG00000137331	0.815065	3.03149e-26
IFI27	ENSG00000165949	-0.629399	0.00161709
IFI44	ENSG00000137965	-0.783596	7.73762e-06
IFI44L	ENSG00000137959	-1.04127	5.33075e-07
IFIT1	ENSG00000185745	-0.905241	2.55623e-06
IFIT1B	ENSG00000204010	0.972847	4.20277e-10
IFIT2	ENSG00000119922	-0.589685	5.54143e-05
IFITM2	ENSG00000185201	0.63809	6.98e-14
IGF1	ENSG00000017427	0.752004	1.90408e-10
IGF1R	ENSG00000140443	0.725294	1.03902e-28
IGF2BP2	ENSG00000073792	0.863772	2.78278e-12
IGFBP2	ENSG00000115457	1.07904	2.06815e-15
IGFBP3	ENSG00000146674	-0.739034	4.4014e-20
IGFBP4	ENSG00000141753	-0.624674	1.66863e-19
IGSF9B	ENSG00000080854	-0.730993	1.03847e-24
IKZF2	ENSG00000030419	-0.78486	6.05742e-27
IKZF3	ENSG00000161405	-0.587029	1.79985e-29
IL12RB2	ENSG00000081985	-0.673972	8.6765e-20
IL18R1	ENSG00000115604	1.13612	5.728e-16
IL18RAP	ENSG00000115607	0.919181	2.39897e-15
IL1R1	ENSG00000115594	1.61057	2.18061e-38
IL1R2	ENSG00000115590	1.84988	2.55899e-31
IL1RL1	ENSG00000115602	0.964702	9.24106e-14
IL21R	ENSG00000103522	-0.758948	1.16455e-40
IL2RB	ENSG00000100385	-0.92114	5.11429e-34
IL4I1	ENSG00000104951	-0.86554	2.76137e-22
IL4R	ENSG00000077238	0.695941	2.89368e-20
IL7R	ENSG00000168685	-0.700227	4.20746e-25
IMPA2	ENSG00000141401	0.666724	3.25325e-24
INAVA	ENSG00000163362	0.862762	3.39168e-31
INHBA	ENSG00000122641	1.82839	3.74983e-36
INHBB	ENSG00000163083	1.46414	2.91387e-27
INPP4B	ENSG00000109452	-0.691879	3.91007e-24
INSC	ENSG00000188487	1.06794	7.07626e-25
INSL3	ENSG00000248099	0.636405	4.0115e-15
INSR	ENSG00000171105	0.62794	6.94999e-22
IQGAP3	ENSG00000183856	1.08872	6.3356e-31
IQSEC3	ENSG00000120645	-0.59858	7.63748e-06
IRAK3	ENSG00000090376	1.24425	2.97928e-34
IRF2BPL	ENSG00000119669	0.769865	2.61748e-18
IRS2	ENSG00000185950	0.99135	5.16837e-25
ISG15	ENSG00000187608	-0.958499	5.18663e-07
ITGA2B	ENSG00000005961	1.3797	4.76144e-23
ITGA7	ENSG00000135424	1.20996	2.51171e-22
ITGA9	ENSG00000144668	1.47336	4.08491e-36
ITGAM	ENSG00000169896	0.730489	8.28746e-24
ITGB3	ENSG00000259207	1.32215	1.00366e-22
ITGB4	ENSG00000132470	0.968726	2.92026e-13
ITGB5	ENSG00000082781	0.703593	2.11847e-11
ITK	ENSG00000113263	-0.697098	8.06821e-32
ITPKC	ENSG00000086544	0.592468	4.84178e-17
JAG1	ENSG00000101384	0.585478	1.19865e-23
JAKMIP2	ENSG00000176049	-0.842416	1.41664e-27
JAM3	ENSG00000166086	0.750138	1.38892e-17
JCHAIN	ENSG00000132465	0.700173	6.54589e-07
JDP2	ENSG00000140044	0.653065	1.7802e-21
JUP	ENSG00000173801	-0.7061	1.99424e-07
KANK2	ENSG00000197256	0.91389	1.34729e-10
KAZN	ENSG00000189337	1.0524	1.86258e-19
KBTBD6	ENSG00000165572	0.649695	1.13604e-21
KBTBD7	ENSG00000120696	0.812682	6.74743e-33
KCNE1	ENSG00000180509	1.08329	1.04725e-21
KCNE1B	ENSG00000276289	1.11374	3.49613e-19
KCNG2	ENSG00000178342	0.805302	2.96365e-13
KCNH2	ENSG00000055118	0.820871	2.43261e-13
KCNH3	ENSG00000135519	0.974524	1.54792e-19
KCNJ15	ENSG00000157551	0.676975	1.36772e-12
KCNJ2	ENSG00000123700	0.731303	6.56471e-17
KCNK5	ENSG00000164626	0.821137	1.63555e-27
KCNMA1	ENSG00000156113	1.0003	1.58622e-07
KCNN3	ENSG00000143603	0.665864	2.5805e-12
KEL	ENSG00000197993	0.849698	1.13787e-11
KIAA0825	ENSG00000185261	0.835724	1.99554e-29
KIAA1147	ENSG00000257093	-0.586192	1.05449e-35
KIAA1211	ENSG00000109265	0.660666	4.20064e-16
KIAA1671	ENSG00000197077	-0.963937	8.43825e-23
KIF11	ENSG00000138160	0.590791	6.88139e-17
KIF14	ENSG00000118193	0.693207	2.61187e-21
KIF18B	ENSG00000186185	0.673828	4.01859e-19
KIF19	ENSG00000196169	-0.907311	7.53158e-20
KIF1B	ENSG00000054523	0.789431	2.7241e-26
KIF20A	ENSG00000112984	0.737954	3.10926e-19
KIF21A	ENSG00000139116	-0.623277	2.15061e-23
KIF26A	ENSG00000066735	0.585634	2.36222e-09
KIF26B	ENSG00000162849	-0.67436	8.11875e-16
KIF27	ENSG00000165115	0.632684	1.48031e-16
KIF2C	ENSG00000142945	0.659267	4.75827e-18
KIF3C	ENSG00000084731	0.644227	3.53928e-22
KIF4A	ENSG00000090889	0.738671	2.95028e-22
KIFC1	ENSG00000237649	0.650604	1.82297e-18
KIR2DL1	ENSG00000125498	-0.7259	1.16069e-11
KIR2DS4	ENSG00000221957	-0.856754	2.8235e-11
KIR3DL1	ENSG00000167633	-0.73475	1.10824e-09
KIR3DL2	ENSG00000240403	-0.82785	6.19854e-18
KL	ENSG00000133116	1.01217	1.47065e-23
KLF1	ENSG00000105610	0.857118	5.14404e-09
KLF12	ENSG00000118922	-0.69691	3.57073e-31
KLF14	ENSG00000266265	1.48946	2.90652e-20
KLF5	ENSG00000102554	1.07453	3.39743e-35
KLF7	ENSG00000118263	0.670133	5.10212e-31
KLHDC7B	ENSG00000130487	-0.71722	1.18361e-13
KLHDC8A	ENSG00000162873	1.12067	6.74639e-19
KLHL2	ENSG00000109466	0.895567	3.14074e-31
KLHL29	ENSG00000119771	-0.614458	9.48458e-22
KLHL3	ENSG00000146021	-0.703585	1.75377e-30
KLHL8	ENSG00000145332	0.589977	6.29394e-26
KLRB1	ENSG00000111796	-0.746216	1.43474e-20
KLRC1	ENSG00000134545	-0.660237	1.7481e-13
KLRC2	ENSG00000205809	-0.626484	2.78287e-08
KLRC3	ENSG00000205810	-0.749328	1.58408e-19
KLRC4	ENSG00000183542	-0.792098	2.38466e-21
KLRD1	ENSG00000134539	-0.800653	9.03202e-23
KLRF1	ENSG00000150045	-0.909433	8.90376e-22
KLRG1	ENSG00000139187	-0.936297	9.1023e-30
KLRK1	ENSG00000213809	-0.812963	3.40319e-27
KREMEN1	ENSG00000183762	1.28688	2.45376e-23
KRT1	ENSG00000167768	0.62092	0.00051755
KRT72	ENSG00000170486	-0.699123	1.57435e-09
KRT73	ENSG00000186049	-0.779073	1.24001e-11
LAG3	ENSG00000089692	-0.778165	4.17036e-16
LAMA2	ENSG00000196569	-0.772741	7.58419e-29
LAMC1	ENSG00000135862	0.717314	1.10584e-22
LAMP3	ENSG00000078081	-0.91337	1.09296e-08
LAPTM4B	ENSG00000104341	0.885553	4.16454e-25
LAT	ENSG00000213658	-0.669142	2.16985e-27
LCK	ENSG00000182866	-0.742013	1.90887e-35
LCN2	ENSG00000148346	2.09067	9.26295e-36
LDHA	ENSG00000134333	0.671917	1.06068e-35
LEF1	ENSG00000138795	-0.634754	4.73429e-20
LEXM	ENSG00000162398	-0.769177	2.35431e-19
LGALS2	ENSG00000100079	-0.875058	6.21839e-12
LGALS3BP	ENSG00000108679	-0.625453	2.59375e-09
LGALS9B	ENSG00000170298	-0.641817	3.18351e-10
LGALSL	ENSG00000119862	0.929247	4.65868e-28
LGR6	ENSG00000133067	-1.0847	1.35106e-28
LHFPL6	ENSG00000183722	0.756152	3.53443e-19
LHX1	ENSG00000273706	0.629682	8.19863e-23
LHX4	ENSG00000121454	1.87601	1.46532e-22
LIF	ENSG00000128342	-0.715049	7.60563e-13
LILRA4	ENSG00000239961	-0.944962	5.05973e-22
LILRA5	ENSG00000187116	0.587954	3.17774e-12
LIMK2	ENSG00000182541	0.646307	3.88761e-14
LIN7A	ENSG00000111052	0.709317	3.97033e-24
LINGO2	ENSG00000174482	-0.669069	1.6966e-11
LIPH	ENSG00000163898	0.872201	1.03299e-19
LIPN	ENSG00000204020	0.689735	4.10595e-13
LLGL2	ENSG00000073350	-0.798296	1.77819e-34
LOX	ENSG00000113083	0.71885	2.01695e-23
LOXHD1	ENSG00000167210	1.10008	6.16345e-23
LOXL1	ENSG00000129038	0.803109	2.68061e-25
LPL	ENSG00000175445	0.83654	1.28919e-15
LRATD2	ENSG00000168672	-0.619637	3.60739e-28
LRFN3	ENSG00000126243	-0.632092	1.52137e-32
LRG1	ENSG00000171236	0.830927	1.25965e-17
LRRC6	ENSG00000129295	0.722547	6.70625e-15
LRRC70	ENSG00000186105	0.597663	3.51013e-22
LRRN1	ENSG00000175928	1.13422	2.8271e-21
LRRN3	ENSG00000173114	-0.814074	7.37972e-11
LSMEM1	ENSG00000181016	0.757503	3.95729e-24
LTA4H	ENSG00000111144	0.67469	6.06708e-24
LTBP1	ENSG00000049323	1.0275	2.97478e-22
LTF	ENSG00000012223	2.10641	7.61466e-31
LY6E	ENSG00000160932	-0.724982	8.35353e-07
LY6G6F	ENSG00000204424	0.620266	7.46523e-17
LY9	ENSG00000122224	-0.667216	3.67649e-32
LYNX1	ENSG00000180155	-0.7819	2.78207e-17
M1AP	ENSG00000159374	0.803453	1.38416e-25
MAB21L3	ENSG00000173212	1.00624	3.44349e-19
MAF	ENSG00000178573	-0.625342	5.90925e-27
MAFG	ENSG00000197063	0.773583	2.01262e-34
MAGEE1	ENSG00000198934	-0.593853	4.32902e-33
MAK	ENSG00000111837	0.802839	1.27043e-17
MAN1A1	ENSG00000111885	0.628246	1.95662e-28
MAN1C1	ENSG00000117643	-0.675542	4.45609e-27
MAN2A2	ENSG00000196547	0.714977	6.97213e-29
MANSC1	ENSG00000111261	0.878466	1.21953e-23
MAOA	ENSG00000189221	2.89493	9.33049e-29
MAOB	ENSG00000069535	1.54696	2.96086e-31
MAP1A	ENSG00000166963	0.819035	5.47452e-16
MAP1B	ENSG00000131711	0.771639	3.7412e-10
MAP2K3	ENSG00000034152	0.646291	9.24507e-16
MAP3K15	ENSG00000180815	0.668007	2.04109e-12
MAPK14	ENSG00000112062	0.837066	5.62884e-24
MAPKAPK2	ENSG00000162889	0.585351	2.78587e-30
MAPRE3	ENSG00000084764	0.601919	3.75258e-26
MARC1	ENSG00000186205	0.941127	2.49072e-25
MARCH2	ENSG00000099785	0.711795	9.0846e-19
MARCH8	ENSG00000165406	0.765893	5.35115e-11
MATK	ENSG00000007264	-0.763802	2.15684e-28
MBOAT2	ENSG00000143797	0.912852	1.641e-35
MCEMP1	ENSG00000183019	1.55009	7.1429e-27
MCF2L2	ENSG00000053524	-0.706729	1.12595e-24
MCM10	ENSG00000065328	0.627465	7.04262e-16
MCOLN2	ENSG00000153898	-0.701155	2.27306e-24
MCTP2	ENSG00000140563	0.602676	3.55151e-18
MCU	ENSG00000156026	0.596524	8.3931e-42
MED12L	ENSG00000144893	1.1544	3.59025e-41
MEGF9	ENSG00000106780	0.65279	2.26587e-25
METTL7B	ENSG00000170439	0.796365	2.72456e-06
METTL9	ENSG00000197006	0.76019	2.20404e-33
MFAP3L	ENSG00000198948	0.679947	1.98539e-16
MFSD2B	ENSG00000205639	0.954753	2.60676e-17
MGAM	ENSG00000257335	1.07414	1.21336e-25
MGAM2	ENSG00000257743	1.13053	1.5175e-19
MGLL	ENSG00000074416	0.730726	6.8145e-17
MICALL2	ENSG00000164877	0.614692	2.23902e-22
MID2	ENSG00000080561	-0.641657	2.07278e-28
MISP3	ENSG00000141854	0.784888	3.02636e-33
MKI67	ENSG00000148773	0.750451	4.10041e-21
MKNK1	ENSG00000079277	0.635684	1.30334e-20
MLNR	ENSG00000102539	0.909486	7.15393e-31
MMP1	ENSG00000196611	0.816922	1.45221e-14
MMP25	ENSG00000008516	0.712295	9.67343e-17
MMP8	ENSG00000118113	2.91036	1.4284e-40
MMP9	ENSG00000100985	1.47072	1.27284e-24
MMRN1	ENSG00000138722	1.31618	5.47368e-30
MPIG6B	ENSG00000204420	1.07374	2.87245e-17
MPL	ENSG00000117400	0.902484	5.60196e-17
MPO	ENSG00000005381	1.82766	1.22933e-32
MPP1	ENSG00000130830	0.855561	1.7583e-16
MRAS	ENSG00000158186	-0.609506	5.42416e-12
MROH6	ENSG00000204839	0.865772	1.76822e-28
MS4A3	ENSG00000149516	1.78578	2.78619e-27
MSRB1	ENSG00000198736	0.664919	2.18678e-21
MSRB3	ENSG00000174099	1.10799	9.03408e-41
MTURN	ENSG00000180354	0.605148	9.30389e-24
MTX1	ENSG00000173171	0.662706	6.60585e-28
MX1	ENSG00000157601	-0.802766	3.12873e-07
MXI1	ENSG00000119950	0.835326	3.11365e-12
MYADM	ENSG00000179820	0.645643	6.42703e-20
MYB	ENSG00000118513	0.839734	4.10469e-29
MYBL1	ENSG00000185697	-1.01273	6.44391e-32
MYBL2	ENSG00000101057	0.797776	1.19833e-16
MYBPC3	ENSG00000134571	0.59306	8.66078e-12
MYCL	ENSG00000116990	-0.683507	1.2192e-20
MYL9	ENSG00000101335	1.321	8.29806e-21
MYLK	ENSG00000065534	0.698684	3.48884e-13
MYO10	ENSG00000145555	0.863468	1.21511e-14
MYO1B	ENSG00000128641	1.05763	9.70658e-17
MYO6	ENSG00000196586	-0.778738	6.3644e-20
MYO7B	ENSG00000169994	0.62993	5.48286e-21
MYOM2	ENSG00000036448	-1.12193	7.75833e-10
MZB1	ENSG00000170476	0.649414	1.17184e-07
NATD1	ENSG00000274180	0.804058	8.41809e-27
NAV2	ENSG00000166833	1.04324	7.83901e-22
NCALD	ENSG00000104490	-0.830318	1.48595e-33
NCAM1	ENSG00000149294	-0.743451	5.02246e-21
NCAPG	ENSG00000109805	0.651633	5.25007e-16
NCF4	ENSG00000100365	0.648268	2.55438e-23
NCR3	ENSG00000204475	-0.65658	2.21229e-22
NECAB1	ENSG00000123119	2.07469	2.74762e-25
NECTIN2	ENSG00000130202	0.621912	3.16119e-05
NECTIN3	ENSG00000177707	-0.678831	2.71974e-24
NEDD4L	ENSG00000049759	0.6884	8.06239e-21
NELL2	ENSG00000184613	-0.833537	3.42062e-21
NEURL1	ENSG00000107954	-1.0047	5.88155e-25
NFATC2	ENSG00000101096	-0.735126	7.51541e-36
NFE2	ENSG00000123405	0.656685	7.41501e-21
NFE4	ENSG00000230257	0.889811	3.33552e-19
NFIB	ENSG00000147862	0.676548	1.31517e-13
NFIL3	ENSG00000165030	0.642728	1.1184e-15
NFKBIA	ENSG00000100906	0.770611	5.56655e-24
NKD1	ENSG00000140807	-0.934049	1.72534e-35
NLRC3	ENSG00000167984	-0.679952	3.43283e-37
NLRC4	ENSG00000091106	0.813558	6.05161e-28
NMNAT2	ENSG00000157064	0.766325	1.94656e-29
NMT2	ENSG00000152465	-0.720074	6.56602e-32
NMUR1	ENSG00000171596	-0.92439	4.45227e-25
NNMT	ENSG00000166741	0.678445	3.26287e-19
NOCT	ENSG00000151014	0.732	5.4261e-36
NOG	ENSG00000183691	-0.748053	1.78038e-13
NOS1AP	ENSG00000198929	1.36206	7.94167e-28
NQO2	ENSG00000124588	0.916799	1.1078e-32
NR2E1	ENSG00000112333	0.754269	1.23529e-24
NR3C2	ENSG00000151623	-0.67345	3.8181e-30
NR4A1	ENSG00000123358	-0.67773	6.83684e-12
NR6A1	ENSG00000148200	0.628087	3.06063e-21
NRGN	ENSG00000154146	0.866197	6.99085e-16
NRP1	ENSG00000099250	-0.650834	4.41241e-16
NSG1	ENSG00000168824	-0.609621	5.31496e-12
NSG2	ENSG00000170091	0.593508	2.38234e-11
NSMF	ENSG00000165802	-0.599329	1.47536e-36
NSUN7	ENSG00000179299	1.05676	1.36009e-25
NT5DC2	ENSG00000168268	0.64524	2.09457e-16
NT5M	ENSG00000205309	0.729901	2.03103e-14
NTN4	ENSG00000074527	-0.689251	3.32033e-14
NTSR1	ENSG00000101188	0.589054	6.95419e-09
NUAK1	ENSG00000074590	-0.75593	7.61308e-12
NWD1	ENSG00000188039	0.667042	4.08716e-24
NXF3	ENSG00000147206	0.82291	7.19198e-07
OAS2	ENSG00000111335	-0.856771	3.21546e-09
OAS3	ENSG00000111331	-0.912792	1.9649e-07
OAZ1	ENSG00000104904	0.603349	4.62857e-19
OIT3	ENSG00000138315	0.596104	5.79296e-23
OLAH	ENSG00000152463	3.66566	1.05915e-33
OLFM1	ENSG00000130558	-0.680512	2.34357e-08
OLFM2	ENSG00000105088	-0.620348	3.13545e-25
OLFM4	ENSG00000102837	2.43968	1.04134e-29
OLFML2A	ENSG00000185585	0.606593	1.44869e-16
OLR1	ENSG00000173391	1.84173	2.00547e-27
OMG	ENSG00000126861	0.695322	2.07231e-25
OPLAH	ENSG00000178814	0.921454	7.71898e-16
OR2B6	ENSG00000124657	0.61207	1.66004e-09
OR2W3	ENSG00000238243	0.698103	1.70602e-05
OR6K3	ENSG00000203757	0.892878	7.23318e-25
OR6N1	ENSG00000197403	1.23182	3.71783e-24
OR6N2	ENSG00000188340	1.17737	3.87768e-24
ORM1	ENSG00000229314	2.13431	1.67339e-36
ORM2	ENSG00000228278	1.27666	3.29613e-24
OSBP2	ENSG00000184792	1.20513	1.5804e-13
OSM	ENSG00000099985	0.747536	8.45579e-14
OTOF	ENSG00000115155	-1.07072	3.37337e-06
OTUD7A	ENSG00000169918	-0.756125	9.39738e-27
OTX1	ENSG00000115507	0.83225	1.93679e-18
P2RX1	ENSG00000108405	0.672612	1.12327e-25
P2RY10	ENSG00000078589	-0.6028	3.78993e-24
P2RY6	ENSG00000171631	-0.941451	1.65196e-20
P4HA2	ENSG00000072682	0.825649	7.77627e-29
PACSIN1	ENSG00000124507	-0.686652	2.38473e-18
PADI2	ENSG00000117115	0.768465	7.37222e-14
PADI4	ENSG00000159339	1.00988	8.32569e-31
PAK6	ENSG00000137843	-0.65546	3.91947e-24
PANX2	ENSG00000073150	0.728356	1.74991e-21
PAQR9	ENSG00000188582	0.601361	1.41029e-08
PARD3	ENSG00000148498	0.717432	2.63921e-16
PARP15	ENSG00000173200	-0.6307	9.35157e-32
PBX1	ENSG00000185630	0.913399	4.0857e-16
PCBP3	ENSG00000183570	0.660316	8.79261e-19
PCNX2	ENSG00000135749	-0.624477	7.96037e-32
PCOLCE2	ENSG00000163710	1.89528	7.65909e-36
PCSK6	ENSG00000140479	1.06533	1.80154e-22
PCSK9	ENSG00000169174	3.35699	4.1027e-32
PCYT1B	ENSG00000102230	0.909433	6.92109e-17
PDE2A	ENSG00000186642	0.792512	2.05827e-25
PDE3A	ENSG00000172572	0.79749	9.58991e-17
PDE5A	ENSG00000138735	0.661072	1.38512e-13
PDE9A	ENSG00000160191	-0.796848	3.01863e-17
PDGFC	ENSG00000145431	0.601484	9.07615e-14
PDGFD	ENSG00000170962	-0.604704	1.2341e-19
PDGFRB	ENSG00000113721	-0.913825	2.21704e-16
PDLIM1	ENSG00000107438	0.692258	8.10172e-21
PDZD4	ENSG00000067840	-0.753518	1.04725e-21
PDZD8	ENSG00000165650	0.625817	4.23497e-33
PDZK1IP1	ENSG00000162366	0.839242	2.83506e-08
PEAR1	ENSG00000187800	0.852333	3.33989e-14
PECR	ENSG00000115425	0.67407	1.36507e-33
PF4	ENSG00000163737	0.990341	3.89049e-19
PFKFB2	ENSG00000123836	1.59073	8.0578e-31
PFKFB3	ENSG00000170525	0.982327	4.73703e-20
PGD	ENSG00000142657	0.908423	2.09738e-30
PGLYRP1	ENSG00000008438	1.91079	1.70042e-41
PGRMC1	ENSG00000101856	0.710944	1.97074e-21
PGS1	ENSG00000087157	0.685234	9.89641e-19
PHACTR3	ENSG00000087495	0.643334	6.10509e-24
PHC2	ENSG00000134686	0.776177	4.36915e-19
PHF24	ENSG00000122733	0.848045	3.75239e-12
PHLDB2	ENSG00000144824	-0.625847	7.38046e-27
PHLPP1	ENSG00000081913	0.675122	1.1283e-27
PHTF1	ENSG00000116793	0.753391	7.74651e-29
PI3	ENSG00000124102	1.15664	1.02236e-11
PID1	ENSG00000153823	-0.972684	1.0394e-16
PINK1	ENSG00000158828	0.727983	1.27131e-23
PIP4P2	ENSG00000155099	0.629583	7.9351e-29
PIP5K1B	ENSG00000107242	0.61532	4.17058e-25
PIWIL4	ENSG00000134627	0.726831	7.1564e-29
PKD1L3	ENSG00000277481	1.21985	9.51987e-24
PKHD1L1	ENSG00000205038	0.946214	1.12115e-28
PKMYT1	ENSG00000127564	0.640878	5.93168e-23
PKP2	ENSG00000057294	0.909585	1.39485e-29
PLA2G7	ENSG00000146070	-0.821002	2.95406e-17
PLAAT4	ENSG00000133321	-0.620959	2.02969e-28
PLAU	ENSG00000122861	1.04267	3.18329e-31
PLB1	ENSG00000163803	0.643966	3.96785e-12
PLBD1	ENSG00000121316	0.848599	5.99725e-26
PLCG1	ENSG00000124181	-0.675591	2.86645e-33
PLCH1	ENSG00000114805	0.77331	1.60474e-22
PLCH2	ENSG00000149527	-0.690253	3.41377e-23
PLCXD2	ENSG00000240891	-0.589043	1.16827e-30
PLD1	ENSG00000075651	0.688277	8.59592e-36
PLD4	ENSG00000166428	-0.887858	7.52538e-28
PLEK2	ENSG00000100558	0.964097	2.75929e-10
PLEKHA1	ENSG00000107679	-0.684595	9.44096e-33
PLEKHB1	ENSG00000021300	-0.597209	8.56503e-23
PLEKHF1	ENSG00000166289	-0.835254	2.65562e-34
PLIN4	ENSG00000167676	0.940763	3.81733e-25
PLIN5	ENSG00000214456	0.947918	4.25686e-25
PLOD2	ENSG00000152952	1.02087	2.83324e-24
PLPP3	ENSG00000162407	0.848784	1.16604e-26
PLPPR3	ENSG00000129951	1.00286	1.94731e-17
PLXDC1	ENSG00000161381	-0.756327	2.97351e-23
PLXNA2	ENSG00000076356	0.661347	4.21995e-19
PLXNB3	ENSG00000198753	1.27612	2.69649e-21
PLXNC1	ENSG00000136040	0.649689	2.12092e-21
PNMA3	ENSG00000183837	-0.755216	4.4521e-19
PNPLA1	ENSG00000180316	0.824751	3.5776e-21
PNPLA2	ENSG00000177666	0.634594	3.41484e-20
PNPT1	ENSG00000138035	-0.672226	1.41517e-15
PODN	ENSG00000174348	-0.891834	6.67279e-21
POLQ	ENSG00000051341	0.699458	2.19732e-23
PPARG	ENSG00000132170	1.14184	9.52954e-28
PPBP	ENSG00000163736	1.28633	1.12588e-26
PPM1H	ENSG00000111110	0.611062	1.14062e-19
PPM1K	ENSG00000163644	-0.658766	4.96637e-25
PPP1R3B	ENSG00000173281	0.605644	7.8598e-15
PPP2R2B	ENSG00000156475	-0.867594	1.59051e-26
PRDM5	ENSG00000138738	0.841088	6.53557e-16
PRDX2	ENSG00000167815	0.621467	8.05729e-11
PRDX5	ENSG00000126432	0.636975	4.94336e-23
PRF1	ENSG00000180644	-0.974879	3.12008e-25
PRKAR2B	ENSG00000005249	0.946071	2.05713e-21
PRKCH	ENSG00000027075	-0.69622	2.99529e-38
PRKCQ	ENSG00000065675	-0.668524	4.7627e-32
PRKG1	ENSG00000185532	0.815579	1.70192e-22
PRLR	ENSG00000113494	-1.04592	3.96059e-28
PROK2	ENSG00000163421	0.604991	8.72704e-10
PROM1	ENSG00000007062	0.632954	2.2857e-18
PROS1	ENSG00000184500	1.31225	7.41721e-28
PRR5L	ENSG00000135362	-0.737808	1.58828e-23
PRRT4	ENSG00000224940	1.67981	3.59681e-38
PRSS23	ENSG00000150687	-1.01621	8.6125e-25
PRTFDC1	ENSG00000099256	0.589806	9.46543e-21
PRTN3	ENSG00000196415	2.1422	1.36507e-33
PRUNE2	ENSG00000106772	0.869092	2.65476e-12
PSTPIP2	ENSG00000152229	0.872685	9.85224e-24
PTCH1	ENSG00000185920	-0.767293	1.19767e-27
PTCRA	ENSG00000171611	0.684018	1.22778e-12
PTGDR	ENSG00000168229	-0.803919	1.66468e-26
PTGDR2	ENSG00000183134	-0.686721	2.8822e-07
PTGDS	ENSG00000107317	-0.645495	5.08026e-11
PTGES	ENSG00000148344	0.900197	4.10309e-22
PTGFR	ENSG00000122420	0.649418	1.38816e-08
PTGS1	ENSG00000095303	0.789658	1.04458e-16
PTH2R	ENSG00000144407	0.613989	1.94233e-24
PTMS	ENSG00000159335	0.675963	8.19009e-12
PTPRF	ENSG00000142949	0.90618	5.42198e-18
PTPRM	ENSG00000173482	-0.737519	2.39035e-18
PTPRN	ENSG00000054356	0.713569	1.10917e-12
PTX3	ENSG00000163661	1.05563	2.82215e-30
PXYLP1	ENSG00000155893	0.717215	1.80515e-26
PYCR1	ENSG00000183010	0.721982	1.14971e-13
PYGL	ENSG00000100504	1.02232	4.30902e-34
PYHIN1	ENSG00000163564	-0.935893	1.48595e-33
QPCT	ENSG00000115828	0.789784	1.37354e-23
R3HDM4	ENSG00000198858	0.594121	3.44049e-12
RAB13	ENSG00000143545	0.72051	2.03934e-29
RAB19	ENSG00000146955	0.790716	1.41677e-21
RAB2B	ENSG00000129472	0.634326	1.55539e-08
RAB31	ENSG00000168461	0.700502	2.76193e-26
RAB32	ENSG00000118508	0.774424	4.71192e-33
RAB36	ENSG00000100228	0.996059	3.314e-28
RAB6B	ENSG00000154917	1.38669	9.65266e-30
RALB	ENSG00000144118	0.629427	1.95536e-20
RALGAPA2	ENSG00000188559	0.756154	9.59708e-30
RAP1GAP	ENSG00000076864	1.68722	1.22198e-13
RASGRF2	ENSG00000113319	-0.661826	4.40017e-25
RASGRP1	ENSG00000172575	-0.627594	1.01846e-28
RASL11A	ENSG00000122035	0.707251	9.75366e-27
REPS2	ENSG00000169891	0.830395	1.19372e-26
RETN	ENSG00000104918	1.6562	2.29231e-28
RFLNB	ENSG00000183688	0.878098	9.76749e-24
RFX2	ENSG00000087903	1.01042	1.007e-27
RGL4	ENSG00000159496	1.2474	4.7185e-31
RGS12	ENSG00000159788	-0.609845	2.54503e-29
RGS16	ENSG00000143333	0.731281	9.46772e-20
RGS18	ENSG00000150681	0.588419	3.22199e-16
RGS6	ENSG00000182732	0.616674	1.34136e-13
RHAG	ENSG00000112077	0.998381	1.39621e-16
RHCE	ENSG00000188672	0.799415	5.49033e-16
RHD	ENSG00000187010	0.975231	1.02874e-13
RHOBTB1	ENSG00000072422	0.662147	7.32538e-11
RILPL1	ENSG00000188026	0.692627	4.42772e-25
RIOK3	ENSG00000101782	0.721055	1.15137e-15
RIPOR3	ENSG00000042062	0.868536	2.12482e-18
RLN3	ENSG00000171136	0.643324	4.79685e-18
RNASE1	ENSG00000129538	0.747929	1.10505e-07
RNASE2	ENSG00000169385	1.14801	1.88775e-24
RNASE3	ENSG00000169397	1.6535	7.65553e-29
RNF10	ENSG00000022840	0.850974	2.67334e-19
RNF11	ENSG00000123091	0.641951	2.56051e-14
RNF125	ENSG00000101695	-0.586152	1.38128e-36
RNF144B	ENSG00000137393	0.681423	2.59956e-22
RNF165	ENSG00000141622	-1.00816	6.09997e-25
RNF182	ENSG00000180537	1.14996	1.23075e-07
RNF208	ENSG00000212864	0.7593	1.52927e-14
RNF24	ENSG00000101236	0.613089	9.06372e-17
ROPN1L	ENSG00000145491	0.740092	1.20411e-23
RORA	ENSG00000069667	-0.815559	1.79342e-31
RORC	ENSG00000143365	-0.723999	1.11695e-18
RPH3A	ENSG00000089169	0.943481	7.07517e-09
RRAGD	ENSG00000025039	0.658811	3.24823e-25
RRM2	ENSG00000171848	0.645032	2.58319e-14
RSAD2	ENSG00000134321	-0.961631	3.1485e-06
RSPH14	ENSG00000100218	1.06657	2.33801e-26
RSU1	ENSG00000148484	0.608133	9.39101e-26
RTL6	ENSG00000188636	-0.630181	4.44686e-32
RTN2	ENSG00000125744	0.665609	2.05758e-24
RTN3	ENSG00000133318	0.6763	3.89186e-28
RTP4	ENSG00000136514	-0.706726	1.09074e-07
RUFY4	ENSG00000188282	-0.885429	3.4783e-14
RUNDC3A	ENSG00000108309	0.847646	5.65639e-09
RUNX3	ENSG00000020633	-0.720906	2.37954e-36
S100A11	ENSG00000163191	0.597787	8.36227e-17
S100A12	ENSG00000163221	1.46397	9.95539e-31
S100A8	ENSG00000143546	1.24063	7.78996e-27
S100A9	ENSG00000163220	1.06663	1.29624e-29
S100P	ENSG00000163993	1.47471	1.06704e-23
S1PR2	ENSG00000267534	-0.75255	3.63668e-38
S1PR5	ENSG00000180739	-1.07641	8.77222e-31
SAMD14	ENSG00000167100	1.67794	3.54699e-29
SAMD3	ENSG00000164483	-0.854544	1.22715e-29
SAMD4A	ENSG00000020577	-1.00946	8.72578e-23
SAMSN1	ENSG00000155307	0.979438	4.48568e-24
SAP30	ENSG00000164105	0.613793	6.51128e-12
SAPCD2	ENSG00000186193	0.630688	2.35533e-14
SARDH	ENSG00000123453	-0.646745	1.99903e-18
SASH1	ENSG00000111961	-0.67735	3.16469e-12
SBK1	ENSG00000188322	-0.978596	1.75908e-37
SCD	ENSG00000099194	0.790454	3.57353e-30
SCD5	ENSG00000145284	-0.606701	5.55637e-15
SCN1B	ENSG00000105711	0.693684	4.51815e-14
SCN5A	ENSG00000183873	2.14353	3.79073e-25
SCN9A	ENSG00000169432	1.02878	1.50465e-24
SCRG1	ENSG00000164106	0.75508	7.10581e-15
SDC1	ENSG00000115884	1.04848	3.02689e-12
SDC3	ENSG00000162512	-0.720916	5.05724e-16
SDC4	ENSG00000124145	0.591883	3.94338e-20
SDK1	ENSG00000146555	0.747651	2.19269e-12
SEC14L5	ENSG00000103184	0.927618	1.89463e-15
SELENBP1	ENSG00000143416	0.86345	1.64981e-07
SELENOP	ENSG00000250722	0.750979	5.88945e-18
SELP	ENSG00000174175	0.910539	7.95927e-21
SEMA4A	ENSG00000196189	0.604914	4.54017e-18
SEMA4C	ENSG00000168758	-0.61378	7.29645e-32
SEMA6A	ENSG00000092421	0.995871	5.77822e-25
SEMA6B	ENSG00000167680	1.06992	2.70214e-20
2005-09-01	ENSG00000184702	0.814324	3.44903e-24
SERINC2	ENSG00000168528	0.867581	4.68636e-18
SERPINB1	ENSG00000021355	0.782985	3.92659e-28
SERPINB10	ENSG00000242550	1.38067	4.10046e-24
SERPINE1	ENSG00000106366	0.592681	9.71749e-10
SEZ6L	ENSG00000100095	-0.750907	3.41541e-17
SGMS2	ENSG00000164023	0.609013	1.10315e-19
SGSM1	ENSG00000167037	-0.758358	2.16485e-28
SH2D1A	ENSG00000183918	-0.776937	4.92042e-24
SH2D1B	ENSG00000198574	-0.917335	3.53928e-22
SH2D2A	ENSG00000027869	-0.816842	2.60306e-31
SH2D4A	ENSG00000104611	0.814482	2.97198e-19
SH3BGRL2	ENSG00000198478	0.914965	1.0433e-17
SH3PXD2B	ENSG00000174705	0.665097	1.28648e-09
SH3TC2	ENSG00000169247	0.699984	5.20175e-11
SHCBP1	ENSG00000171241	0.749291	1.35892e-20
SHROOM2	ENSG00000146950	1.67803	3.87731e-21
SHROOM4	ENSG00000158352	1.45138	1.26246e-39
SIAH2	ENSG00000181788	1.07529	8.95988e-22
SIDT1	ENSG00000072858	-0.626904	9.91342e-34
SIGIRR	ENSG00000185187	-0.589104	7.97062e-37
SIGLEC1	ENSG00000088827	-1.4221	3.56907e-10
SIPA1L2	ENSG00000116991	0.871159	5.40757e-17
SIRPA	ENSG00000198053	0.60738	1.77647e-22
SIRPG	ENSG00000089012	-0.733579	2.18164e-28
SKA1	ENSG00000154839	0.658639	2.03454e-16
SKAP1	ENSG00000141293	-0.70736	2.10016e-34
SLC11A1	ENSG00000018280	0.807509	3.66442e-20
SLC18A2	ENSG00000165646	0.618933	1.00405e-17
SLC1A3	ENSG00000079215	1.03916	1.04415e-16
SLC1A7	ENSG00000162383	-0.92145	1.06153e-15
SLC22A14	ENSG00000144671	0.794269	4.20822e-31
SLC22A15	ENSG00000163393	0.705345	4.78043e-24
SLC22A16	ENSG00000004809	0.710602	1.04458e-16
SLC22A4	ENSG00000197208	0.770986	1.5414e-23
SLC24A3	ENSG00000185052	1.10809	1.94725e-31
SLC25A37	ENSG00000147454	0.907292	5.79296e-23
SLC26A8	ENSG00000112053	0.883885	5.66359e-13
SLC27A2	ENSG00000140284	0.639676	6.85533e-17
SLC28A3	ENSG00000197506	1.21253	2.61844e-29
SLC2A14	ENSG00000173262	0.960886	8.48055e-09
SLC2A3	ENSG00000059804	0.644277	7.58625e-14
SLC2A4	ENSG00000181856	0.792869	1.96636e-13
SLC2A5	ENSG00000142583	1.2622	2.30028e-30
SLC30A4	ENSG00000104154	-0.602172	1.09e-32
SLC35F3	ENSG00000183780	-0.673512	3.00178e-22
SLC37A3	ENSG00000157800	0.780714	3.12401e-25
SLC40A1	ENSG00000138449	0.810748	2.93171e-31
SLC49A4	ENSG00000138463	0.60838	6.84512e-29
SLC4A1	ENSG00000004939	0.61959	4.59189e-05
SLC4A10	ENSG00000144290	-0.894086	1.3454e-12
SLC4A4	ENSG00000080493	-0.791074	2.49549e-26
SLC51A	ENSG00000163959	2.14959	5.69421e-29
SLC5A9	ENSG00000117834	0.856467	1.19135e-13
SLC6A19	ENSG00000174358	0.809579	7.88322e-08
SLC6A9	ENSG00000196517	0.763922	2.45357e-09
SLC7A11	ENSG00000151012	0.747113	2.36381e-24
SLC8A1	ENSG00000183023	0.857	4.21582e-27
SLC8A3	ENSG00000100678	0.630137	2.87807e-11
SLC9A4	ENSG00000180251	0.602876	1.8202e-09
SLCO4A1	ENSG00000101187	0.795983	5.66483e-18
SLCO4C1	ENSG00000173930	0.65876	2.49882e-27
SLFN12L	ENSG00000205045	-0.693815	3.66793e-31
SLFN14	ENSG00000236320	0.641862	4.55047e-10
SLFN5	ENSG00000166750	-0.741102	1.5306e-25
SLPI	ENSG00000124107	1.76207	2.0559e-36
SMAP2	ENSG00000084070	0.643955	2.49168e-18
SMARCD3	ENSG00000082014	0.869511	1.81897e-29
SMIM1	ENSG00000235169	0.91289	4.02425e-11
SMIM24	ENSG00000095932	0.880489	2.38616e-11
SMIM3	ENSG00000256235	0.652616	3.71523e-24
SMIM5	ENSG00000204323	0.622106	2.27148e-11
SMOX	ENSG00000088826	0.882838	5.44806e-17
SNED1	ENSG00000162804	-0.800464	5.97099e-23
SNX3	ENSG00000112335	0.749332	1.54485e-22
SOCS3	ENSG00000184557	0.898506	3.32862e-13
SOCS5	ENSG00000171150	0.63406	3.68091e-29
SOD2	ENSG00000112096	0.65618	5.02318e-21
SORBS3	ENSG00000120896	-0.702039	1.22801e-35
SORCS2	ENSG00000184985	0.723648	6.61141e-20
SORL1	ENSG00000137642	0.614238	2.04101e-20
SORT1	ENSG00000134243	0.808443	3.88324e-23
SOS2	ENSG00000100485	0.616015	2.99912e-33
SOX13	ENSG00000143842	-0.644595	3.50305e-19
SOX6	ENSG00000110693	0.696711	2.05722e-10
SPARC	ENSG00000113140	0.975021	6.08524e-17
SPATC1	ENSG00000186583	1.3093	2.69737e-24
SPATS2L	ENSG00000196141	-0.879956	2.42167e-08
SPC24	ENSG00000161888	0.630219	3.33401e-18
SPC25	ENSG00000152253	0.625395	9.79368e-18
SPEF2	ENSG00000152582	-0.602194	2.32291e-25
SPINK8	ENSG00000229453	0.745573	5.0514e-28
SPOCD1	ENSG00000134668	0.792863	1.17189e-12
SPOCK2	ENSG00000107742	-0.709543	1.57273e-37
SPON1	ENSG00000262655	-0.642381	5.95612e-17
SPON2	ENSG00000159674	-0.791545	1.50699e-19
SPRY3	ENSG00000168939	0.595812	2.14245e-34
SPTA1	ENSG00000163554	1.12798	2.57422e-17
SPTB	ENSG00000070182	0.96799	3.10639e-11
SPX	ENSG00000134548	0.975776	6.27811e-22
SRCIN1	ENSG00000277363	0.600791	2.12782e-21
SRGAP1	ENSG00000196935	0.778619	7.53067e-12
SRGN	ENSG00000122862	0.842537	3.97578e-31
SRPK1	ENSG00000096063	0.839703	4.05885e-29
ST3GAL5	ENSG00000115525	-0.687613	3.94271e-38
ST6GALNAC3	ENSG00000184005	1.1926	3.94271e-38
ST6GALNAC6	ENSG00000160408	-0.657047	4.32315e-34
ST8SIA1	ENSG00000111728	-0.818795	5.45413e-22
ST8SIA5	ENSG00000101638	0.665793	1.2422e-19
STAB2	ENSG00000136011	1.58838	8.24917e-29
STAT4	ENSG00000138378	-0.656807	4.90735e-32
STOM	ENSG00000148175	1.01293	6.50762e-33
STON2	ENSG00000140022	0.683825	5.42727e-14
STOX2	ENSG00000173320	1.49823	2.15419e-29
STRADB	ENSG00000082146	0.615447	3.76881e-05
STXBP5	ENSG00000164506	0.594752	5.0106e-38
SUCNR1	ENSG00000198829	0.910591	2.31116e-20
SULT1B1	ENSG00000173597	1.00023	1.76448e-29
SUSD4	ENSG00000143502	-0.682798	6.42279e-17
SYN2	ENSG00000157152	0.82713	1.20527e-21
SYTL2	ENSG00000137501	-0.884409	2.02857e-27
SYTL4	ENSG00000102362	0.78388	6.80199e-18
TACSTD2	ENSG00000184292	1.17945	1.44795e-15
TAGLN2	ENSG00000158710	0.71176	2.02931e-24
TAL1	ENSG00000162367	0.725015	4.73711e-15
TALDO1	ENSG00000177156	0.59355	7.82964e-26
TARM1	ENSG00000248385	1.30657	6.18619e-30
TBC1D4	ENSG00000136111	-0.684867	5.71838e-27
TBC1D8	ENSG00000204634	0.653859	4.88312e-14
TBX21	ENSG00000073861	-0.936253	5.52612e-29
TBXA2R	ENSG00000006638	0.632899	1.86795e-12
TC2N	ENSG00000165929	-0.592472	1.40196e-20
TCF7	ENSG00000081059	-0.807637	2.07935e-28
TCN1	ENSG00000134827	1.54754	2.15828e-32
TCP11L2	ENSG00000166046	0.629468	1.19797e-24
TCTEX1D1	ENSG00000152760	1.2265	5.09396e-25
TDRD9	ENSG00000156414	1.33693	8.16557e-23
TDRP	ENSG00000180190	0.69895	3.43936e-16
TEAD3	ENSG00000007866	0.729173	1.21659e-23
TECPR2	ENSG00000196663	0.607005	1.27974e-16
TENM1	ENSG00000009694	0.883345	1.28223e-17
TENT5C	ENSG00000183508	0.799248	3.38942e-09
TESMIN	ENSG00000132749	0.621411	9.85746e-32
TESPA1	ENSG00000135426	-0.722684	1.18014e-31
TEX2	ENSG00000136478	0.693971	2.39084e-42
TFDP1	ENSG00000198176	0.597995	6.16078e-20
TFF3	ENSG00000160180	1.09864	2.98186e-23
TFPI	ENSG00000003436	0.91214	7.44537e-22
TG	ENSG00000042832	0.779216	7.49911e-19
TGFA	ENSG00000163235	0.724371	9.60331e-17
TGFB1I1	ENSG00000140682	1.14537	8.26922e-25
TGFBI	ENSG00000120708	-0.701253	2.24606e-16
TGFBR3	ENSG00000069702	-1.0045	5.71634e-31
TGM2	ENSG00000198959	0.785903	3.1864e-11
THBS1	ENSG00000137801	1.08674	1.26377e-19
THEMIS	ENSG00000172673	-0.710344	1.67717e-23
TICRR	ENSG00000140534	0.764564	2.68926e-23
TIFAB	ENSG00000255833	-0.97863	1.04946e-31
TIGIT	ENSG00000181847	-0.970372	1.70247e-35
TIMP1	ENSG00000102265	0.721311	4.95619e-25
TIMP3	ENSG00000100234	0.787375	1.00389e-20
TIMP4	ENSG00000157150	0.691656	5.0514e-28
TJP3	ENSG00000105289	-0.602295	1.21979e-21
TK1	ENSG00000167900	0.730214	4.69849e-20
TLE2	ENSG00000065717	-0.66729	1.00954e-26
TLR2	ENSG00000137462	0.601291	2.38347e-14
TLR3	ENSG00000164342	-0.891213	1.11809e-27
TLR5	ENSG00000187554	0.99389	2.29983e-21
TLR7	ENSG00000196664	-0.735609	1.8694e-21
TM4SF19	ENSG00000145107	-0.735466	1.09448e-16
TMC5	ENSG00000103534	0.786444	3.48461e-17
TMCC2	ENSG00000133069	1.12708	3.21804e-18
TMCO3	ENSG00000150403	0.642064	4.75049e-34
TMED8	ENSG00000100580	0.741098	1.78574e-28
TMEM119	ENSG00000183160	1.02292	2.63921e-16
TMEM158	ENSG00000249992	0.731763	3.95643e-08
TMEM204	ENSG00000131634	-0.628913	4.96018e-22
TMEM229B	ENSG00000198133	-0.7996	1.47911e-37
TMEM253	ENSG00000232070	0.674505	6.27341e-20
TMEM255A	ENSG00000125355	-0.961895	4.23414e-12
TMEM268	ENSG00000157693	-0.645761	1.13318e-25
TMEM38A	ENSG00000072954	0.717732	2.6658e-28
TMEM40	ENSG00000088726	0.814603	1.95151e-18
TMEM45A	ENSG00000181458	1.22281	2.96723e-27
TMEM51	ENSG00000171729	-0.741621	1.14969e-15
TMEM52B	ENSG00000165685	1.08889	1.95257e-33
TMEM54	ENSG00000121900	0.6415	4.81012e-19
TMEM56	ENSG00000152078	1.04299	1.76289e-18
TMEM86A	ENSG00000151117	-0.611167	1.8021e-24
TMEM88	ENSG00000167874	0.626111	4.56796e-19
TMEM92	ENSG00000167105	1.06308	2.9854e-22
TMIGD3	ENSG00000121933	1.03771	9.14328e-15
TMOD1	ENSG00000136842	0.696805	3.12096e-07
TMX4	ENSG00000125827	0.605683	6.33552e-27
TNFAIP6	ENSG00000123610	0.717036	1.8567e-08
TNFAIP8L3	ENSG00000183578	0.63462	9.58855e-07
TNFRSF25	ENSG00000215788	-0.721161	2.51317e-26
TNNT1	ENSG00000105048	-0.595965	1.74709e-07
TOP2A	ENSG00000131747	0.687512	1.30871e-17
TP53I11	ENSG00000175274	0.659911	2.0095e-20
TP53I3	ENSG00000115129	0.892078	7.26332e-29
TP73	ENSG00000078900	0.69741	1.31902e-16
TPM1	ENSG00000140416	0.705973	5.55818e-38
TPPP3	ENSG00000159713	-0.794982	6.88162e-16
TPRG1	ENSG00000188001	-0.616506	6.31357e-19
TPST1	ENSG00000169902	1.30947	3.99725e-23
TPX2	ENSG00000088325	0.671933	1.0228e-20
TRABD2A	ENSG00000186854	-0.594662	1.21662e-16
TRAF5	ENSG00000082512	-0.585794	1.726e-31
TREML1	ENSG00000161911	1.11903	6.29807e-20
TRHDE	ENSG00000072657	0.821583	1.95158e-18
TRIB2	ENSG00000071575	-0.592133	1.39529e-25
TRIM10	ENSG00000204613	0.617641	2.12065e-06
TRIM58	ENSG00000162722	0.93346	1.06533e-10
TRIM9	ENSG00000100505	0.6415	4.3576e-13
TRIP13	ENSG00000071539	0.605679	5.87228e-15
TRIQK	ENSG00000205133	0.788193	5.59052e-34
TRPM2	ENSG00000142185	0.683531	3.29862e-19
TRPM6	ENSG00000119121	0.688411	7.55524e-20
TSC22D3	ENSG00000157514	0.777316	3.52053e-20
TSEN54	ENSG00000182173	-0.674469	6.38063e-35
TSPAN2	ENSG00000134198	0.836941	2.67057e-29
TSPAN9	ENSG00000011105	0.919198	1.09314e-17
TSPO	ENSG00000100300	0.741508	9.06486e-30
TSPO2	ENSG00000112212	0.64156	2.52032e-09
TTC16	ENSG00000167094	-0.730186	1.90075e-19
TTC21A	ENSG00000168026	-0.592981	3.09866e-14
TTC24	ENSG00000187862	-0.606961	1.76525e-19
TTC39B	ENSG00000155158	-0.59767	8.35248e-31
TTC7B	ENSG00000165914	0.698629	1.34763e-23
TTK	ENSG00000112742	0.585814	1.05521e-14
TTYH2	ENSG00000141540	-0.691172	9.45324e-31
TUBA4A	ENSG00000127824	0.585107	7.57119e-27
TUBB1	ENSG00000101162	0.698678	1.64015e-12
TWIST2	ENSG00000233608	0.655407	8.23286e-14
TXN	ENSG00000136810	0.8378	1.42125e-32
TYMS	ENSG00000176890	0.746843	5.17437e-18
UBAP1	ENSG00000165006	0.595628	8.67756e-26
UBASH3A	ENSG00000160185	-0.7464	4.82794e-28
UBB	ENSG00000170315	0.598543	1.22973e-07
UBE2C	ENSG00000175063	0.673958	1.43432e-25
UBE2J1	ENSG00000198833	0.658902	2.29263e-26
UBTD1	ENSG00000165886	0.716639	1.72122e-26
UBXN6	ENSG00000167671	0.690427	2.95653e-09
UCHL1	ENSG00000154277	0.626413	3.31671e-12
UGCG	ENSG00000148154	1.01827	1.1997e-31
UHRF1	ENSG00000276043	0.618559	4.52831e-17
ULK1	ENSG00000177169	0.594312	2.02607e-27
UPB1	ENSG00000100024	0.591774	3.04185e-09
UPP1	ENSG00000183696	0.778276	1.16804e-27
USP18	ENSG00000184979	-1.29853	2.83425e-12
VEGFC	ENSG00000150630	0.599676	1.77581e-17
VEPH1	ENSG00000197415	1.17116	1.03297e-27
VNN1	ENSG00000112299	1.32465	5.15748e-22
VNN2	ENSG00000112303	0.76351	3.94081e-22
VSIG1	ENSG00000101842	-0.605985	1.18567e-19
VSIG10	ENSG00000176834	0.943715	4.84412e-23
VSIG4	ENSG00000155659	1.2214	7.60392e-13
VSTM1	ENSG00000189068	0.611977	1.02987e-14
VWF	ENSG00000110799	0.696894	1.62077e-12
WASF1	ENSG00000112290	0.692774	1.34289e-24
WASF3	ENSG00000132970	0.881791	1.98238e-15
WDFY3	ENSG00000163625	0.70952	1.27459e-20
WFDC1	ENSG00000103175	1.89306	2.39874e-24
WIPI1	ENSG00000070540	0.609022	7.61466e-31
WNT5B	ENSG00000111186	0.718064	9.12086e-18
WNT7A	ENSG00000154764	-0.755189	9.31159e-24
XAF1	ENSG00000132530	-0.749654	2.41511e-08
XCL2	ENSG00000143185	-0.667132	8.81595e-14
XK	ENSG00000047597	1.02808	1.70512e-16
YBX3	ENSG00000060138	0.655927	6.28504e-08
YOD1	ENSG00000180667	0.853728	1.86686e-15
YPEL4	ENSG00000166793	0.626739	1.30428e-11
YWHAH	ENSG00000128245	0.709834	1.28438e-38
ZAP70	ENSG00000115085	-0.821647	1.28287e-37
ZBTB16	ENSG00000109906	0.600464	6.01863e-08
ZDHHC14	ENSG00000175048	-0.633506	5.44639e-36
ZDHHC19	ENSG00000163958	1.75576	1.61503e-20
ZFYVE28	ENSG00000159733	-0.649017	2.3756e-28
ZNF281	ENSG00000162702	0.647987	7.07309e-34
ZNF287	ENSG00000141040	-0.592712	1.36367e-25
ZNF365	ENSG00000138311	-0.622253	1.76714e-15
ZNF385D	ENSG00000151789	0.921471	2.69914e-23
ZNF469	ENSG00000225614	-0.58985	1.40848e-27
ZNF483	ENSG00000173258	-0.680116	2.19039e-31
ZNF540	ENSG00000171817	-0.618116	4.65263e-26
ZNF600	ENSG00000189190	-0.697083	2.03934e-29
ZNF608	ENSG00000168916	1.99628	8.45178e-31
ZNF618	ENSG00000157657	-0.654955	2.8679e-31
ZNF683	ENSG00000176083	-1.04095	2.7737e-16
ZNF703	ENSG00000183779	-1.20332	1.01918e-26
ZNF781	ENSG00000196381	-0.613173	1.43659e-21
ZNF793	ENSG00000188227	-0.603233	2.5484e-24
ZNF831	ENSG00000124203	-0.744081	5.30088e-39
ZSWIM5	ENSG00000162415	-0.72832	9.73485e-28
ZWINT	ENSG00000122952	0.591783	5.57644e-16
