# Supplementary material for: Blood transcriptome responses in patients correlate with severity of COVID-19 disease
Source: Front Immunol. 2023 Jan 20;13:1043219. doi: 10.3389/fimmu.2022.1043219 (PMC9896980; doi:10.3389/fimmu.2022.1043219)
Supplement: Supplementary Data Sheet 12 — ANOVA_sevCAT_WGCNA_cluster_230622.txt. [file DataSheet_12.xlsx]

## Sheet: S12_ANOVA_sevCAT_WGCNA_cluster_
module_name	no.genes	p.value	adj.p.value
yellow	811	2.48543e-61	5.46796e-60
greenyellow	298	5.60852e-49	6.16938e-48
turquoise	3665	6.16067e-47	4.51783e-46
purple	303	2.09361e-40	1.15149e-39
midnightblue	112	3.13106e-35	1.37767e-34
magenta	345	1.42793e-31	5.23573e-31
pink	397	3.59706e-30	1.1305e-29
blue	3627	2.0659e-27	5.68122e-27
salmon	141	1.61867e-25	3.95674e-25
black	398	8.65926e-23	1.90504e-22
tan	162	2.73986e-22	5.47972e-22
royalblue	49	2.25961e-19	4.14263e-19
red	518	1.02032e-12	1.7267e-12
darkred	44	8.00649e-11	1.25816e-10
grey60	71	9.582e-11	1.40536e-10
brown	1231	8.96447e-08	1.23261e-07
cyan	124	6.58787e-07	8.52548e-07
green	597	1.54656e-06	1.89024e-06
lightcyan	93	0.000105724	0.000122417
lightyellow	52	0.0088542	0.00973962
grey	6114	0.0736994	0.0772089
lightgreen	68	0.0895062	0.0895062
