# Supplementary material for: Blood transcriptome responses in patients correlate with severity of COVID-19 disease
Source: Front Immunol. 2023 Jan 20;13:1043219. doi: 10.3389/fimmu.2022.1043219 (PMC9896980; doi:10.3389/fimmu.2022.1043219)
Supplement: Supplementary Data Sheet 13 — WGCNA_geneInfo_220622.txt. [file DataSheet_13.xlsx]

## Sheet: S13_WGCNA_geneInfo_220622
ens_gene_id	geneSymbol	gene_symbol	entrezgene_id	uniprotswissprot	description	refseq_mrna	moduleColor	GS.datTraits...1.	p.GS.datTraits...1.	MM.yellow	p.MM.yellow	MM.turquoise	p.MM.turquoise	MM.greenyellow	p.MM.greenyellow	MM.midnightblue	p.MM.midnightblue	MM.magenta	p.MM.magenta	MM.pink	p.MM.pink	MM.tan	p.MM.tan	MM.blue	p.MM.blue	MM.royalblue	p.MM.royalblue	MM.salmon	p.MM.salmon	MM.purple	p.MM.purple	MM.darkred	p.MM.darkred	MM.brown	p.MM.brown	MM.black	p.MM.black	MM.cyan	p.MM.cyan	MM.lightyellow	p.MM.lightyellow	MM.green	p.MM.green	MM.red	p.MM.red	MM.lightgreen	p.MM.lightgreen	MM.grey	p.MM.grey
ENSG00000000003	TSPAN6	TSPAN6	7105	O43657	tetraspanin 6 [Source:HGNC Symbol	Acc:HGNC:11858]	NM_003270	turquoise	-0.466156	3.45997e-16	-0.45157	3.58082e-15	0.569221	6.27154e-25	-0.341658	6.42867e-09	-0.393734	1.35347e-11	0.285321	1.57488e-06	-0.398841	6.95792e-12	0.478514	4.36978e-17	-0.470996	1.55402e-16	0.249287	2.99759e-05	0.258817	1.43295e-05	0.149273	0.01338	0.329941	2.21958e-08	-0.249592	2.929e-05	-0.296493	5.78599e-07	0.400569	5.54123e-12	-0.142613	0.0181789	0.00449117	0.941008	-0.122895	0.0420844	-0.134888	0.0255622	-0.168317
ENSG00000000005	TNMD	TNMD	64102	Q9H2S6	tenomodulin [Source:HGNC Symbol	Acc:HGNC:17757]	NM_022144	grey	NA	NA	NA	NA	NA	NA	NA	NA	NA	NA	NA	NA	NA	NA	NA	NA	NA	NA	NA	NA	NA	NA	NA	NA	NA	NA	NA	NA	NA	NA	NA	NA	NA	NA	NA	NA	NA	NA	NA	NA	NA
ENSG00000000419	DPM1	DPM1	8813	O60762	dolichyl-phosphate mannosyltransferase subunit 1, catalytic [Source:HGNC Symbol	Acc:HGNC:3005]	NM_001317036	green	0.0950404	0.116517	0.13768	0.0226404	-0.0267099	0.659803	0.207682	0.000540508	0.258711	1.44503e-05	-0.641361	3.76742e-33	-0.139598	0.0208038	0.0535752	0.377016	0.103544	0.0871336	-0.231987	0.000106402	-0.354726	1.51693e-09	-0.368646	3.02546e-10	-0.141804	0.0188528	0.0381579	0.529371	-0.165719	0.00596624	0.387181	3.12641e-11	-0.100501	0.0968769	0.776172	2.04887e-56	0.0481279	0.427501	0.0430005	0.478412	-0.424246
ENSG00000000457	SCYL3	SCYL3	57147	Q8IZE3	SCY1 like pseudokinase 3 [Source:HGNC Symbol	Acc:HGNC:19285]	NM_020423	green	0.23395	9.25865e-05	0.258479	1.47163e-05	-0.313369	1.17397e-07	0.0500103	0.409628	0.369326	2.7908e-10	-0.564339	1.91691e-24	0.146922	0.0149291	-0.178312	0.00305777	0.504336	4.37954e-19	-0.496094	1.98558e-18	-0.569157	6.365e-25	-0.254332	2.03544e-05	-0.297737	5.16168e-07	0.282848	1.95448e-06	0.404117	3.45718e-12	-0.296739	5.6571e-07	0.0244547	0.686944	0.648644	4.17792e-34	-0.219193	0.00025591	0.120453	0.0463709	-0.329472
ENSG00000000460	C1orf112	C1orf112	55732	NA	chromosome 1 open reading frame 112 [Source:HGNC Symbol	Acc:HGNC:25565]	NM_001320051	grey	0.239829	6.0614e-05	0.284507	1.69123e-06	0.0806839	0.182985	0.168216	0.00524386	-0.0104542	0.863232	-0.261298	1.17681e-05	-0.0625174	0.302482	0.0688378	0.256121	-0.113466	0.0607002	-0.17567	0.00353089	-0.132544	0.0282609	0.00593762	0.922062	0.158062	0.00876891	-0.0571507	0.345958	0.125456	0.0379514	0.113126	0.0614821	-0.187378	0.00183869	0.297941	5.06556e-07	0.0215512	0.722479	-0.0234024	0.699749	-0.399178
ENSG00000000938	FGR	FGR	2268	P09769	FGR proto-oncogene, Src family tyrosine kinase [Source:HGNC Symbol	Acc:HGNC:3697]	NM_005248	turquoise	0.617261	3.63151e-30	0.574709	1.74649e-25	-0.956524	1.40403e-147	0.549594	5.01696e-23	0.713653	6.02872e-44	-0.558769	6.70583e-24	0.680266	1.42049e-38	-0.66679	1.32972e-36	0.921643	7.83057e-114	-0.464207	4.7586e-16	-0.563529	2.30346e-24	-0.562422	2.95743e-24	-0.684076	3.765e-39	0.556961	1.00192e-23	0.315971	9.0984e-08	-0.523002	1.22228e-20	0.372099	2.00378e-10	0.136676	0.0236556	0.1902	0.00156207	0.191802	0.00142248	0.210916
ENSG00000000971	CFH	CFH	3075	P08603	complement factor H [Source:HGNC Symbol	Acc:HGNC:4883]	NM_000186	turquoise	-0.38089	6.86496e-11	-0.271072	5.31297e-06	0.479604	3.62573e-17	-0.37148	2.1581e-10	-0.440786	1.8785e-14	0.261356	1.17133e-05	-0.319457	6.44144e-08	0.221939	0.000212862	-0.414602	8.2969e-13	0.140875	0.0196546	0.210934	0.000439343	0.474668	8.39516e-17	0.311875	1.35758e-07	-0.287319	1.32078e-06	0.0959759	0.112948	0.160754	0.00767264	-0.212465	0.000398073	0.0249159	0.681359	-0.268888	6.36331e-06	-0.023228	0.701878	-0.0586122
ENSG00000001036	FUCA2	FUCA2	2519	Q9BTY2	alpha-L-fucosidase 2 [Source:HGNC Symbol	Acc:HGNC:4008]	NM_032020	grey	0.415661	7.1633e-13	0.439068	2.43323e-14	-0.312836	1.23659e-07	0.340018	7.66997e-09	0.191573	0.00144174	-0.205342	0.000626227	0.148181	0.0140811	-0.450959	3.93953e-15	0.122199	0.0432715	-0.194096	0.0012425	0.255056	1.92412e-05	-0.00560437	0.926424	0.0127049	0.834174	-0.0325228	0.591938	0.387716	2.92203e-11	-0.209764	0.000473532	-0.0158306	0.7942	0.0931774	0.123888	-0.156808	0.00932607	-0.0712675	0.239679	0.0821661
ENSG00000001084	GCLC	GCLC	2729	P48506	glutamate-cysteine ligase catalytic subunit [Source:HGNC Symbol	Acc:HGNC:4311]	NM_001498	red	0.0862807	0.154352	-0.0366956	0.545281	0.0368655	0.54342	0.356718	1.21011e-09	0.0719348	0.235296	-0.165731	0.00596236	0.0882943	0.144924	0.100659	0.0963487	-0.115352	0.0565127	0.129496	0.0321317	0.0164332	0.78655	-0.213106	0.000381889	0.00218342	0.971301	-0.101377	0.0939849	-0.411057	1.35182e-12	0.406525	2.50183e-12	-0.104632	0.0838462	0.107964	0.0743969	0.794841	5.95538e-61	-0.0500479	0.409275	-0.119107
ENSG00000001167	NFYA	NFYA	4800	P23511	nuclear transcription factor Y subunit alpha [Source:HGNC Symbol	Acc:HGNC:7804]	NM_002505	blue	0.395354	1.09728e-11	0.34933	2.77602e-09	-0.678746	2.39959e-38	0.282505	2.0135e-06	0.586891	9.37417e-27	-0.531231	2.34929e-21	0.422669	2.67411e-13	-0.434437	4.85126e-14	0.840962	1.61796e-74	-0.520389	2.04407e-20	-0.630712	8.45266e-32	-0.419823	4.00063e-13	-0.515906	4.8893e-20	0.506378	2.99195e-19	0.417215	5.76886e-13	-0.525442	7.52994e-21	0.143594	0.0173894	0.371828	2.06995e-10	0.0197411	0.744946	0.201911	0.000774851	-0.112982
ENSG00000001460	STPG1	STPG1	90529	Q5TH74	sperm tail PG-rich repeat containing 1 [Source:HGNC Symbol	Acc:HGNC:28070]	NM_001199012	blue	-0.15603	0.00968707	-0.141259	0.0193198	0.444693	1.03752e-14	-0.0945846	0.118288	-0.30175	3.5584e-07	0.151203	0.0122163	-0.316544	8.59917e-08	0.379371	8.27964e-11	-0.456241	1.71482e-15	0.0998917	0.0989283	0.00819382	0.892601	0.10626	0.0791135	0.36112	7.30394e-10	-0.20825	0.000521409	-0.160071	0.00793857	0.289342	1.10377e-06	-0.143395	0.0175471	0.0887502	0.142851	-0.131479	0.0295648	-0.0558881	0.356735	-0.206146
ENSG00000001461	NIPAL3	NIPAL3	57185	Q6P499	NIPA like domain containing 3 [Source:HGNC Symbol	Acc:HGNC:25233]	NM_001322854	turquoise	-0.684966	2.75285e-39	-0.657429	2.71372e-35	0.911839	3.62084e-107	-0.620975	1.3093e-30	-0.784365	2.37939e-58	0.6809	1.14033e-38	-0.609153	3.21431e-29	0.635694	2.0029e-32	-0.820136	6.54811e-68	0.488484	7.73689e-18	0.509107	1.79111e-19	0.60533	8.79285e-29	0.602076	2.04906e-28	-0.462253	6.53752e-16	-0.194813	0.00119069	0.337698	9.82857e-09	-0.349652	2.6785e-09	-0.272094	4.87987e-06	-0.28409	1.75404e-06	-0.169013	0.00503046	-0.0970747
ENSG00000001497	LAS1L	LAS1L	81887	Q9Y4W2	LAS1 like, ribosome biogenesis factor [Source:HGNC Symbol	Acc:HGNC:25726]	NM_001170649	turquoise	-0.648086	4.95626e-34	-0.618825	2.36716e-30	0.907399	2.11745e-104	-0.656835	3.27396e-35	-0.720724	3.48559e-45	0.792014	3.10257e-60	-0.691235	2.93829e-40	0.65533	5.25908e-35	-0.863847	5.63225e-83	0.457262	1.45765e-15	0.638262	9.43438e-33	0.680636	1.24986e-38	0.70038	1.01197e-41	-0.489865	6.06019e-18	-0.180558	0.00270159	0.301363	3.68939e-07	-0.328181	2.66187e-08	-0.423775	2.28421e-13	-0.293796	7.3967e-07	-0.178013	0.00310825	-0.0208445
ENSG00000001561	ENPP4	ENPP4	22875	Q9Y6X5	ectonucleotide pyrophosphatase/phosphodiesterase 4 [Source:HGNC Symbol	Acc:HGNC:3359]	NM_014936	grey	0.106635	0.0780564	0.112481	0.0629875	0.184396	0.00217911	0.326048	3.31233e-08	0.0431239	0.47715	-0.246491	3.70208e-05	-0.176389	0.00339613	0.0331267	0.585075	-0.244265	4.37169e-05	-0.136172	0.0241808	-0.124511	0.0394339	0.0427001	0.481494	0.221357	0.000221374	-0.169616	0.00487426	-0.0816929	0.177552	0.26619	7.93481e-06	-0.256624	1.70251e-05	0.498928	1.18619e-18	0.06172	0.308702	-0.0220424	0.716423	-0.258287
ENSG00000001617	SEMA3F	SEMA3F	6405	NA	semaphorin 3F [Source:HGNC Symbol	Acc:HGNC:10728]	NM_001318798	yellow	0.480415	3.15452e-17	0.53207	1.98083e-21	-0.518905	2.73236e-20	0.306426	2.29058e-07	0.467149	2.93861e-16	-0.332893	1.6322e-08	0.399821	6.11637e-12	-0.378796	8.88624e-11	0.441822	1.60606e-14	-0.29871	4.719e-07	-0.376294	1.20672e-10	-0.289506	1.08776e-06	-0.237608	7.12217e-05	0.217628	0.00028395	0.210772	0.000443925	-0.267126	7.35159e-06	0.173696	0.00392665	0.0749525	0.216179	-0.00471699	0.938048	0.152794	0.0113245	0.0376422
ENSG00000001626	CFTR	CFTR	1080	P13569	cystic fibrosis transmembrane conductance regulator [Source:HGNC Symbol	Acc:HGNC:1884]	NM_000492	grey	0.0349148	0.564969	-0.00153181	0.979863	-0.0833598	0.168841	-0.023284	0.701194	0.101405	0.0938954	-0.016678	0.783449	0.0662613	0.274391	-0.137416	0.022903	0.127853	0.0344	-0.166081	0.0058561	-0.134325	0.0261892	-0.0379133	0.532015	-0.0819172	0.176361	0.183596	0.00227972	0.057418	0.343703	-0.109452	0.0704652	0.10862	0.0726423	-0.00863141	0.886902	-0.0139332	0.818408	0.0572072	0.345481	0.0214514
ENSG00000001629	ANKIB1	ANKIB1	54467	Q9P2G1	ankyrin repeat and IBR domain containing 1 [Source:HGNC Symbol	Acc:HGNC:22215]	NM_019004	turquoise	-0.246562	3.6824e-05	-0.185895	0.0020014	0.557052	9.81996e-24	-0.452767	2.96853e-15	-0.383353	5.05561e-11	0.255626	1.84065e-05	-0.407176	2.29152e-12	0.264203	9.32121e-06	-0.473044	1.10328e-16	-0.00995361	0.869721	0.141386	0.0192097	0.564257	1.95297e-24	0.533771	1.39949e-21	-0.272165	4.85147e-06	0.285798	1.51036e-06	0.0381299	0.529672	-0.399968	5.99845e-12	0.203739	0.000692037	-0.428086	1.22885e-13	-0.107314	0.0761679	-0.203529
ENSG00000001630	CYP51A1	CYP51A1	1595	NA	cytochrome P450 family 51 subfamily A member 1 [Source:HGNC Symbol	Acc:HGNC:2649]	NM_000786	grey	0.352359	1.98016e-09	0.419598	4.12993e-13	-0.347658	3.33983e-09	0.284028	1.76364e-06	0.236042	7.97259e-05	-0.163852	0.00656321	0.219996	0.000242557	-0.313065	1.20933e-07	0.224381	0.000180354	-0.178282	0.00306274	-0.230712	0.000116385	-0.148019	0.0141877	-0.14219	0.0185288	0.135997	0.0243649	0.209806	0.000472245	-0.0696599	0.250473	0.356414	1.25275e-09	-0.0373995	0.537593	0.094568	0.118353	-0.0221769	0.714769	0.100458
ENSG00000001631	KRIT1	KRIT1	889	O00522	KRIT1 ankyrin repeat containing [Source:HGNC Symbol	Acc:HGNC:1573]	NM_001350676	yellow	-0.535782	9.25679e-22	-0.606356	6.72011e-29	0.754539	1.11964e-51	-0.472703	1.16822e-16	-0.556144	1.20025e-23	0.394325	1.25402e-11	-0.580697	4.21136e-26	0.503692	4.93516e-19	-0.67241	2.06222e-37	0.388776	2.55455e-11	0.365627	4.32062e-10	0.428144	1.21857e-13	0.381109	6.68128e-11	-0.311042	1.47165e-07	-0.252201	2.39933e-05	0.397951	7.81991e-12	-0.198399	0.000960126	-0.0403356	0.50612	-0.0233787	0.700037	-0.0802703	0.185246	-0.0509487
ENSG00000002016	RAD52	RAD52	5893	P43351	RAD52 homolog, DNA repair protein [Source:HGNC Symbol	Acc:HGNC:9824]	NM_001297421	turquoise	-0.463243	5.56679e-16	-0.49648	1.85156e-18	0.548699	6.08465e-23	-0.480998	2.85376e-17	-0.566047	1.29953e-24	0.619882	1.77024e-30	-0.446031	8.45041e-15	0.335092	1.29558e-08	-0.472851	1.13956e-16	0.305152	2.58464e-07	0.389581	2.30587e-11	0.533223	1.56566e-21	0.382378	5.70783e-11	-0.208043	0.000528306	0.0152835	0.80116	-0.0316445	0.601987	-0.183614	0.00227749	-0.380441	7.25688e-11	-0.304058	2.86565e-07	-0.0559792	0.355951	0.139065
ENSG00000002330	BAD	BAD	572	Q92934	BCL2 associated agonist of cell death [Source:HGNC Symbol	Acc:HGNC:936]	NM_004322	turquoise	0.536994	7.20479e-22	0.50519	3.73557e-19	-0.795043	5.28706e-61	0.611399	1.76773e-29	0.623881	5.83875e-31	-0.647513	5.90179e-34	0.636069	1.79486e-32	-0.469475	2.0011e-16	0.686768	1.45564e-39	-0.277829	3.01006e-06	-0.56557	1.44867e-24	-0.666353	1.53465e-36	-0.738478	1.81475e-48	0.451398	3.67884e-15	-0.0456392	0.451809	-0.0909551	0.133147	0.360644	7.71617e-10	0.152648	0.0114039	0.428737	1.11811e-13	0.154022	0.0106764	0.149799
ENSG00000002549	LAP3	LAP3	51056	P28838	leucine aminopeptidase 3 [Source:HGNC Symbol	Acc:HGNC:18449]	NM_015907	black	0.258628	1.45452e-05	0.267081	7.37898e-06	-0.152506	0.0114819	-0.14832	0.01399	-0.0701445	0.247184	0.0232532	0.701571	0.042317	0.485439	-0.384218	4.53759e-11	0.152258	0.0116186	-0.346187	3.92639e-09	0.0325117	0.592065	0.419355	4.27322e-13	-0.0330444	0.586008	0.0782684	0.196485	0.924517	5.93295e-116	-0.569045	6.53204e-25	0.035033	0.563652	-0.0453451	0.454733	-0.450152	4.46771e-15	-0.0210236	0.729004	0.0494368
ENSG00000002586	CD99	CD99	4267	P14209	CD99 molecule (Xg blood group) [Source:HGNC Symbol	Acc:HGNC:7082]	NM_001321370	grey	0.16376	0.00659395	0.0619783	0.306679	-0.114557	0.0582481	-0.0710034	0.24143	-0.0761199	0.20909	0.251642	2.50461e-05	0.424107	2.17833e-13	-0.259226	1.38732e-05	-0.000803991	0.98943	0.138767	0.0215833	0.116233	0.0546402	0.27975	2.55413e-06	-0.081082	0.180827	-0.0291423	0.631023	0.0613202	0.311853	-0.212944	0.000385927	0.0950391	0.116522	-0.487535	9.14553e-18	0.0633126	0.296362	0.0416935	0.491898	0.535488
ENSG00000002587	HS3ST1	HS3ST1	9957	O14792	heparan sulfate-glucosamine 3-sulfotransferase 1 [Source:HGNC Symbol	Acc:HGNC:5194]	NM_005114	tan	-0.391934	1.70669e-11	-0.317536	7.79604e-08	0.517929	3.30415e-20	-0.319253	6.5736e-08	-0.243723	4.55154e-05	0.228515	0.00013568	-0.43062	8.50121e-14	0.832497	1.00924e-71	-0.473692	9.89483e-17	0.176401	0.00339387	0.221161	0.000224323	0.111722	0.0647973	0.368773	2.98032e-10	-0.322249	4.86937e-08	-0.258459	1.47403e-05	0.383793	4.7853e-11	-0.253049	2.24778e-05	0.0088492	0.884069	-0.164773	0.00626229	-0.122199	0.0432706	-0.25968
ENSG00000002726	AOC1	AOC1	26	P19801	amine oxidase copper containing 1 [Source:HGNC Symbol	Acc:HGNC:80]	NM_001091	turquoise	0.323815	4.1569e-08	0.36372	5.40044e-10	-0.406509	2.50755e-12	0.294598	6.87781e-07	0.25423	2.05163e-05	-0.291135	9.4025e-07	0.398343	7.42847e-12	-0.278917	2.74296e-06	0.396133	9.91611e-12	-0.15668	0.00938459	-0.338623	8.90601e-09	-0.287935	1.25074e-06	-0.225652	0.00016533	0.201507	0.000794345	0.190739	0.00151373	-0.270861	5.40662e-06	0.21472	0.000343803	0.14076	0.0197552	0.00376595	0.950521	0.0421192	0.487483	-0.0190206
ENSG00000002745	WNT16	WNT16	51384	NA	Wnt family member 16 [Source:HGNC Symbol	Acc:HGNC:16267]	NM_016087	tan	-0.416346	6.51169e-13	-0.415186	7.65211e-13	0.488876	7.2195e-18	-0.255655	1.83642e-05	-0.312408	1.28912e-07	0.240627	5.718e-05	-0.454219	2.36182e-15	0.65924	1.52714e-35	-0.450274	4.38372e-15	0.302593	3.28853e-07	0.200033	0.00086934	0.0278791	0.645904	0.284584	1.67997e-06	-0.161373	0.00743834	-0.417042	5.90989e-13	0.427091	1.41891e-13	-0.0629773	0.298933	-0.0312018	0.60708	0.0163961	0.78702	-0.0975103	0.107279	-0.144103
ENSG00000002746	HECW1	HECW1	23072	Q76N89	HECT, C2 and WW domain containing E3 ubiquitin protein ligase 1 [Source:HGNC Symbol	Acc:HGNC:22195]	NM_015052	grey	-0.134235	0.0262911	-0.151716	0.0119224	0.22343	0.000192419	-0.171571	0.00439705	-0.253459	2.17776e-05	0.262575	1.06251e-05	-0.2	0.000871123	-0.00124726	0.983603	-0.2156	0.000324546	0.147429	0.014582	0.225539	0.000166625	0.305629	2.47043e-07	0.187357	0.00184091	-0.158721	0.0084886	0.170399	0.00467786	-0.0765507	0.206517	-0.130201	0.0311987	-0.144985	0.0163209	-0.172859	0.00410628	-0.0674012	0.266202	0.127899
ENSG00000002822	MAD1L1	MAD1L1	8379	Q9Y6D9	mitotic arrest deficient 1 like 1 [Source:HGNC Symbol	Acc:HGNC:6762]	NM_001304524	turquoise	-0.517228	3.78609e-20	-0.560485	4.57153e-24	0.615131	6.47885e-30	-0.610662	2.15218e-29	-0.547176	8.43848e-23	0.718698	7.96062e-45	-0.527108	5.39776e-21	0.389528	2.32138e-11	-0.568374	7.62272e-25	0.399039	6.77893e-12	0.542041	2.51178e-22	0.600921	2.76056e-28	0.364871	4.72082e-10	-0.277674	3.05003e-06	-0.0324098	0.593227	0.0211211	0.727797	-0.0270275	0.656015	-0.518796	2.79103e-20	-0.31074	1.5152e-07	-0.0562585	0.353552	0.208044
ENSG00000002834	LASP1	LASP1	3927	Q14847	LIM and SH3 protein 1 [Source:HGNC Symbol	Acc:HGNC:6513]	NM_006148	blue	0.436332	3.66233e-14	0.3723	1.95611e-10	-0.868424	7.47765e-85	0.434452	4.84025e-14	0.557432	9.02699e-24	-0.36071	7.65828e-10	0.688766	7.14099e-40	-0.606672	6.18543e-29	0.919848	1.50161e-112	-0.324663	3.81425e-08	-0.471824	1.35338e-16	-0.485949	1.20795e-17	-0.623525	6.44878e-31	0.546106	1.06079e-22	0.26682	7.53782e-06	-0.605845	7.68422e-29	0.389232	2.4105e-11	-0.000914798	0.987974	0.242633	4.93371e-05	0.204042	0.000679113	0.207999
ENSG00000002919	SNX11	SNX11	29916	Q9Y5W9	sorting nexin 11 [Source:HGNC Symbol	Acc:HGNC:14975]	NM_152244	blue	0.530368	2.79874e-21	0.485894	1.21955e-17	-0.89083	3.47549e-95	0.465472	3.86991e-16	0.652951	1.10617e-34	-0.57799	8.04086e-26	0.6149	6.89696e-30	-0.650481	2.37622e-34	0.925763	6.73027e-117	-0.437203	3.21694e-14	-0.545761	1.14185e-22	-0.528678	3.93756e-21	-0.712293	1.03252e-43	0.57433	1.90946e-25	0.349637	2.68298e-09	-0.550835	3.83508e-23	0.399946	6.01596e-12	0.193911	0.0012562	0.14585	0.0156862	0.209898	0.000469492	0.151828
ENSG00000002933	TMEM176A	TMEM176A	55365	Q96HP8	transmembrane protein 176A [Source:HGNC Symbol	Acc:HGNC:24930]	NM_018487	grey	0.0222047	0.714426	-0.00938805	0.877063	0.00819622	0.89257	0.012842	0.832412	-0.146751	0.0150474	0.0934498	0.122788	0.0587111	0.332927	-0.0569819	0.347387	-0.0209974	0.729329	0.108163	0.0738605	0.174345	0.00379236	0.0747871	0.217197	0.0552164	0.362554	-0.0256257	0.672798	0.109145	0.0712617	-0.121537	0.0444258	0.0371594	0.540209	-0.0873659	0.149215	-0.0786625	0.194234	-0.0629443	0.299186	0.112991
ENSG00000003056	M6PR	M6PR	4074	P20645	mannose-6-phosphate receptor, cation dependent [Source:HGNC Symbol	Acc:HGNC:6752]	NM_002355	salmon	-0.207228	0.000556257	-0.216574	0.000304428	0.430607	8.51663e-14	-0.282043	2.09578e-06	-0.528527	4.05907e-21	0.454832	2.14391e-15	-0.3656	4.33433e-10	0.00812362	0.893515	-0.539887	3.94639e-22	0.370067	2.55505e-10	0.751858	3.99892e-51	0.594358	1.4673e-27	0.424984	1.92116e-13	-0.356412	1.25298e-09	0.160646	0.00771391	0.100721	0.0961455	-0.296334	5.87058e-07	-0.315638	9.40106e-08	-0.294506	6.93545e-07	-0.16875	0.00509999	0.192705
ENSG00000003096	KLHL13	KLHL13	90293	Q9P2N7	kelch like family member 13 [Source:HGNC Symbol	Acc:HGNC:22931]	NM_033495	royalblue	-0.355639	1.36796e-09	-0.416929	6.00335e-13	0.370641	2.38593e-10	-0.0853435	0.158894	-0.349777	2.64159e-09	0.25016	2.80498e-05	-0.0811666	0.18037	0.303308	3.07525e-07	-0.331532	1.88159e-08	0.640142	5.41263e-33	0.258286	1.49426e-05	0.0501148	0.408648	0.205906	0.000604496	-0.222004	0.000211937	-0.416768	6.13985e-13	0.312306	1.30195e-07	-0.0944329	0.118882	-0.0914222	0.131158	0.163268	0.0067608	-0.0690836	0.254423	-0.0495502
ENSG00000003137	CYP26B1	CYP26B1	56603	Q9NR63	cytochrome P450 family 26 subfamily B member 1 [Source:HGNC Symbol	Acc:HGNC:20581]	NM_019885	grey	-0.0561962	0.354086	-0.11085	0.0669286	-0.119341	0.0484422	-0.00114496	0.984948	0.093798	0.121393	-0.0487829	0.421231	0.0793363	0.190429	0.0302908	0.617621	0.185189	0.0020834	0.0547941	0.366242	-0.0491985	0.41728	-0.187005	0.00187849	-0.13876	0.0215894	0.131515	0.0295197	-0.0627403	0.300758	-0.0399795	0.509886	0.0660342	0.276042	0.0112486	0.852953	0.106103	0.079562	0.0393027	0.517081	-0.0668089
ENSG00000003147	ICA1	ICA1	3382	Q05084	islet cell autoantigen 1 [Source:HGNC Symbol	Acc:HGNC:5343]	NM_001350833	greenyellow	0.632391	5.21897e-32	0.535325	1.01705e-21	-0.702184	5.12963e-42	0.872327	1.64647e-86	0.607877	4.50395e-29	-0.622376	8.88137e-31	0.480971	2.86694e-17	-0.506187	3.10113e-19	0.583584	2.09897e-26	-0.336546	1.11083e-08	-0.455863	1.821e-15	-0.61395	8.91502e-30	-0.490042	5.87279e-18	0.409715	1.62372e-12	0.0473108	0.435397	-0.176086	0.00345228	0.208453	0.000514737	0.274681	3.92951e-06	0.325621	3.45974e-08	0.11729	0.052462	0.00869073
ENSG00000003249	DBNDD1	DBNDD1	79007	Q9H9R9	dysbindin domain containing 1 [Source:HGNC Symbol	Acc:HGNC:28455]	NM_024043	turquoise	-0.58865	6.08281e-27	-0.574519	1.82643e-25	0.610909	2.01484e-29	-0.40715	2.29964e-12	-0.543217	1.95969e-22	0.444984	9.9224e-15	-0.356909	1.18414e-09	0.702857	3.97542e-42	-0.505681	3.4086e-19	0.445714	8.87248e-15	0.308309	1.91404e-07	0.182422	0.00243511	0.318335	7.20223e-08	-0.305553	2.48833e-07	-0.404699	3.19822e-12	0.382271	5.7848e-11	-0.0658732	0.277218	-0.212623	0.00039401	0.0317723	0.60052	-0.147779	0.0143471	-0.108574
ENSG00000003393	ALS2	ALS2	57679	Q96Q42	alsin Rho guanine nucleotide exchange factor ALS2 [Source:HGNC Symbol	Acc:HGNC:443]	NM_020919	grey	-0.217268	0.000290805	-0.386353	3.47077e-11	0.183497	0.00229255	-0.0736276	0.22443	-0.205052	0.000637705	0.192488	0.00136637	-0.198746	0.000940168	-0.041428	0.494662	-0.136094	0.0242625	0.496042	2.00438e-18	0.258636	1.45353e-05	0.106358	0.0788374	0.0187003	0.757963	0.00426424	0.943984	-0.245773	3.90659e-05	-0.0243402	0.688333	-0.0578192	0.340336	-0.106323	0.0789345	0.0207538	0.732349	0.0811147	0.18065	0.202759
ENSG00000003400	CASP10	CASP10	843	Q92851	caspase 10 [Source:HGNC Symbol	Acc:HGNC:1500]	NM_032977	blue	0.522322	1.39794e-20	0.550654	3.98912e-23	-0.53913	4.62249e-22	0.289757	1.06367e-06	0.481927	2.43091e-17	-0.250726	2.68647e-05	0.333041	1.60717e-08	-0.548633	6.17168e-23	0.502725	5.90357e-19	-0.615193	6.3717e-30	-0.321376	5.31588e-08	-0.0227426	0.70782	-0.205726	0.000611362	0.34188	6.27576e-09	0.760818	5.32221e-53	-0.60294	1.63831e-28	0.258818	1.43286e-05	0.0693214	0.252788	-0.179161	0.0029184	0.0779036	0.198585	0.0693594
ENSG00000003402	CFLAR	CFLAR	8837	O15519	CASP8 and FADD like apoptosis regulator [Source:HGNC Symbol	Acc:HGNC:1876]	NM_003879	blue	0.558167	7.66793e-24	0.534205	1.28027e-21	-0.889057	2.73982e-94	0.452154	3.26784e-15	0.740799	6.45097e-49	-0.614858	6.97584e-30	0.654381	7.08019e-35	-0.574168	1.98359e-25	0.962279	8.55485e-156	-0.547866	7.27851e-23	-0.710955	1.74867e-43	-0.583018	2.4076e-26	-0.656957	3.1509e-35	0.584252	1.78499e-26	0.318309	7.22086e-08	-0.521749	1.56486e-20	0.375045	1.40442e-10	0.263348	9.98553e-06	0.164171	0.00645751	0.230851	0.000115257	0.0235096
ENSG00000003436	TFPI	TFPI	7035	P10646	tissue factor pathway inhibitor [Source:HGNC Symbol	Acc:HGNC:11760]	NM_001329240	pink	0.493549	3.14115e-18	0.447822	6.41284e-15	-0.666927	1.27137e-36	0.496321	1.90561e-18	0.502951	5.66175e-19	-0.503655	4.96909e-19	0.925033	2.42019e-116	-0.482988	2.02332e-17	0.655248	5.39572e-35	-0.278779	2.77574e-06	-0.546541	9.66777e-23	-0.483373	1.89261e-17	-0.419169	4.38685e-13	0.336746	1.08756e-08	0.0431398	0.476987	-0.275425	3.69085e-06	0.145331	0.0160639	0.213191	0.000379793	0.464949	4.21621e-16	0.0707522	0.243102	-0.0459487
ENSG00000003509	NDUFAF7	NDUFAF7	55471	Q7L592	NADH:ubiquinone oxidoreductase complex assembly factor 7 [Source:HGNC Symbol	Acc:HGNC:28816]	NM_001350024	black	-0.0616157	0.309522	-0.133006	0.0277097	0.152008	0.0117575	0.206473	0.000583356	0.0813232	0.179528	-0.342382	5.94414e-09	-0.186494	0.00193425	0.27117	5.26983e-06	-0.10183	0.0925198	0.128117	0.0340262	-0.173001	0.00407541	-0.369864	2.6178e-10	-0.00433565	0.943048	-0.0588658	0.331653	-0.549575	5.03706e-23	0.419244	4.34054e-13	-0.155702	0.00984294	0.506724	2.80446e-19	0.123561	0.0409748	0.00055607	0.992689	-0.321463
ENSG00000003756	RBM5	RBM5	10181	P52756	RNA binding motif protein 5 [Source:HGNC Symbol	Acc:HGNC:9902]	NM_005778	blue	0.36458	4.88457e-10	0.268734	6.44456e-06	-0.646496	8.04311e-34	0.202908	0.000728619	0.510365	1.41176e-19	-0.521941	1.50705e-20	0.327768	2.77731e-08	-0.41987	3.97464e-13	0.805004	1.26521e-63	-0.405584	2.84004e-12	-0.586078	1.14377e-26	-0.392963	1.49504e-11	-0.650839	2.12831e-34	0.500202	9.39435e-19	0.352103	2.03782e-09	-0.499173	1.13432e-18	0.252102	2.41761e-05	0.307899	1.99053e-07	-0.0367839	0.544313	0.213749	0.000366276	0.0344782
ENSG00000003987	MTMR7	MTMR7	9108	Q9Y216	myotubularin related protein 7 [Source:HGNC Symbol	Acc:HGNC:7454]	NM_004686	grey	0.0141919	0.815097	-0.0125335	0.83638	-0.0188907	0.755577	0.147956	0.0142291	0.0924158	0.127003	-0.0791137	0.19168	-0.0488457	0.420633	-0.0400201	0.509455	0.0202862	0.738156	-0.0051346	0.932576	-0.0201696	0.739608	-0.123805	0.0405752	-0.0437146	0.47113	0.105425	0.0815135	-0.100577	0.0966234	0.0614956	0.310468	0.169709	0.00485033	0.0786111	0.194526	0.132215	0.0286581	0.0202407	0.738722	0.0291847
ENSG00000003989	SLC7A2	SLC7A2	6542	P52569	solute carrier family 7 member 2 [Source:HGNC Symbol	Acc:HGNC:11060]	NM_001008539	grey	0.183741	0.00226127	0.177194	0.00325051	-0.260946	1.2103e-05	0.174446	0.00377181	0.226236	0.000158835	-0.210122	0.000462795	0.139213	0.0211616	-0.149137	0.0134659	0.239571	6.17662e-05	-0.144737	0.016507	-0.152257	0.0116187	-0.19384	0.00126151	-0.210595	0.000448988	0.298723	4.71309e-07	0.0385119	0.525554	-0.0915905	0.130447	0.187615	0.00181384	0.0682761	0.26003	0.0822512	0.174598	0.118358	0.0503349	0.0727654
ENSG00000004059	ARF5	ARF5	381	P84085	ADP ribosylation factor 5 [Source:HGNC Symbol	Acc:HGNC:658]	NM_001662	turquoise	0.48597	1.20362e-17	0.411628	1.25003e-12	-0.816762	6.39613e-67	0.605548	8.30538e-29	0.499716	1.02695e-18	-0.530081	2.96631e-21	0.585486	1.32194e-26	-0.599265	4.22342e-28	0.71914	6.65211e-45	-0.180579	0.00269844	-0.321906	5.04025e-08	-0.578432	7.23816e-26	-0.735943	5.54332e-48	0.445787	8.77321e-15	0.0297777	0.623593	-0.232429	0.000103131	0.301545	3.62712e-07	0.0357151	0.556079	0.335693	1.21583e-08	0.134365	0.0261437	0.255847
ENSG00000004139	SARM1	SARM1	23098	Q6SZW1	sterile alpha and TIR motif containing 1 [Source:HGNC Symbol	Acc:HGNC:17074]	NM_015077	turquoise	-0.677045	4.29734e-38	-0.690589	3.71031e-40	0.89903	1.5158e-99	-0.740872	6.24524e-49	-0.811799	1.68073e-65	0.750165	8.86063e-51	-0.699932	1.19692e-41	0.561105	3.9775e-24	-0.840675	2.02466e-74	0.488653	7.50886e-18	0.667621	1.01198e-36	0.757496	2.69844e-52	0.504769	4.03997e-19	-0.462728	6.05313e-16	-0.108828	0.0720919	0.266329	7.84556e-06	-0.244493	4.2983e-05	-0.421684	3.07554e-13	-0.346335	3.8633e-09	-0.151132	0.0122571	0.0981642
ENSG00000004142	POLDIP2	POLDIP2	26073	Q9Y2S7	DNA polymerase delta interacting protein 2 [Source:HGNC Symbol	Acc:HGNC:23781]	NM_015584	turquoise	0.717176	1.47269e-44	0.708358	4.81796e-43	-0.812932	8.03704e-66	0.552493	2.67418e-23	0.638373	9.13129e-33	-0.469749	1.91211e-16	0.670628	3.7404e-37	-0.574359	1.89659e-25	0.692459	1.88541e-40	-0.481752	2.50581e-17	-0.500512	8.87586e-19	-0.453437	2.67154e-15	-0.451071	3.87132e-15	0.396379	9.60367e-12	0.316966	8.24787e-08	-0.380369	7.32141e-11	0.265858	8.1517e-06	0.0344852	0.569769	0.327938	2.72911e-08	0.105773	0.0805054	0.111054
ENSG00000004399	PLXND1	PLXND1	23129	Q9Y4D7	plexin D1 [Source:HGNC Symbol	Acc:HGNC:9107]	NM_015103	salmon	-0.303228	3.09832e-07	-0.378294	9.45117e-11	0.307374	2.09284e-07	-0.318112	7.36294e-08	-0.424353	2.10291e-13	0.572319	3.05659e-25	-0.238882	6.49389e-05	0.026011	0.668169	-0.352256	2.00322e-09	0.449427	5.00118e-15	0.824292	3.69674e-69	0.44333	1.27725e-14	0.277735	3.03418e-06	-0.3165	8.63638e-08	-0.0744921	0.219021	-0.0316826	0.60155	-0.169631	0.0048704	-0.481253	2.73086e-17	-0.176611	0.00335532	-0.0998909	0.098931	0.290844
ENSG00000004455	AK2	AK2	204	P54819	adenylate kinase 2 [Source:HGNC Symbol	Acc:HGNC:362]	NM_001199199	blue	-0.0623706	0.303621	-0.0453777	0.454408	0.364181	5.11789e-10	0.162456	0.00704406	-0.390779	1.9789e-11	0.217285	0.000290476	-0.357266	1.13684e-09	0.209824	0.00047172	-0.531336	2.29979e-21	0.362837	5.98549e-10	0.519325	2.51712e-20	0.180609	0.00269398	0.412293	1.14104e-12	-0.331038	1.98073e-08	-0.135203	0.0252166	0.292864	8.04774e-07	-0.192424	0.0013715	-0.155273	0.0100501	-0.144305	0.0168354	-0.152115	0.011698	-0.0058586
ENSG00000004468	CD38	CD38	952	P28907	CD38 molecule [Source:HGNC Symbol	Acc:HGNC:1667]	NM_001775	black	0.463123	5.67652e-16	0.611059	1.93591e-29	-0.177996	0.00311118	0.024624	0.684891	0.173157	0.00404156	-0.0764565	0.207078	0.123308	0.041394	-0.318549	7.05082e-08	0.0962803	0.111805	-0.511133	1.22028e-19	-0.193797	0.00126474	0.279655	2.57496e-06	0.199456	0.000900451	0.0249227	0.681277	0.693138	1.47292e-40	-0.390835	1.96487e-11	0.0259968	0.668339	0.0246681	0.684357	-0.387186	3.12472e-11	-0.0712445	0.239831	-0.118959
ENSG00000004478	FKBP4	FKBP4	2288	Q02790	FKBP prolyl isomerase 4 [Source:HGNC Symbol	Acc:HGNC:3720]	NM_002014	grey	-0.101326	0.0941538	-0.0232993	0.701007	0.149275	0.013379	-0.213487	0.000372553	-0.163157	0.00679892	0.22866	0.000134315	-0.0762395	0.208374	0.224013	0.000184934	-0.102115	0.0916045	-0.00411289	0.945969	0.0150341	0.80434	0.146901	0.0149434	0.285113	1.60382e-06	-0.0306088	0.613933	0.103114	0.088458	-0.00736352	0.903428	0.0403098	0.506392	-0.118358	0.0503365	-0.0189571	0.754744	-0.0265779	0.66138	-0.125287
ENSG00000004487	KDM1A	KDM1A	23028	NA	lysine demethylase 1A [Source:HGNC Symbol	Acc:HGNC:29079]	NM_001363654	turquoise	-0.592194	2.52394e-27	-0.51034	1.4185e-19	0.805714	8.11819e-64	-0.532375	1.86154e-21	-0.574483	1.84212e-25	0.771765	2.08375e-55	-0.547311	8.19854e-23	0.614111	8.53631e-30	-0.791359	4.53051e-60	0.448772	5.53655e-15	0.650753	2.18533e-34	0.513197	8.23074e-20	0.824072	4.31336e-69	-0.501955	6.80521e-19	-0.300707	3.92154e-07	0.327993	2.71381e-08	-0.277799	3.01776e-06	-0.381892	6.06313e-11	-0.211554	0.000422163	-0.175105	0.00364047	-0.0785844
ENSG00000004534	RBM6	RBM6	10180	P78332	RNA binding motif protein 6 [Source:HGNC Symbol	Acc:HGNC:9903]	NM_001349194	magenta	-0.36823	3.17843e-10	-0.415558	7.26667e-13	0.386569	3.37773e-11	-0.318344	7.19583e-08	-0.315165	9.84847e-08	0.554961	1.55769e-23	-0.274764	3.90243e-06	0.373853	1.6223e-10	-0.365222	4.53067e-10	0.263963	9.50321e-06	0.258599	1.45784e-05	0.285081	1.6084e-06	0.318184	7.31076e-08	-0.204138	0.000675086	-0.200049	0.000868502	0.0766805	0.205746	-0.00305626	0.959836	-0.402808	4.11679e-12	0.0188761	0.755759	-0.0184317	0.761334	0.160205
ENSG00000004660	CAMKK1	CAMKK1	84254	NA	calcium/calmodulin dependent protein kinase kinase 1 [Source:HGNC Symbol	Acc:HGNC:1469]	NM_172206	turquoise	0.444706	1.03544e-14	0.453516	2.6386e-15	-0.80546	9.51828e-64	0.553673	2.06654e-23	0.732213	2.80195e-47	-0.570356	4.82391e-25	0.605895	7.58456e-29	-0.431572	7.39556e-14	0.787506	4.09211e-59	-0.304463	2.75855e-07	-0.56688	1.07406e-24	-0.737256	3.11394e-48	-0.590637	3.7197e-27	0.46622	3.42388e-16	-0.130522	0.0307815	-0.204402	0.000664089	0.34858	3.01664e-09	0.189446	0.001632	0.334039	1.44744e-08	0.151344	0.0121349	0.0706769
ENSG00000004700	RECQL	RECQL	5965	P46063	RecQ like helicase [Source:HGNC Symbol	Acc:HGNC:9948]	NM_032941	turquoise	-0.255125	1.91391e-05	-0.14591	0.0156429	0.536205	8.48289e-22	-0.249468	2.95674e-05	-0.289276	1.11023e-06	-0.0597467	0.324456	-0.475409	7.40731e-17	0.290114	1.03024e-06	-0.50171	7.11992e-19	0.0815118	0.178518	0.205979	0.000601714	0.283319	1.87604e-06	0.468385	2.39696e-16	-0.411432	1.28404e-12	-0.0642753	0.289064	0.412201	1.15554e-12	-0.409582	1.65332e-12	0.555163	1.48993e-23	-0.274227	4.08239e-06	-0.121192	0.0450372	-0.340456
ENSG00000004766	VPS50	VPS50	55610	Q96JG6	VPS50 subunit of EARP/GARPII complex [Source:HGNC Symbol	Acc:HGNC:25956]	NM_024553	turquoise	-0.503242	5.36524e-19	-0.506344	3.01138e-19	0.839496	5.06539e-74	-0.382102	5.90697e-11	-0.537895	5.97691e-22	0.25045	2.74372e-05	-0.658872	1.71702e-35	0.571661	3.56313e-25	-0.769365	7.21315e-55	0.316071	9.00952e-08	0.511636	1.10898e-19	0.415932	6.8984e-13	0.592438	2.37446e-27	-0.498173	1.36126e-18	-0.273707	4.26467e-06	0.495478	2.21965e-18	-0.453774	2.53341e-15	0.257226	1.62417e-05	-0.138971	0.0213895	-0.179361	0.00288641	-0.315172
ENSG00000004776	HSPB6	HSPB6	126393	O14558	heat shock protein family B (small) member 6 [Source:HGNC Symbol	Acc:HGNC:26511]	NM_144617	pink	0.420002	3.9011e-13	0.340198	7.5232e-09	-0.448217	6.03312e-15	0.349291	2.78812e-09	0.245775	3.90606e-05	-0.148046	0.0141701	0.574583	1.79936e-25	-0.335601	1.22776e-08	0.337399	1.01462e-08	-0.0831058	0.170147	-0.250301	2.77501e-05	-0.204792	0.000648131	-0.297485	5.28269e-07	0.122021	0.0435794	0.0506042	0.404082	-0.198128	0.000976003	0.196815	0.00105635	-0.181137	0.00261618	0.247042	3.55181e-05	0.0272195	0.65373	0.197071
ENSG00000004777	ARHGAP33	ARHGAP33	115703	O14559	Rho GTPase activating protein 33 [Source:HGNC Symbol	Acc:HGNC:23085]	NM_001172630	grey	0.124646	0.0392196	0.0242925	0.688911	-0.120039	0.0471339	0.414307	8.64287e-13	0.0881101	0.145768	0.117834	0.0513697	0.0544691	0.369096	-0.146096	0.0155094	-0.0462633	0.445641	0.207393	0.000550469	-0.0324717	0.592521	-0.135257	0.025158	-0.114695	0.0579442	0.0625101	0.302539	-0.282002	2.10324e-06	0.118005	0.051031	0.141281	0.0193006	-0.33572	1.21239e-08	0.345293	4.33044e-09	0.0529612	0.382516	0.312797
ENSG00000004779	NDUFAB1	NDUFAB1	4706	O14561	NADH:ubiquinone oxidoreductase subunit AB1 [Source:HGNC Symbol	Acc:HGNC:7694]	NM_005003	lightcyan	0.0645438	0.28705	0.299657	4.32308e-07	0.336757	1.08631e-08	-0.0364711	0.547744	-0.146863	0.0149698	-0.00738739	0.903116	-0.338718	8.81537e-09	0.255544	1.8524e-05	-0.518025	3.24308e-20	-0.0406362	0.502953	0.179218	0.00290934	0.151286	0.0121681	0.459825	9.67216e-16	-0.377747	1.01055e-10	-0.0759709	0.209985	0.528552	4.03902e-21	-0.205649	0.000614325	0.030438	0.615913	-0.244359	4.34139e-05	-0.13115	0.0299782	-0.304246
ENSG00000004799	PDK4	PDK4	5166	Q16654	pyruvate dehydrogenase kinase 4 [Source:HGNC Symbol	Acc:HGNC:8812]	NM_002612	grey	-0.0154051	0.799612	-0.0634013	0.295684	0.0368509	0.54358	0.0108388	0.858252	0.0174767	0.773355	0.0812658	0.179837	-0.139593	0.0208082	-0.120057	0.0470994	-0.0978493	0.106058	0.0846378	0.162381	0.456471	1.65323e-15	0.0994661	0.100382	0.105831	0.0803385	-0.0708484	0.242461	0.0213968	0.724388	0.0592792	0.328262	-0.0666291	0.27173	-0.0949485	0.116873	0.0487627	0.421424	0.0423784	0.484805	0.163203
ENSG00000004809	SLC22A16	SLC22A16	85413	Q86VW1	solute carrier family 22 member 16 [Source:HGNC Symbol	Acc:HGNC:20302]	NM_033125	greenyellow	0.542577	2.24321e-22	0.428663	1.1303e-13	-0.583796	1.99401e-26	0.718918	7.27872e-45	0.472483	1.21204e-16	-0.485312	1.35027e-17	0.424003	2.21082e-13	-0.427388	1.35933e-13	0.444996	9.90413e-15	-0.180066	0.00277627	-0.213624	0.000369263	-0.468819	2.23072e-16	-0.388605	2.6106e-11	0.246773	3.62444e-05	0.0219785	0.71721	-0.030334	0.61712	0.143208	0.0176962	0.137322	0.0229976	0.51974	2.32114e-20	0.0685786	0.25792	0.0480948
ENSG00000004838	ZMYND10	ZMYND10	51364	O75800	zinc finger MYND-type containing 10 [Source:HGNC Symbol	Acc:HGNC:19412]	NM_015896	grey	-0.0775102	0.200868	0.0211897	0.726949	0.0918567	0.129328	-0.181992	0.00249438	-0.135034	0.0254021	0.274174	4.10082e-06	-0.0921516	0.128098	0.0105703	0.861729	-0.126427	0.0364762	0.100242	0.097743	0.0319739	0.598209	0.264276	9.26616e-06	0.134993	0.0254464	-0.0519143	0.392007	0.00101322	0.98668	-0.0335399	0.5804	0.0348051	0.566194	-0.273434	4.36333e-06	-0.11514	0.0569706	-0.0131856	0.827996	0.108655
ENSG00000004846	ABCB5	ABCB5	340273	Q2M3G0	ATP binding cassette subfamily B member 5 [Source:HGNC Symbol	Acc:HGNC:46]	NM_001163941	red	0.150778	0.0124647	0.0960235	0.112769	-0.150394	0.0126929	0.392861	1.51478e-11	0.16743	0.00546227	-0.291011	9.50758e-07	0.189307	0.00164519	-0.0610769	0.313781	0.103671	0.0867433	-0.00691819	0.909242	-0.122869	0.0421283	-0.297881	5.09356e-07	-0.127329	0.0351507	0.0888135	0.142566	-0.201363	0.000801372	0.235356	8.37488e-05	0.0123259	0.839053	0.206138	0.000595741	0.59566	1.05638e-27	0.0493727	0.415631	-0.157253
ENSG00000004848	ARX	ARX	170302	Q96QS3	aristaless related homeobox [Source:HGNC Symbol	Acc:HGNC:18060]	NM_139058	grey	0.109744	0.0697154	0.106968	0.0771241	-0.127529	0.0348631	0.0227518	0.707708	0.110688	0.0673315	-0.0874658	0.148749	0.0694598	0.25184	-0.118199	0.0506485	0.119775	0.0476247	-0.168902	0.00505971	-0.117796	0.0514459	0.00530636	0.930326	-0.138731	0.0216175	0.100454	0.0970337	0.106585	0.0781953	-0.0877673	0.147348	0.0559377	0.356308	0.00378592	0.950259	-0.0376682	0.534673	0.0200906	0.74059	0.0421021
ENSG00000004864	SLC25A13	SLC25A13	10165	Q9UJS0	solute carrier family 25 member 13 [Source:HGNC Symbol	Acc:HGNC:10983]	NM_014251	grey	-0.0464295	0.444007	-0.207585	0.000543854	-0.0310644	0.608665	0.410346	1.48976e-12	-0.00690587	0.909403	-0.0926026	0.126233	-0.0528201	0.383788	0.0400019	0.509648	-0.0116058	0.848339	0.387219	3.11175e-11	0.257566	1.58135e-05	-0.320331	5.90287e-08	-0.0672814	0.267054	-0.0422856	0.485763	-0.471702	1.38124e-16	0.225818	0.000163468	-0.143267	0.017649	0.0412775	0.496232	0.422222	2.84941e-13	0.0425937	0.482588	0.0476314
ENSG00000004866	ST7	ST7	7982	Q9NRC1	suppression of tumorigenicity 7 [Source:HGNC Symbol	Acc:HGNC:11351]	NM_021908	pink	0.56	5.09506e-24	0.513924	7.1614e-20	-0.491451	4.57107e-18	0.495733	2.11952e-18	0.416728	6.17417e-13	-0.297934	5.0687e-07	0.709584	2.98891e-43	-0.384627	4.31138e-11	0.374606	1.48111e-10	-0.232494	0.000102658	-0.365402	4.4363e-10	-0.262413	1.07641e-05	-0.13457	0.0259142	0.13439	0.0261158	0.00724268	0.905005	-0.14613	0.0154848	-0.0438298	0.469961	0.0113406	0.851764	0.47389	9.57097e-17	0.0935189	0.12251	0.00745414
ENSG00000004897	CDC27	CDC27	996	P30260	cell division cycle 27 [Source:HGNC Symbol	Acc:HGNC:1728]	NM_001353049	red	0.279969	2.50651e-06	0.169882	0.00480651	-0.250475	2.73839e-05	0.363642	5.45007e-10	0.27905	2.71197e-06	-0.463537	5.30759e-16	0.330282	2.14242e-08	-0.16832	0.00521552	0.328226	2.64955e-08	-0.212745	0.000390933	-0.356713	1.21087e-09	-0.283776	1.80274e-06	-0.136535	0.0238016	0.171283	0.00446464	0.0134801	0.824217	0.0242826	0.689031	-0.0860151	0.155629	0.498436	1.29771e-18	0.65721	2.90845e-35	0.0334217	0.581735	-0.303822
ENSG00000004939	SLC4A1	SLC4A1	6521	P02730	solute carrier family 4 member 1 (Diego blood group) [Source:HGNC Symbol	Acc:HGNC:11027]	NM_000342	red	0.0478821	0.429867	-0.0865096	0.153257	-0.147153	0.01477	0.311797	1.36784e-07	0.062716	0.300946	-0.121242	0.044948	0.323541	4.27369e-08	-0.0406911	0.502376	0.112115	0.0638552	0.174138	0.00383478	0.0013169	0.982688	-0.284899	1.63421e-06	-0.187315	0.00184537	0.0437694	0.470574	-0.388956	2.49686e-11	0.245333	4.03732e-05	0.0572035	0.345512	-0.0673225	0.266762	0.901742	4.5205e-101	-0.0462206	0.446062	0.016242
ENSG00000004948	CALCR	CALCR	799	NA	calcitonin receptor [Source:HGNC Symbol	Acc:HGNC:1440]	NM_001742	grey	-0.107088	0.076792	-0.177676	0.00316607	0.156715	0.00936821	-0.0894706	0.139623	-0.152162	0.0116717	0.0822697	0.174501	-0.1224	0.0429255	0.058347	0.335939	-0.164749	0.00626996	0.17114	0.00449851	0.250741	2.68329e-05	0.083641	0.167403	0.0389851	0.520475	-0.0674689	0.265721	-0.106509	0.0784105	0.118983	0.0491247	-0.0431569	0.476812	-0.0301564	0.619183	0.0536675	0.376193	-0.0589704	0.330793	0.0661917
ENSG00000004961	HCCS	HCCS	3052	P53701	holocytochrome c synthase [Source:HGNC Symbol	Acc:HGNC:4837]	NM_001122608	grey	0.363114	5.79576e-10	0.321165	5.42976e-08	-0.326961	3.01692e-08	0.335519	1.23845e-08	0.292305	8.46361e-07	-0.396329	9.66618e-12	0.159752	0.00806576	-0.220865	0.000228826	0.251329	2.56541e-05	-0.248251	3.24242e-05	0.0308982	0.610585	-0.237538	7.15848e-05	-0.0871099	0.150414	0.00781515	0.897536	0.201163	0.000811264	-0.0909825	0.13303	-0.140887	0.0196443	0.354998	1.47103e-09	0.151569	0.0120059	-0.0545371	0.368497	-0.139066
ENSG00000004975	DVL2	DVL2	1856	O14641	dishevelled segment polarity protein 2 [Source:HGNC Symbol	Acc:HGNC:3086]	NM_004422	green	-0.2125	0.000397157	-0.196113	0.00110181	0.207617	0.000542733	-0.46432	4.67205e-16	-0.317591	7.75347e-08	0.631991	5.8552e-32	-0.186628	0.00191946	0.0778597	0.198839	-0.187772	0.0017976	0.0805318	0.183814	0.202901	0.000728918	0.517962	3.2831e-20	0.214551	0.000347609	-0.0279908	0.644581	0.364093	5.17052e-10	-0.281615	2.17483e-06	0.0167051	0.783106	-0.591787	2.79377e-27	-0.363227	5.71983e-10	0.0100647	0.868281	0.329769
ENSG00000005001	PRSS22	PRSS22	64063	Q9GZN4	serine protease 22 [Source:HGNC Symbol	Acc:HGNC:14368]	NM_022119	yellow	-0.589092	5.45292e-27	-0.5796	5.47754e-26	0.564835	1.71284e-24	-0.442342	1.48429e-14	-0.446974	7.31015e-15	0.430723	8.37342e-14	-0.487698	8.88632e-18	0.388171	2.75827e-11	-0.476708	5.943e-17	0.404971	3.08348e-12	0.449747	4.75851e-15	0.310074	1.61564e-07	0.298177	4.9566e-07	-0.298511	4.80657e-07	-0.301231	3.7348e-07	0.271375	5.18097e-06	-0.22894	0.00013173	-0.168223	0.00524183	-0.127653	0.034684	-0.105312	0.0818432	-0.027668
ENSG00000005007	UPF1	UPF1	5976	Q92900	UPF1 RNA helicase and ATPase [Source:HGNC Symbol	Acc:HGNC:9962]	NM_002911	blue	0.302547	3.30289e-07	0.273472	4.34946e-06	-0.783115	4.75472e-58	0.292733	8.14354e-07	0.662882	4.74536e-36	-0.25334	2.19776e-05	0.566814	1.09039e-24	-0.483558	1.83288e-17	0.840158	3.03002e-74	-0.319802	6.22366e-08	-0.444474	1.0728e-14	-0.485118	1.39686e-17	-0.56731	9.73275e-25	0.507652	2.35599e-19	0.136254	0.0240946	-0.502527	6.12418e-19	0.398877	6.92572e-12	-0.0818064	0.176949	0.220537	0.000233923	0.202269	0.000757952	0.2604
ENSG00000005020	SKAP2	SKAP2	8935	O75563	src kinase associated phosphoprotein 2 [Source:HGNC Symbol	Acc:HGNC:15687]	NM_001303468	blue	0.440443	1.97826e-14	0.338204	9.31252e-09	-0.723036	1.3467e-45	0.463064	5.73169e-16	0.598121	5.65603e-28	-0.57928	5.91289e-26	0.58248	2.74167e-26	-0.527825	4.67453e-21	0.809742	6.33334e-65	-0.328554	2.56145e-08	-0.478718	4.21962e-17	-0.558645	6.89485e-24	-0.518776	2.80184e-20	0.440547	1.94765e-14	0.123507	0.041064	-0.409355	1.70533e-12	0.21641	0.000307738	0.365276	4.50201e-10	0.251535	2.52522e-05	0.171269	0.00446785	-0.0137709
ENSG00000005022	SLC25A5	SLC25A5	292	P05141	solute carrier family 25 member 5 [Source:HGNC Symbol	Acc:HGNC:10991]	NM_001152	greenyellow	0.340794	7.05596e-09	0.540904	3.18958e-22	-0.256725	1.6891e-05	0.492231	3.97677e-18	0.320081	6.0523e-08	-0.259276	1.38192e-05	0.216309	0.000309785	-0.0851725	0.159734	0.0176564	0.771088	-0.0322035	0.595583	0.0203063	0.737906	-0.422504	2.73763e-13	0.192188	0.00139062	-0.131137	0.0299942	-0.332933	1.62542e-08	0.370477	2.43313e-10	-0.12886	0.0329933	0.0750546	0.215552	0.233663	9.44911e-05	-0.0884659	0.144141	-0.196361
ENSG00000005059	MCUB	MCUB	55013	Q9NWR8	mitochondrial calcium uniporter dominant negative beta subunit [Source:HGNC Symbol	Acc:HGNC:26076]	NM_017918	turquoise	-0.606418	6.61151e-29	-0.559769	5.36566e-24	0.88695	3.04918e-93	-0.606022	7.33645e-29	-0.772151	1.70477e-55	0.581295	3.64856e-26	-0.682996	5.49739e-39	0.606872	5.86909e-29	-0.842126	6.48263e-75	0.424654	2.01421e-13	0.667752	9.69253e-37	0.574097	2.01661e-25	0.592996	2.06525e-27	-0.491116	4.85237e-18	-0.151645	0.0119623	0.448734	5.56864e-15	-0.228027	0.000140353	-0.226132	0.000159974	-0.276583	3.3464e-06	-0.186848	0.00189546	-0.153812
ENSG00000005073	HOXA11	HOXA11	3207	P31270	homeobox A11 [Source:HGNC Symbol	Acc:HGNC:5101]	NM_005523	grey	0.167703	0.00538549	0.166598	0.00570246	-0.315451	9.57598e-08	0.12057	0.0461574	0.259301	1.37912e-05	-0.134532	0.0259574	0.301738	3.5622e-07	-0.212905	0.00038688	0.302028	3.46728e-07	-0.205574	0.000617195	-0.216246	0.000311068	-0.209392	0.000484907	-0.214543	0.000347798	0.371314	2.20154e-10	0.0289469	0.633315	-0.229913	0.000123083	0.236859	7.51778e-05	-0.0197701	0.744584	0.0589215	0.331195	0.142657	0.0181425	0.0831578
ENSG00000005075	POLR2J	POLR2J	5439	P52435	RNA polymerase II subunit J [Source:HGNC Symbol	Acc:HGNC:9197]	NM_006234	turquoise	0.509079	1.80086e-19	0.51315	8.30523e-20	-0.697609	2.84672e-41	0.499301	1.10802e-18	0.552599	2.61301e-23	-0.591469	3.02383e-27	0.467563	2.74497e-16	-0.416755	6.1508e-13	0.631777	6.22735e-32	-0.335927	1.18608e-08	-0.552374	2.74479e-23	-0.535309	1.02034e-21	-0.61501	6.69574e-30	0.410432	1.4724e-12	0.0893309	0.140245	-0.0626569	0.301402	0.317959	7.47593e-08	0.167371	0.00547903	0.384645	4.30168e-11	0.101545	0.0934394	0.0475448
ENSG00000005100	DHX33	DHX33	56919	Q9H6R0	DEAH-box helicase 33 [Source:HGNC Symbol	Acc:HGNC:16718]	NM_020162	grey	0.142655	0.0181441	0.209389	0.000484984	0.0441949	0.466266	0.102643	0.0899319	-0.0372843	0.538848	0.313793	1.12644e-07	-0.00316138	0.958456	-0.0453077	0.455105	-0.193146	0.00131433	0.0396651	0.513221	0.228924	0.000131876	0.157609	0.00896662	0.402546	4.26312e-12	-0.195704	0.00112909	0.0949284	0.116951	-0.0509497	0.400876	-0.134231	0.0262953	-0.334893	1.32298e-08	-0.204811	0.000647375	-0.123347	0.0413285	0.139806
ENSG00000005102	MEOX1	MEOX1	4222	P50221	mesenchyme homeobox 1 [Source:HGNC Symbol	Acc:HGNC:7013]	NM_004527	midnightblue	-0.340526	7.26248e-09	-0.338552	8.97288e-09	0.503684	4.94295e-19	-0.385057	4.08506e-11	-0.596619	8.28716e-28	0.357477	1.10988e-09	-0.279866	2.52882e-06	0.26026	1.2782e-05	-0.461458	7.43444e-16	0.423413	2.40527e-13	0.38759	2.96892e-11	0.351096	2.28064e-09	0.294344	7.03807e-07	-0.359047	9.27349e-10	-0.100085	0.0982731	0.22931	0.000128375	-0.273022	4.51648e-06	-0.202209	0.000760732	-0.13047	0.0308478	-0.1884	0.00173369	-0.0581988
ENSG00000005108	THSD7A	THSD7A	221981	Q9UPZ6	thrombospondin type 1 domain containing 7A [Source:HGNC Symbol	Acc:HGNC:22207]	NM_015204	grey	-0.384654	4.29666e-11	-0.453028	2.84905e-15	0.191768	0.00142533	-0.224061	0.000184335	-0.247719	3.37535e-05	0.196001	0.00110921	-0.118038	0.050966	0.0844745	0.163196	-0.0898677	0.137868	0.398935	6.87282e-12	0.23475	8.74526e-05	0.0778172	0.199085	-0.0605018	0.318367	-0.0236883	0.69626	-0.153626	0.0108821	-0.0338255	0.577178	-0.0112686	0.852695	-0.0820976	0.175407	0.00599804	0.921271	0.137946	0.0223777	0.0549914
ENSG00000005156	LIG3	LIG3	3980	P49916	DNA ligase 3 [Source:HGNC Symbol	Acc:HGNC:6600]	NM_013975	grey	-0.258121	1.5138e-05	-0.264752	8.91658e-06	0.476974	5.68038e-17	0.0458852	0.449373	-0.377901	9.91698e-11	0.514607	6.28026e-20	-0.339859	7.80138e-09	0.324635	3.82517e-08	-0.532436	1.83858e-21	0.372842	1.83264e-10	0.403519	3.74486e-12	0.298016	5.03095e-07	0.562915	2.646e-24	-0.294478	6.95305e-07	-0.153983	0.0106964	0.205356	0.000625681	-0.271817	4.99379e-06	-0.328541	2.56496e-08	-0.0103483	0.864604	-0.0691229	0.254153	0.00836991
ENSG00000005175	RPAP3	RPAP3	79657	Q9H6T3	RNA polymerase II associated protein 3 [Source:HGNC Symbol	Acc:HGNC:26151]	NM_024604	turquoise	-0.498529	1.27586e-18	-0.493546	3.14276e-18	0.615682	5.58083e-30	-0.234769	8.73349e-05	-0.505517	3.51431e-19	0.0931497	0.124	-0.469361	2.03919e-16	0.496005	2.01802e-18	-0.476343	6.32365e-17	0.379516	8.13355e-11	0.332082	1.77672e-08	0.167672	0.00539405	0.397477	8.32106e-12	-0.32471	3.7961e-08	-0.284918	1.63155e-06	0.391245	1.86425e-11	-0.380333	7.35414e-11	0.357832	1.0657e-09	-0.0600985	0.32161	-0.0847933	0.161608	-0.372738
ENSG00000005187	ACSM3	ACSM3	6296	Q53FZ2	acyl-CoA synthetase medium chain family member 3 [Source:HGNC Symbol	Acc:HGNC:10522]	NM_005622	royalblue	-0.385952	3.6508e-11	-0.470606	1.65809e-16	0.419241	4.3426e-13	0.0305022	0.615169	-0.43764	3.01329e-14	0.210641	0.000447671	-0.278395	2.86822e-06	0.441868	1.59495e-14	-0.43059	8.53753e-14	0.820897	3.89031e-68	0.328509	2.57347e-08	-0.0343931	0.570801	0.211716	0.000417791	-0.292531	8.29283e-07	-0.597366	6.85453e-28	0.496121	1.97588e-18	-0.267636	7.05158e-06	-0.0471029	0.43742	0.271277	5.22328e-06	-0.0248775	0.681823	0.00268668
ENSG00000005189	REXO5	REXO5	81691	Q96IC2	RNA exonuclease 5 [Source:HGNC Symbol	Acc:HGNC:24661]	NM_001199053	greenyellow	0.508047	2.18767e-19	0.565235	1.56383e-24	-0.50143	7.4972e-19	0.743369	2.02664e-49	0.380516	7.1899e-11	-0.493434	3.20634e-18	0.458556	1.18556e-15	-0.37263	1.88007e-10	0.35077	2.36522e-09	-0.069115	0.254207	-0.404452	3.30559e-12	-0.499365	1.09517e-18	-0.235105	8.52607e-05	0.241674	5.29519e-05	-0.0409532	0.499625	0.0276797	0.648266	0.177866	0.00313332	0.209128	0.000493128	0.375069	1.40039e-10	0.129753	0.0317879	-0.135423
ENSG00000005194	CIAPIN1	CIAPIN1	57019	Q6FI81	cytokine induced apoptosis inhibitor 1 [Source:HGNC Symbol	Acc:HGNC:28050]	NM_020313	blue	-0.243081	4.77308e-05	-0.126292	0.0366783	0.523455	1.11752e-20	-0.387827	2.88139e-11	-0.378843	8.83511e-11	0.511427	1.154e-19	-0.394488	1.22783e-11	0.23617	7.89988e-05	-0.604346	1.13691e-28	0.167627	0.00540671	0.478037	4.74064e-17	0.520366	2.05344e-20	0.569637	5.69707e-25	-0.339993	7.69005e-09	0.0623429	0.303836	0.162516	0.00702278	-0.212991	0.000384731	-0.311863	1.35911e-07	-0.38037	7.32031e-11	-0.189862	0.0015931	0.0397063
ENSG00000005206	SPPL2B	SPPL2B	56928	Q8TCT7	signal peptide peptidase like 2B [Source:HGNC Symbol	Acc:HGNC:30627]	NM_152988	green	-0.404473	3.29648e-12	-0.361394	7.07618e-10	0.360937	7.4597e-10	-0.254331	2.03561e-05	-0.26837	6.63973e-06	0.525199	7.90449e-21	-0.308853	1.81678e-07	0.462728	6.05227e-16	-0.432058	6.88758e-14	0.38976	2.25371e-11	0.252951	2.2648e-05	0.106369	0.0788046	0.174446	0.00377193	-0.205227	0.000630751	-0.436696	3.46949e-14	0.329112	2.41818e-08	0.128316	0.0337476	-0.508521	2.00061e-19	-0.0322314	0.595264	-0.0659065	0.276974	0.227406
ENSG00000005238	FAM214B	FAM214B	80256	Q7L5A3	family with sequence similarity 214 member B [Source:HGNC Symbol	Acc:HGNC:25666]	NM_025182	blue	0.299598	4.34691e-07	0.180652	0.0026875	-0.667181	1.16944e-36	0.566583	1.1498e-24	0.478299	4.53291e-17	-0.451443	3.65304e-15	0.590647	3.70977e-27	-0.371	2.28581e-10	0.636626	1.5251e-32	-0.0547485	0.366641	-0.328567	2.55813e-08	-0.63876	8.14546e-33	-0.626023	3.2021e-31	0.354176	1.61419e-09	-0.263934	9.52542e-06	-0.0362488	0.550189	0.238603	6.62683e-05	0.0564007	0.352335	0.799853	2.99323e-62	0.0996194	0.0998561	0.1581
ENSG00000005243	COPZ2	COPZ2	51226	Q9P299	coatomer protein complex subunit zeta 2 [Source:HGNC Symbol	Acc:HGNC:19356]	NM_016429	purple	-0.186517	0.00193161	-0.23792	6.96338e-05	0.333806	1.48334e-08	-0.451035	3.89351e-15	-0.341664	6.42434e-09	0.391292	1.85317e-11	-0.245463	3.99846e-05	-0.0371239	0.540596	-0.328751	2.51008e-08	0.119761	0.0476501	0.375657	1.30396e-10	0.698385	2.13331e-41	0.161654	0.00733417	-0.131939	0.0289957	0.322943	4.54001e-08	-0.178279	0.00306327	-0.0902212	0.136319	-0.274321	4.05045e-06	-0.311137	1.4582e-07	-0.0236399	0.696851	0.299834
ENSG00000005249	PRKAR2B	PRKAR2B	5577	P31323	protein kinase cAMP-dependent type II regulatory subunit beta [Source:HGNC Symbol	Acc:HGNC:9392]	NM_002736	pink	0.437164	3.23526e-14	0.391193	1.87679e-11	-0.577622	8.77555e-26	0.48699	1.0064e-17	0.502178	6.53188e-19	-0.48867	7.48715e-18	0.91255	1.26543e-107	-0.353742	1.69519e-09	0.569877	5.38973e-25	-0.261887	1.12273e-05	-0.469516	1.98735e-16	-0.497545	1.52613e-18	-0.334302	1.40802e-08	0.249774	2.88868e-05	-0.0709005	0.242114	-0.156537	0.00945046	0.145522	0.0159241	0.244721	4.2258e-05	0.517968	3.2795e-20	0.0519557	0.391629	-0.0760004
ENSG00000005302	MSL3	MSL3	10943	Q8N5Y2	MSL complex subunit 3 [Source:HGNC Symbol	Acc:HGNC:7370]	NM_078629	blue	0.553157	2.31351e-23	0.500319	9.19574e-19	-0.821486	2.59473e-68	0.500667	8.62587e-19	0.784125	2.7187e-58	-0.712397	9.90982e-44	0.558356	7.35213e-24	-0.492436	3.83376e-18	0.859375	3.31045e-81	-0.530735	2.59853e-21	-0.737424	2.89093e-48	-0.653983	8.01915e-35	-0.662545	5.29222e-36	0.531708	2.13252e-21	0.185614	0.00203369	-0.315643	9.39656e-08	0.24733	3.4758e-05	0.405262	2.96523e-12	0.214786	0.00034233	0.188689	0.00170506	-0.0240127
ENSG00000005339	CREBBP	CREBBP	1387	Q92793	CREB binding protein [Source:HGNC Symbol	Acc:HGNC:2348]	NM_004380	blue	0.300139	4.13402e-07	0.183791	0.00225487	-0.737277	3.08482e-48	0.287654	1.28224e-06	0.529246	3.5118e-21	-0.222767	0.000201271	0.598957	4.56866e-28	-0.463503	5.33663e-16	0.862631	1.73016e-82	-0.269231	6.18627e-06	-0.424021	2.20515e-13	-0.425036	1.90704e-13	-0.539949	3.89589e-22	0.495823	2.0853e-18	0.193808	0.00126391	-0.579049	6.24759e-26	0.245215	4.07295e-05	-0.0699273	0.248655	0.268829	6.39396e-06	0.205965	0.000602247	0.200682
ENSG00000005379	TSPOAP1	TSPOAP1	9256	O95153	TSPO associated protein 1 [Source:HGNC Symbol	Acc:HGNC:16831]	NM_024418	purple	-0.188936	0.00168092	-0.205576	0.00061714	0.25317	2.22678e-05	-0.464249	4.72654e-16	-0.327503	2.85377e-08	0.568351	7.66314e-25	-0.1955	0.00114291	-0.121824	0.0439209	-0.276479	3.37591e-06	0.136436	0.0239044	0.261879	1.12342e-05	0.719783	5.12036e-45	0.151832	0.0118568	-0.0292418	0.629857	0.321581	5.20794e-08	-0.285403	1.56358e-06	0.0863564	0.153989	-0.522521	1.34412e-20	-0.333721	1.49661e-08	-0.0228785	0.706155	0.473623
ENSG00000005381	MPO	MPO	4353	P05164	myeloperoxidase [Source:HGNC Symbol	Acc:HGNC:7218]	NM_000250	greenyellow	0.698716	1.88557e-41	0.630954	7.88643e-32	-0.671377	2.9134e-37	0.893298	1.84483e-96	0.495009	2.41567e-18	-0.561245	3.85452e-24	0.575148	1.5751e-25	-0.501934	6.83201e-19	0.511612	1.11395e-19	-0.245993	3.84287e-05	-0.424131	2.17094e-13	-0.536701	7.65559e-22	-0.380967	6.79964e-11	0.278324	2.88571e-06	0.0738299	0.223156	-0.116765	0.0535349	0.17258	0.00416779	0.18271	0.00239611	0.350587	2.41394e-09	0.0717391	0.236575	0.0116382
ENSG00000005421	PON1	PON1	5444	P27169	paraoxonase 1 [Source:HGNC Symbol	Acc:HGNC:9204]	NM_000446	grey	-0.0178479	0.768675	-0.02819	0.642227	0.0579474	0.339265	-0.0441656	0.466562	-0.0010784	0.985823	0.0553178	0.361672	-0.0488377	0.420708	0.0442212	0.466001	-0.0376102	0.535302	-0.0950375	0.116528	-0.0738638	0.222943	0.0654425	0.280378	0.00119648	0.984271	0.1217	0.044139	0.0223606	0.71251	-0.0267271	0.659598	0.0715299	0.237949	-0.061502	0.310418	-0.0186054	0.759153	0.027813	0.646686	0.0262502
ENSG00000005436	GCFC2	GCFC2	6936	P16383	GC-rich sequence DNA-binding factor 2 [Source:HGNC Symbol	Acc:HGNC:1317]	NM_003203	turquoise	-0.615715	5.53035e-30	-0.549398	5.23388e-23	0.947162	2.43908e-136	-0.544091	1.6288e-22	-0.639726	6.1223e-33	0.452673	3.01239e-15	-0.709426	3.17975e-43	0.673216	1.57307e-37	-0.874233	2.44026e-87	0.349971	2.5852e-09	0.496258	1.92753e-18	0.513429	7.87379e-20	0.697656	2.79699e-41	-0.539638	4.15757e-22	-0.294916	6.68142e-07	0.518785	2.79697e-20	-0.373728	1.64703e-10	0.0595873	0.325751	-0.242005	5.16771e-05	-0.1933	0.00130243	-0.294254
ENSG00000005448	WDR54	WDR54	84058	NA	WD repeat domain 54 [Source:HGNC Symbol	Acc:HGNC:25770]	NM_001320825	turquoise	-0.618606	2.51379e-30	-0.506646	2.84556e-19	0.807915	2.02951e-64	-0.606476	6.51276e-29	-0.633728	3.54644e-32	0.684964	2.75547e-39	-0.536067	8.72737e-22	0.635519	2.10733e-32	-0.789747	1.14395e-59	0.431038	7.99702e-14	0.470448	1.70251e-16	0.539803	4.01661e-22	0.628043	1.80906e-31	-0.478401	4.45459e-17	-0.339997	7.68711e-09	0.410584	1.44214e-12	-0.327246	2.93001e-08	-0.367454	3.48427e-10	-0.188381	0.00173563	-0.160971	0.00758957	-0.0895927
ENSG00000005469	CROT	CROT	54677	Q9UKG9	carnitine O-octanoyltransferase [Source:HGNC Symbol	Acc:HGNC:2366]	NM_001143935	turquoise	-0.660907	8.96173e-36	-0.66223	5.85643e-36	0.908559	4.13565e-105	-0.704282	2.31206e-42	-0.76605	3.90961e-54	0.629168	1.31387e-31	-0.666461	1.48111e-36	0.495004	2.4176e-18	-0.796987	1.67178e-61	0.413549	9.59741e-13	0.550767	3.89212e-23	0.76495	6.80671e-54	0.593993	1.60829e-27	-0.460159	9.1661e-16	-0.0443197	0.465007	0.214445	0.000350029	-0.314761	1.02464e-07	-0.126899	0.0357785	-0.344837	4.5518e-09	-0.133191	0.0274919	-0.050981
ENSG00000005471	ABCB4	ABCB4	5244	P21439	ATP binding cassette subfamily B member 4 [Source:HGNC Symbol	Acc:HGNC:45]	NM_000443	tan	-0.491675	4.39245e-18	-0.46429	4.6946e-16	0.625626	3.57999e-31	-0.362286	6.3811e-10	-0.367745	3.36647e-10	0.30322	3.10063e-07	-0.472814	1.14657e-16	0.947255	1.93015e-136	-0.551137	3.59166e-23	0.268069	6.8057e-06	0.263916	9.5397e-06	0.121788	0.0439846	0.431318	7.67661e-14	-0.38318	5.16556e-11	-0.373801	1.63264e-10	0.446105	8.35558e-15	-0.329341	2.36167e-08	0.0055563	0.927053	-0.0842621	0.16426	-0.146226	0.0154164	-0.247352
ENSG00000005483	KMT2E	KMT2E	55904	Q8IZD2	lysine methyltransferase 2E [Source:HGNC Symbol	Acc:HGNC:18541]	NM_182931	blue	0.0891845	0.140899	-0.0533278	0.379227	-0.399956	6.00777e-12	-0.0402834	0.506671	0.294945	6.66379e-07	-0.106529	0.0783533	0.325271	3.58529e-08	-0.281335	2.22815e-06	0.661851	6.61704e-36	-0.276251	3.442e-06	-0.376547	1.17006e-10	-0.119753	0.0476653	-0.295276	6.4661e-07	0.397049	8.79902e-12	0.369321	2.79233e-10	-0.64618	8.85318e-34	0.0929428	0.124841	0.155834	0.00977993	0.00306213	0.959759	0.18557	0.00203885	0.0474654
ENSG00000005486	RHBDD2	RHBDD2	57414	Q6NTF9	rhomboid domain containing 2 [Source:HGNC Symbol	Acc:HGNC:23082]	NM_001346188	blue	0.439336	2.33719e-14	0.351822	2.10287e-09	-0.770854	3.34403e-55	0.268357	6.64705e-06	0.567645	9.0143e-25	-0.42046	3.65704e-13	0.588677	6.04185e-27	-0.521839	1.53762e-20	0.806529	4.86975e-64	-0.344323	4.81445e-09	-0.508	2.20701e-19	-0.444845	1.01355e-14	-0.657578	2.58864e-35	0.467727	2.67178e-16	0.233645	9.46172e-05	-0.526903	5.62395e-21	0.20541	0.000623578	0.091401	0.131248	0.10538	0.081643	0.183566	0.00228359	0.163035
ENSG00000005513	SOX8	SOX8	30812	P57073	SRY-box 8 [Source:HGNC Symbol	Acc:HGNC:11203]	NM_014587	turquoise	-0.539422	4.3494e-22	-0.578558	7.02328e-26	0.722658	1.57461e-45	-0.5519	3.04277e-23	-0.652064	1.45693e-34	0.590791	3.58009e-27	-0.580161	4.78962e-26	0.566089	1.28695e-24	-0.650325	2.49336e-34	0.363028	5.85411e-10	0.449658	4.82476e-15	0.436205	3.73239e-14	0.395978	1.01182e-11	-0.31812	7.35732e-08	-0.121599	0.0443163	0.289244	1.11341e-06	-0.0468263	0.440119	-0.30755	2.05806e-07	-0.261824	1.12839e-05	-0.144346	0.0168041	0.0450813
ENSG00000005700	IBTK	IBTK	25998	Q9P2D0	inhibitor of Bruton tyrosine kinase [Source:HGNC Symbol	Acc:HGNC:17853]	NM_015525	turquoise	-0.292418	8.3782e-07	-0.16706	0.00556783	0.72283	1.46663e-45	-0.34003	7.66017e-09	-0.464713	4.3814e-16	0.302177	3.41925e-07	-0.541023	3.11115e-22	0.419938	3.93655e-13	-0.723307	1.20382e-45	0.195021	0.00117606	0.429243	1.039e-13	0.462676	6.10411e-16	0.800943	1.54386e-62	-0.512589	9.2468e-20	-0.0826409	0.172558	0.377123	1.09064e-10	-0.466486	3.2774e-16	0.155499	0.00994017	-0.353186	1.8047e-09	-0.16822	0.00524261	-0.3398
ENSG00000005801	ZNF195	ZNF195	7748	O14628	zinc finger protein 195 [Source:HGNC Symbol	Acc:HGNC:12986]	NM_007152	turquoise	-0.463714	5.15642e-16	-0.433297	5.74009e-14	0.874636	1.6232e-87	-0.558022	7.91873e-24	-0.603089	1.57625e-28	0.378554	9.1545e-11	-0.682481	6.58127e-39	0.537451	6.55384e-22	-0.816758	6.4169e-67	0.228416	0.000136616	0.45149	3.62582e-15	0.617218	3.67431e-30	0.611498	1.72189e-29	-0.480574	3.06964e-17	-0.0682253	0.260387	0.35043	2.45645e-09	-0.379465	8.18487e-11	0.076298	0.208024	-0.390422	2.07126e-11	-0.171413	0.00443398	-0.249817
ENSG00000005810	MYCBP2	MYCBP2	23077	O75592	MYC binding protein 2 [Source:HGNC Symbol	Acc:HGNC:23386]	NM_015057	magenta	-0.402569	4.25004e-12	-0.487142	9.79833e-18	0.379884	7.77263e-11	-0.425321	1.83072e-13	-0.385627	3.80299e-11	0.571714	3.51969e-25	-0.24153	5.35148e-05	0.26367	9.73042e-06	-0.185946	0.00199563	0.168626	0.00513306	0.240551	5.74998e-05	0.469485	1.99765e-16	0.356815	1.19686e-09	-0.0839722	0.165722	0.258517	1.46725e-05	-0.279726	2.55921e-06	-0.17649	0.00337741	-0.277989	2.9693e-06	-0.200463	0.000846806	-0.00944389	0.876338	0.0611399
ENSG00000005812	FBXL3	FBXL3	26224	Q9UKT7	F-box and leucine rich repeat protein 3 [Source:HGNC Symbol	Acc:HGNC:13599]	NM_012158	green	0.248584	3.16162e-05	0.236662	7.62541e-05	-0.463535	5.30882e-16	0.353341	1.77333e-09	0.561393	3.72849e-24	-0.734047	1.26731e-47	0.344533	4.70532e-09	-0.226839	0.00015237	0.614499	7.68646e-30	-0.379242	8.41265e-11	-0.557923	8.09557e-24	-0.618691	2.45588e-30	-0.369037	2.8884e-10	0.327254	2.9276e-08	-0.025537	0.673866	-0.094089	0.120237	0.122089	0.0434611	0.824754	2.67337e-69	0.193365	0.00129751	0.120606	0.0460924	-0.334023
ENSG00000005844	ITGAL	ITGAL	3683	P20701	integrin subunit alpha L [Source:HGNC Symbol	Acc:HGNC:6148]	NM_002209	lightcyan	0.0517488	0.39352	0.0218554	0.718728	-0.335953	1.18289e-08	-0.167832	0.00534945	0.0937903	0.121424	0.284867	1.63889e-06	0.245405	4.01563e-05	-0.443345	1.27439e-14	0.361769	6.77523e-10	-0.0596185	0.325497	-0.0405657	0.503695	0.255114	1.91541e-05	-0.215388	0.000329096	0.224296	0.000181407	0.398935	6.87257e-12	-0.582729	2.58205e-26	0.194056	0.0012455	-0.427671	1.3049e-13	-0.137147	0.0231746	0.130322	0.0310398	0.465081
ENSG00000005882	PDK2	PDK2	5164	Q15119	pyruvate dehydrogenase kinase 2 [Source:HGNC Symbol	Acc:HGNC:8810]	NM_001199898	blue	-0.356204	1.28294e-09	-0.378046	9.74241e-11	0.445211	9.58364e-15	-0.215819	0.000319916	-0.390238	2.12062e-11	0.404765	3.16979e-12	-0.0766177	0.206119	0.333554	1.52305e-08	-0.493785	3.01074e-18	0.373263	1.74201e-10	0.346377	3.84543e-09	0.241911	5.20336e-05	0.258059	1.52121e-05	-0.369496	2.7351e-10	-0.429662	9.77455e-14	0.408742	1.85359e-12	-0.209719	0.000474887	-0.359009	9.3136e-10	0.386833	3.26706e-11	-0.142598	0.0181913	0.0787195
ENSG00000005884	ITGA3	ITGA3	3675	P26006	integrin subunit alpha 3 [Source:HGNC Symbol	Acc:HGNC:6139]	NM_002204	turquoise	-0.39191	1.71183e-11	-0.253532	2.16545e-05	0.576975	1.02308e-25	-0.604353	1.1349e-28	-0.489603	6.34775e-18	0.614601	7.47734e-30	-0.398803	6.99271e-12	0.499401	1.08801e-18	-0.537119	7.02123e-22	0.128691	0.0332264	0.226213	0.000159082	0.498186	1.35808e-18	0.541762	2.66367e-22	-0.282088	2.08766e-06	0.087148	0.150236	0.113421	0.0608029	-0.0918796	0.129232	-0.375177	1.38218e-10	-0.389008	2.48031e-11	-0.152729	0.0113602	-0.0874259
ENSG00000005889	ZFX	ZFX	7543	P17010	zinc finger protein X-linked [Source:HGNC Symbol	Acc:HGNC:12869]	NM_001178095	grey	-0.0502669	0.407226	0.00204939	0.973062	-0.127347	0.0351253	0.0843923	0.163607	0.196836	0.00105504	-0.368183	3.19635e-10	0.0795505	0.189232	0.0483235	0.425622	0.306874	2.19509e-07	-0.21938	0.000252743	-0.346743	3.69392e-09	-0.37094	2.30222e-10	-0.119987	0.0472297	0.116618	0.0538388	-0.0554982	0.360105	0.00515542	0.932303	-0.0516929	0.394032	0.517809	3.38228e-20	0.101872	0.0923839	0.0215135	0.722946	-0.772466
ENSG00000005893	LAMP2	LAMP2	3920	P13473	lysosomal associated membrane protein 2 [Source:HGNC Symbol	Acc:HGNC:6501]	NM_001122606	blue	0.455609	1.89581e-15	0.370465	2.43681e-10	-0.800271	2.32352e-62	0.474452	8.70542e-17	0.640121	5.44628e-33	-0.627852	1.90964e-31	0.598567	5.048e-28	-0.562645	2.81233e-24	0.928456	5.33292e-119	-0.416991	5.95191e-13	-0.538089	5.74072e-22	-0.578771	6.67652e-26	-0.58559	1.28871e-26	0.518998	2.683e-20	0.250121	2.81345e-05	-0.512771	8.93003e-20	0.198332	0.000964026	0.403334	3.83829e-12	0.217199	0.000292118	0.195829	0.00112072	-0.0491499
ENSG00000005961	ITGA2B	ITGA2B	3674	P08514	integrin subunit alpha 2b [Source:HGNC Symbol	Acc:HGNC:6138]	NM_000419	pink	0.540887	3.20129e-22	0.511266	1.18973e-19	-0.748405	2.01197e-50	0.499539	1.06093e-18	0.549031	5.66477e-23	-0.404057	3.48508e-12	0.96561	3.70754e-161	-0.529098	3.6182e-21	0.708911	3.88546e-43	-0.304424	2.76866e-07	-0.512387	9.60896e-20	-0.466772	3.12708e-16	-0.421171	3.30716e-13	0.329834	2.24426e-08	0.110124	0.0687467	-0.388408	2.67681e-11	0.236221	7.87094e-05	0.0461696	0.446564	0.369558	2.71497e-10	0.100043	0.0984145	0.104741
ENSG00000005981	ASB4	ASB4	51666	Q9Y574	ankyrin repeat and SOCS box containing 4 [Source:HGNC Symbol	Acc:HGNC:16009]	NM_145872	brown	0.198153	0.000974523	0.126358	0.03658	-0.308586	1.86404e-07	0.19149	0.00144879	0.221777	0.000215201	-0.191258	0.00146856	0.250641	2.704e-05	-0.265154	8.63136e-06	0.307782	2.01303e-07	-0.0732451	0.226854	-0.166144	0.00583738	-0.140386	0.020088	-0.292798	8.09566e-07	0.462061	6.74408e-16	0.140114	0.0203322	-0.199354	0.000906073	0.292737	8.14041e-07	-0.00414967	0.945487	0.14749	0.0145409	0.179291	0.00289767	0.103376
ENSG00000006007	GDE1	GDE1	51573	Q9NZC3	glycerophosphodiester phosphodiesterase 1 [Source:HGNC Symbol	Acc:HGNC:29644]	NM_001324066	blue	0.444761	1.0267e-14	0.347901	3.25169e-09	-0.718556	8.42966e-45	0.678458	2.64854e-38	0.653257	1.00549e-34	-0.676687	4.85529e-38	0.643852	1.78787e-33	-0.388176	2.75664e-11	0.708503	4.55423e-43	-0.226738	0.000153438	-0.498953	1.18084e-18	-0.774094	6.15805e-56	-0.581755	3.26589e-26	0.388839	2.53425e-11	-0.247142	3.52533e-05	-0.0114422	0.850451	0.197328	0.00102425	0.332135	1.76681e-08	0.762182	2.71186e-53	0.110631	0.0674731	-0.0706053
ENSG00000006015	REX1BD	REX1BD	55049	Q96EN9	required for excision 1-B domain containing [Source:HGNC Symbol	Acc:HGNC:26098]	NM_001100418	blue	-0.351469	2.1876e-09	-0.305416	2.52088e-07	0.565585	1.44375e-24	-0.465478	3.86665e-16	-0.509973	1.5206e-19	0.513418	7.88971e-20	-0.54408	1.63241e-22	0.323888	4.12624e-08	-0.659601	1.36082e-35	0.269328	6.13666e-06	0.511436	1.15197e-19	0.494182	2.80338e-18	0.272557	4.69534e-06	-0.328271	2.63737e-08	-0.0872823	0.149606	0.326623	3.12334e-08	0.0986809	0.103107	-0.458281	1.23882e-15	-0.264572	9.04733e-06	-0.161255	0.00748244	0.134555
ENSG00000006016	CRLF1	CRLF1	9244	O75462	cytokine receptor like factor 1 [Source:HGNC Symbol	Acc:HGNC:2364]	NM_004750	grey	-0.155795	0.00979815	-0.115877	0.0553919	0.139476	0.0209169	-0.0931077	0.12417	-0.0375077	0.536415	0.134121	0.0264197	-0.0694088	0.252189	0.128686	0.033233	-0.148141	0.0141076	0.0870838	0.150537	0.0782944	0.196336	0.0398444	0.511317	0.0990975	0.101654	-0.110449	0.0679267	-0.151064	0.0122969	0.097736	0.106465	0.0281456	0.642752	-0.0812894	0.17971	-0.0504431	0.405582	-0.0859186	0.156095	0.0127143
ENSG00000006025	AC003665.1	AC003665.1	114881	Q9BZF2	oxysterol binding protein like 7 [Source:NCBI gene	Acc:114881]	NM_145798	turquoise	-0.58109	3.83258e-26	-0.595906	9.92663e-28	0.746821	4.18536e-50	-0.684253	3.53793e-39	-0.721792	2.24969e-45	0.856658	3.67479e-80	-0.528322	4.23037e-21	0.392099	1.67096e-11	-0.719496	5.7559e-45	0.443366	1.27032e-14	0.574143	1.9952e-25	0.81368	4.92572e-66	0.486235	1.14894e-17	-0.393885	1.32736e-11	-0.0207455	0.732452	0.0986913	0.103071	-0.21632	0.00030956	-0.609731	2.75687e-29	-0.285435	1.55917e-06	-0.086667	0.152508	0.25552
ENSG00000006042	TMEM98	TMEM98	26022	Q9Y2Y6	transmembrane protein 98 [Source:HGNC Symbol	Acc:HGNC:24529]	NM_001301746	red	0.455206	2.02067e-15	0.418193	5.03086e-13	-0.458903	1.12148e-15	0.591111	3.3061e-27	0.504252	4.4482e-19	-0.52203	1.48069e-20	0.419311	4.29963e-13	-0.224883	0.000174278	0.343649	5.18108e-09	-0.236669	7.62137e-05	-0.387305	3.07788e-11	-0.543809	1.72886e-22	-0.332127	1.76837e-08	0.177493	0.00319797	-0.193485	0.00128831	0.118692	0.0496848	0.096638	0.110474	0.259843	1.32122e-05	0.531218	2.35574e-21	0.0373296	0.538353	-0.141472
ENSG00000006047	YBX2	YBX2	51087	Q9Y2T7	Y-box binding protein 2 [Source:HGNC Symbol	Acc:HGNC:17948]	NM_015982	grey	-0.158967	0.00838575	-0.190672	0.00151968	0.263577	9.80321e-06	-0.12388	0.0404515	-0.182758	0.00238963	0.167183	0.00553244	-0.12486	0.0388805	0.199017	0.000924788	-0.259721	1.33402e-05	0.198086	0.000978479	0.0986148	0.103339	0.147647	0.0144355	0.156667	0.00939035	-0.0524967	0.38671	-0.154222	0.0105742	0.209061	0.000495227	-0.0669685	0.26929	-0.0623661	0.303656	0.0695285	0.25137	0.0076515	0.89967	0.0350267
ENSG00000006059	KRT33A	KRT33A	3883	O76009	keratin 33A [Source:HGNC Symbol	Acc:HGNC:6450]	NM_004138	brown	0.230481	0.000118288	0.160106	0.00792455	-0.457535	1.39565e-15	0.232685	0.000101283	0.378849	8.82858e-11	-0.303107	3.13379e-07	0.293099	7.8785e-07	-0.341392	6.61546e-09	0.518784	2.79757e-20	-0.25738	1.6046e-05	-0.388871	2.52382e-11	-0.303716	2.95954e-07	-0.442789	1.38684e-14	0.894411	4.79888e-97	0.153435	0.0109823	-0.321811	5.08877e-08	0.581551	3.43027e-26	0.0868921	0.151441	0.139941	0.0204893	0.361462	7.02044e-10	0.11287
ENSG00000006062	MAP3K14	MAP3K14	9020	Q99558	mitogen-activated protein kinase kinase kinase 14 [Source:HGNC Symbol	Acc:HGNC:6853]	NM_003954	blue	-0.735731	6.08403e-48	-0.773251	9.59084e-56	0.76407	1.05817e-53	-0.657675	2.51057e-35	-0.704683	1.98331e-42	0.765499	5.16224e-54	-0.604033	1.23348e-28	0.60216	2.00517e-28	-0.706146	1.13209e-42	0.595173	1.1946e-27	0.730572	5.66563e-47	0.530648	2.64458e-21	0.425512	1.78108e-13	-0.419801	4.01319e-13	-0.347118	3.5446e-09	0.299537	4.37145e-07	-0.205021	0.000638907	-0.506193	3.09769e-19	-0.117685	0.051668	-0.13667	0.0236622	0.161426
ENSG00000006071	ABCC8	ABCC8	6833	NA	ATP binding cassette subfamily C member 8 [Source:HGNC Symbol	Acc:HGNC:59]	NM_001351295	grey	0.0926842	0.125898	0.0474077	0.434456	-0.076384	0.20751	0.0953142	0.115463	0.0833644	0.168817	-0.0451566	0.456612	-0.054976	0.36465	0.031064	0.60867	0.0583804	0.335663	-0.060177	0.320977	-0.0888391	0.14245	-0.118074	0.0508941	-0.0584875	0.334775	0.279923	2.51628e-06	-0.0414674	0.494251	-0.0168484	0.781292	0.167572	0.00542211	-0.0282786	0.641182	0.0185407	0.759965	0.0949763	0.116765	0.0224679
ENSG00000006116	CACNG3	CACNG3	10368	O60359	calcium voltage-gated channel auxiliary subunit gamma 3 [Source:HGNC Symbol	Acc:HGNC:1407]	NM_006539	grey	0.212657	0.000393165	0.256504	1.71861e-05	-0.285137	1.60054e-06	0.180169	0.00276045	0.27385	4.21365e-06	-0.211211	0.000431586	0.274851	3.87387e-06	-0.105836	0.0803251	0.271393	5.17322e-06	-0.222779	0.000201112	-0.302683	3.26092e-07	-0.214878	0.000340277	-0.222727	0.000201823	0.164373	0.00639143	0.0874145	0.148988	-0.0833169	0.169061	0.0801492	0.185912	0.00637129	0.91639	0.0857883	0.156726	0.0376921	0.534413	-0.0251195
ENSG00000006118	TMEM132A	TMEM132A	54972	Q24JP5	transmembrane protein 132A [Source:HGNC Symbol	Acc:HGNC:31092]	NM_178031	grey	0.225992	0.000161517	0.172511	0.00418303	-0.389329	2.38094e-11	0.257135	1.63572e-05	0.321586	5.20492e-08	-0.239281	6.30841e-05	0.151133	0.0122566	-0.167728	0.00537854	0.334704	1.34968e-08	-0.114613	0.0581242	-0.16818	0.00525362	-0.348715	2.97181e-09	-0.387828	2.88081e-11	0.144422	0.0167458	-0.0596975	0.324855	-0.00732232	0.903966	0.12984	0.0316727	-0.0331089	0.585276	0.162137	0.00715832	0.0767752	0.205185	0.122889
ENSG00000006125	AP2B1	AP2B1	163	P63010	adaptor related protein complex 2 subunit beta 1 [Source:HGNC Symbol	Acc:HGNC:563]	NM_001282	red	0.242816	4.86737e-05	0.0729778	0.228558	-0.411441	1.28251e-12	0.381435	6.41658e-11	0.25491	1.94616e-05	-0.210789	0.000443449	0.533175	1.58081e-21	-0.257163	1.6322e-05	0.460826	8.23289e-16	-0.0195903	0.746827	-0.331422	1.90323e-08	-0.312607	1.26445e-07	-0.310242	1.58974e-07	0.235158	8.49427e-05	-0.090285	0.136041	-0.151886	0.0118263	0.0344111	0.570599	0.0447051	0.461131	0.76603	3.94789e-54	0.0794985	0.189521	0.0769531
ENSG00000006128	TAC1	TAC1	6863	P20366	tachykinin precursor 1 [Source:HGNC Symbol	Acc:HGNC:11517]	NM_003182	grey	NA	NA	NA	NA	NA	NA	NA	NA	NA	NA	NA	NA	NA	NA	NA	NA	NA	NA	NA	NA	NA	NA	NA	NA	NA	NA	NA	NA	NA	NA	NA	NA	NA	NA	NA	NA	NA	NA	NA	NA	NA
ENSG00000006194	ZNF263	ZNF263	10127	O14978	zinc finger protein 263 [Source:HGNC Symbol	Acc:HGNC:13056]	NM_005741	turquoise	-0.533046	1.62329e-21	-0.453931	2.47148e-15	0.763029	1.77967e-53	-0.57463	1.77954e-25	-0.6368	1.44947e-32	0.626982	2.44272e-31	-0.656216	3.98015e-35	0.522472	1.35707e-20	-0.803362	3.5033e-63	0.352961	1.85089e-09	0.569275	6.19418e-25	0.596076	9.50992e-28	0.482537	2.18776e-17	-0.449675	4.81179e-15	-0.0753157	0.213955	0.341314	6.67126e-09	-0.0212854	0.725764	-0.379671	7.97957e-11	-0.410352	1.48853e-12	-0.166142	0.00583779	0.0852747
ENSG00000006210	CX3CL1	CX3CL1	6376	P78423	C-X3-C motif chemokine ligand 1 [Source:HGNC Symbol	Acc:HGNC:10647]	NM_002996	grey	0.255642	1.83834e-05	0.316031	9.04483e-08	-0.275798	3.57636e-06	0.0310863	0.608413	0.180138	0.00276519	-0.141169	0.019398	0.226314	0.000157981	-0.280015	2.49647e-06	0.207956	0.000531207	-0.208328	0.000518857	-0.213367	0.000375472	0.0361536	0.551238	-0.263061	1.02189e-05	0.191769	0.00142526	0.306173	2.34634e-07	-0.195058	0.00117349	0.162076	0.00718023	-0.0921019	0.128304	-0.0987049	0.103023	0.0545843	0.368082	0.200941
ENSG00000006282	SPATA20	SPATA20	64847	Q8TB22	spermatogenesis associated 20 [Source:HGNC Symbol	Acc:HGNC:26125]	NM_022827	blue	-0.161848	0.00726299	-0.138952	0.0214078	0.303544	3.00775e-07	-0.276171	3.46536e-06	-0.392854	1.51614e-11	0.418828	4.60172e-13	-0.204686	0.000652424	0.0915782	0.130499	-0.395897	1.02252e-11	0.225038	0.000172439	0.483211	1.94656e-17	0.469539	1.98005e-16	0.279282	2.65864e-06	-0.335107	1.29342e-08	0.0813757	0.179247	0.011168	0.853995	-0.172897	0.00409791	-0.366785	3.77043e-10	-0.193773	0.00126655	-0.166862	0.00562527	0.237537
ENSG00000006283	CACNA1G	CACNA1G	8913	O43497	calcium voltage-gated channel subunit alpha1 G [Source:HGNC Symbol	Acc:HGNC:1394]	NM_198382	grey	0.121621	0.044278	0.117333	0.0523762	-0.160736	0.00767935	0.0932604	0.123552	0.116284	0.0545341	-0.0964456	0.111188	0.176635	0.00335101	-0.16904	0.00502335	0.109184	0.0711616	-0.131766	0.0292091	-0.128274	0.0338062	-0.0474994	0.433566	-0.122101	0.0434401	0.113313	0.0610509	0.0360919	0.551918	-0.0726356	0.230754	0.0590591	0.330065	0.0148818	0.806283	0.0738777	0.222856	0.0337864	0.577619	0.104874
ENSG00000006327	TNFRSF12A	TNFRSF12A	51330	Q9NP84	TNF receptor superfamily member 12A [Source:HGNC Symbol	Acc:HGNC:18152]	NM_016639	purple	0.551061	3.65189e-23	0.522321	1.39815e-20	-0.76747	1.90205e-54	0.517844	3.35918e-20	0.631416	6.90886e-32	-0.550883	3.79513e-23	0.509219	1.75385e-19	-0.508176	2.13521e-19	0.684592	3.14053e-39	-0.297021	5.51235e-07	-0.46433	4.66419e-16	-0.543907	1.69352e-22	-0.66349	3.89871e-36	0.465955	3.57561e-16	0.0778187	0.199076	-0.197629	0.00100583	0.424902	1.94406e-13	0.0624773	0.302793	0.230833	0.000115404	0.162786	0.00692771	0.182813
ENSG00000006377	DLX6	DLX6	1750	P56179	distal-less homeobox 6 [Source:HGNC Symbol	Acc:HGNC:2919]	NM_005222	brown	0.236949	7.46926e-05	0.19726	0.0010285	-0.404284	3.38059e-12	0.204434	0.000662765	0.325495	3.50459e-08	-0.284399	1.70729e-06	0.267367	7.20842e-06	-0.298447	4.83468e-07	0.442283	1.4977e-14	-0.252913	2.27147e-05	-0.314818	1.01895e-07	-0.250634	2.70535e-05	-0.363715	5.40349e-10	0.742269	3.33226e-49	0.164549	0.00633423	-0.280009	2.49794e-06	0.479659	3.59181e-17	0.0894296	0.139805	0.0779868	0.198104	0.300228	4.10012e-07	0.0625051
ENSG00000006432	MAP3K9	MAP3K9	4293	P80192	mitogen-activated protein kinase kinase kinase 9 [Source:HGNC Symbol	Acc:HGNC:6861]	NM_001284230	turquoise	-0.574247	1.94705e-25	-0.547684	7.56846e-23	0.758608	1.5719e-52	-0.596318	8.94537e-28	-0.620869	1.34826e-30	0.691035	3.15791e-40	-0.525541	7.38343e-21	0.766544	3.04326e-54	-0.687806	1.00619e-39	0.419429	4.22897e-13	0.390806	1.97214e-11	0.465403	3.91404e-16	0.600951	2.73955e-28	-0.392754	1.53584e-11	-0.265642	8.29609e-06	0.286867	1.37466e-06	-0.203932	0.000683776	-0.358721	9.62666e-10	-0.221805	0.000214802	-0.170207	0.00472534	-0.0726539
ENSG00000006451	RALA	RALA	5898	P11233	RAS like proto-oncogene A [Source:HGNC Symbol	Acc:HGNC:9839]	NM_005402	turquoise	-0.425268	1.84455e-13	-0.360139	8.17941e-10	0.647092	6.71078e-34	-0.231929	0.000106837	-0.415058	7.78865e-13	0.14191	0.0187636	-0.577492	9.05108e-26	0.490903	5.03943e-18	-0.645639	1.04287e-33	0.307513	2.0654e-07	0.318888	6.81699e-08	0.121672	0.0441882	0.429958	9.36269e-14	-0.339501	8.10696e-09	-0.40005	5.93393e-12	0.650295	2.51689e-34	-0.133984	0.0265756	0.238212	6.81747e-05	-0.129085	0.0326868	-0.12768	0.0346465	-0.278525
ENSG00000006453	BAIAP2L1	BAIAP2L1	55971	Q9UHR4	BAI1 associated protein 2 like 1 [Source:HGNC Symbol	Acc:HGNC:21649]	NM_018842	turquoise	-0.403317	3.84679e-12	-0.401128	5.14603e-12	0.431836	7.11544e-14	-0.282471	2.01943e-06	-0.364903	4.70351e-10	0.264462	9.12796e-06	-0.330311	2.13618e-08	0.329267	2.37984e-08	-0.367138	3.61672e-10	0.30079	3.89144e-07	0.266396	7.80285e-06	0.14294	0.017912	0.134571	0.0259134	-0.100174	0.0979737	-0.234904	8.64972e-05	0.290015	1.03939e-06	0.0273014	0.652756	-0.149923	0.0129777	-0.0542486	0.371039	0.00175924	0.976875	0.0087123
ENSG00000006459	KDM7A	KDM7A	80853	Q6ZMT4	lysine demethylase 7A [Source:HGNC Symbol	Acc:HGNC:22224]	NM_030647	blue	0.561359	3.75754e-24	0.450966	3.93547e-15	-0.823171	8.08819e-69	0.611933	1.53269e-29	0.770922	3.22894e-55	-0.732062	2.98942e-47	0.633866	3.40728e-32	-0.484216	1.63472e-17	0.892038	8.3345e-96	-0.447118	7.14878e-15	-0.69085	3.37602e-40	-0.750232	8.58843e-51	-0.617829	3.11007e-30	0.537402	6.62103e-22	0.0645555	0.286962	-0.314709	1.02994e-07	0.302416	3.3437e-07	0.44821	6.03955e-15	0.412548	1.10169e-12	0.2004	0.000850095	-0.07489
ENSG00000006468	ETV1	ETV1	2115	P50549	ETS variant 1 [Source:HGNC Symbol	Acc:HGNC:3490]	NM_004956	grey	-0.0106067	0.861256	-0.0267865	0.658888	0.051159	0.398941	0.129281	0.0324202	-0.0633468	0.296101	-0.0755447	0.212561	0.0166579	0.783703	-0.0521689	0.389686	-0.0743219	0.220079	0.0403397	0.506077	0.0270961	0.655198	-0.000295644	0.996113	-0.0414674	0.49425	-0.0289217	0.633611	-0.162913	0.00688344	0.130917	0.0302739	-0.0853674	0.158778	0.0764898	0.20688	0.0912566	0.131861	0.0162802	0.788491	0.0327843
ENSG00000006530	AGK	AGK	55750	Q53H12	acylglycerol kinase [Source:HGNC Symbol	Acc:HGNC:21869]	NM_018238	turquoise	-0.468115	2.506e-16	-0.364417	4.97834e-10	0.831275	2.48157e-71	-0.622277	9.12794e-31	-0.71676	1.7418e-44	0.582453	2.75962e-26	-0.631181	7.39032e-32	0.398746	7.04592e-12	-0.804743	1.48867e-63	0.311698	1.38112e-07	0.559316	5.93713e-24	0.799642	3.4001e-62	0.70759	6.48608e-43	-0.498387	1.30925e-18	0.0891055	0.141252	0.191338	0.00146171	-0.379781	7.87171e-11	-0.188702	0.00170374	-0.453375	2.6978e-15	-0.174673	0.003726	-0.13153
ENSG00000006534	ALDH3B1	ALDH3B1	221	P43353	aldehyde dehydrogenase 3 family member B1 [Source:HGNC Symbol	Acc:HGNC:410]	NM_001161473	turquoise	0.573175	2.50315e-25	0.500307	9.21543e-19	-0.823143	8.24731e-69	0.647468	5.98398e-34	0.583007	2.41371e-26	-0.439161	2.39925e-14	0.527906	4.59917e-21	-0.695731	5.69875e-41	0.694915	7.69015e-41	-0.298817	4.67243e-07	-0.250361	2.7624e-05	-0.44546	9.22425e-15	-0.574794	1.71195e-25	0.414531	8.37939e-13	0.310787	1.50837e-07	-0.454349	2.31401e-15	0.31618	8.91345e-08	0.0297608	0.62379	0.184476	0.00216936	0.126571	0.0362618	0.289033
ENSG00000006555	TTC22	TTC22	55001	Q5TAA0	tetratricopeptide repeat domain 22 [Source:HGNC Symbol	Acc:HGNC:26067]	NM_001114108	turquoise	-0.423946	2.22889e-13	-0.475496	7.29836e-17	0.627449	2.14044e-31	-0.619581	1.92355e-30	-0.628326	1.66951e-31	0.66826	8.19808e-37	-0.458571	1.1827e-15	0.186525	0.00193074	-0.605679	8.02516e-29	0.338958	8.59273e-09	0.422199	2.85874e-13	0.82851	1.84959e-70	0.300263	4.08691e-07	-0.287421	1.30899e-06	0.0882461	0.145144	-0.0113126	0.852126	-0.0943042	0.119388	-0.488515	7.69369e-18	-0.306829	2.20437e-07	-0.0245617	0.685646	0.299085
ENSG00000006576	PHTF2	PHTF2	57157	Q8N3S3	putative homeodomain transcription factor 2 [Source:HGNC Symbol	Acc:HGNC:13411]	NM_001127357	turquoise	-0.369776	2.64538e-10	-0.338927	8.62102e-09	0.668304	8.07954e-37	-0.262403	1.07731e-05	-0.44264	1.41876e-14	0.0394793	0.515198	-0.461438	7.45826e-16	0.53652	7.94831e-22	-0.63258	4.94088e-32	0.331824	1.82511e-08	0.325703	3.431e-08	0.204606	0.000655706	0.464576	4.48073e-16	-0.455389	1.96305e-15	-0.304716	2.69344e-07	0.545387	1.23651e-22	-0.421279	3.25697e-13	0.405282	2.95755e-12	-0.115822	0.0555082	-0.150027	0.0129141	-0.352024
ENSG00000006606	CCL26	CCL26	10344	Q9Y258	C-C motif chemokine ligand 26 [Source:HGNC Symbol	Acc:HGNC:10625]	NM_006072	grey	0.174557	0.0037495	0.130101	0.0313297	-0.248512	3.17892e-05	0.119874	0.0474395	0.181575	0.00255309	-0.171828	0.00433771	0.184381	0.00218097	-0.208679	0.000507402	0.267945	6.87531e-06	-0.104438	0.0844235	-0.147447	0.0145699	-0.144148	0.0169566	-0.178187	0.00307878	0.37962	8.02996e-11	0.111611	0.065065	-0.189696	0.00160846	0.234424	8.95101e-05	0.115707	0.0557518	0.0178315	0.768882	0.146423	0.0152775	0.0372961
ENSG00000006607	FARP2	FARP2	9855	O94887	FERM, ARH/RhoGEF and pleckstrin domain protein 2 [Source:HGNC Symbol	Acc:HGNC:16460]	NM_014808	tan	-0.450348	4.33369e-15	-0.467132	2.94703e-16	0.611654	1.65152e-29	-0.403864	3.57585e-12	-0.455981	1.78724e-15	0.529438	3.37837e-21	-0.471109	1.52486e-16	0.69311	1.48775e-40	-0.56891	6.73831e-25	0.413461	9.71479e-13	0.461489	7.39734e-16	0.34148	6.55275e-09	0.542139	2.46046e-22	-0.357901	1.05737e-09	-0.179695	0.00283367	0.248424	3.20021e-05	-0.318411	7.14807e-08	-0.229457	0.000127066	-0.143263	0.0176523	-0.0879235	0.146626	-0.0722609
ENSG00000006611	USH1C	USH1C	10083	Q9Y6N9	USH1 protein network component harmonin [Source:HGNC Symbol	Acc:HGNC:12597]	NM_005709	brown	0.245663	3.93887e-05	0.164779	0.00626038	-0.453353	2.70702e-15	0.225519	0.000166856	0.348924	2.90363e-09	-0.292314	8.45711e-07	0.295206	6.50737e-07	-0.33625	1.14627e-08	0.484301	1.61073e-17	-0.261611	1.14781e-05	-0.327961	2.72267e-08	-0.26758	7.08411e-06	-0.44599	8.50396e-15	0.823095	8.52438e-69	0.15958	0.00813482	-0.285739	1.51809e-06	0.535489	9.83252e-22	0.044222	0.465993	0.181744	0.00252911	0.336991	1.05963e-08	0.107016
ENSG00000006625	GGCT	GGCT	79017	O75223	gamma-glutamylcyclotransferase [Source:HGNC Symbol	Acc:HGNC:21705]	NM_024051	blue	-0.0695178	0.251443	0.0923356	0.127335	0.328459	2.5867e-08	-0.0815475	0.178328	-0.117223	0.0525978	0.0390183	0.52012	-0.36599	4.13999e-10	0.270837	5.41743e-06	-0.429895	9.44947e-14	-0.0155521	0.797741	0.1457	0.0157946	0.107915	0.0745295	0.356131	1.29367e-09	-0.317761	7.62419e-08	-0.0985205	0.103671	0.414536	8.37272e-13	-0.0852325	0.159439	0.115456	0.056289	-0.178672	0.00299796	-0.136364	0.0239789	-0.187751
ENSG00000006634	DBF4	DBF4	10926	Q9UBU7	DBF4 zinc finger [Source:HGNC Symbol	Acc:HGNC:17364]	NM_001318062	turquoise	-0.178461	0.00303282	0.0348807	0.56535	0.588707	5.99666e-27	-0.0710349	0.24122	-0.245058	4.12098e-05	0.0526533	0.385293	-0.476555	6.09985e-17	0.495532	2.19783e-18	-0.646404	8.2691e-34	0.0724709	0.231815	0.105865	0.0802408	0.130914	0.0302774	0.679101	2.12329e-38	-0.426366	1.57529e-13	-0.312789	1.24226e-07	0.640256	5.23255e-33	-0.312159	1.32072e-07	0.312962	1.22154e-07	-0.0851259	0.159963	-0.158883	0.00842071	-0.512945
ENSG00000006638	TBXA2R	TBXA2R	6915	P21731	thromboxane A2 receptor [Source:HGNC Symbol	Acc:HGNC:11608]	NM_001060	pink	0.474473	8.6752e-17	0.435006	4.45977e-14	-0.640235	5.26554e-33	0.320918	5.56629e-08	0.542806	2.13752e-22	-0.293428	7.6477e-07	0.903465	4.60764e-102	-0.377489	1.04297e-10	0.622551	8.45924e-31	-0.414386	8.54938e-13	-0.546946	8.86586e-23	-0.36267	6.10249e-10	-0.387802	2.89046e-11	0.352231	2.00871e-09	0.189721	0.00160618	-0.424776	1.97948e-13	0.297613	5.22067e-07	-0.0307052	0.612816	0.236323	7.81317e-05	0.0956088	0.114338	0.0822798
ENSG00000006652	IFRD1	IFRD1	3475	O00458	interferon related developmental regulator 1 [Source:HGNC Symbol	Acc:HGNC:5456]	NM_001007245	blue	0.305558	2.48708e-07	0.253388	2.18974e-05	-0.604156	1.19451e-28	0.468846	2.22071e-16	0.545394	1.23479e-22	-0.656804	3.30666e-35	0.451971	3.36295e-15	-0.296891	5.57841e-07	0.72751	2.07898e-46	-0.235649	8.20068e-05	-0.531529	2.21157e-21	-0.724014	8.98017e-46	-0.533271	1.55036e-21	0.410256	1.50817e-12	-0.183697	0.00226685	-0.107616	0.0753413	0.253773	2.12542e-05	0.440135	2.07239e-14	0.352435	1.96347e-09	0.178776	0.00298083	-0.143406
ENSG00000006659	LGALS14	LGALS14	56891	Q8TCE9	galectin 14 [Source:HGNC Symbol	Acc:HGNC:30054]	NM_020129	grey	0.0879346	0.146575	0.0239764	0.692752	-0.0206511	0.733624	0.0386338	0.524244	-0.0113749	0.851321	0.0525548	0.386184	0.106859	0.0774287	-0.0524828	0.386836	0.0121896	0.840809	0.0242607	0.689297	-0.0838795	0.166191	-0.0385746	0.52488	0.00703536	0.907712	0.0244062	0.687532	-0.0467133	0.441223	0.0309701	0.609753	0.00554489	0.927202	-0.0879608	0.146454	0.050805	0.402217	-0.0231529	0.702797	0.0544072
ENSG00000006695	COX10	COX10	1352	Q12887	cytochrome c oxidase assembly factor heme A:farnesyltransferase COX10 [Source:HGNC Symbol	Acc:HGNC:2260]	NM_001303	turquoise	-0.404732	3.18376e-12	-0.341792	6.33586e-09	0.82682	6.20131e-70	-0.535506	9.79862e-22	-0.643314	2.10116e-33	0.585019	1.48107e-26	-0.643052	2.27323e-33	0.521601	1.6113e-20	-0.842725	4.04034e-75	0.269528	6.03669e-06	0.603643	1.36509e-28	0.691975	2.24757e-40	0.709876	2.66697e-43	-0.510354	1.41484e-19	0.0151996	0.80223	0.290086	1.03285e-06	-0.405518	2.86512e-12	-0.242769	4.88461e-05	-0.415065	7.78188e-13	-0.213778	0.000365582	-0.0978589
ENSG00000006704	GTF2IRD1	GTF2IRD1	9569	Q9UHL9	GTF2I repeat domain containing 1 [Source:HGNC Symbol	Acc:HGNC:4661]	NM_016328	turquoise	-0.41006	1.54898e-12	-0.450164	4.4595e-15	0.506618	2.8608e-19	-0.478393	4.46119e-17	-0.514296	6.66754e-20	0.498963	1.17874e-18	-0.358026	1.04239e-09	0.412092	1.17298e-12	-0.460442	8.75789e-16	0.367162	3.60643e-10	0.272452	4.73674e-06	0.327697	2.79767e-08	0.219158	0.000256515	-0.215075	0.000335908	-0.132466	0.0283544	0.160927	0.00760656	-0.0162708	0.78861	-0.354873	1.49198e-09	-0.208818	0.000502941	-0.0744382	0.219356	0.150819
ENSG00000006712	PAF1	PAF1	54623	Q8N7H5	PAF1 homolog, Paf1/RNA polymerase II complex component [Source:HGNC Symbol	Acc:HGNC:25459]	NM_019088	blue	0.366338	3.97394e-10	0.345154	4.3969e-09	-0.700757	8.78242e-42	0.237394	7.23303e-05	0.470466	1.69733e-16	-0.142349	0.0183961	0.566144	1.27107e-24	-0.419897	3.95919e-13	0.754539	1.11989e-51	-0.330411	2.11407e-08	-0.427677	1.30375e-13	-0.349303	2.78445e-09	-0.337073	1.05049e-08	0.421475	3.16808e-13	0.298181	4.95474e-07	-0.582918	2.46648e-26	0.291435	9.15324e-07	-0.0718218	0.236034	0.0992584	0.101097	0.152898	0.0112684	0.164513
ENSG00000006715	VPS41	VPS41	27072	P49754	VPS41 subunit of HOPS complex [Source:HGNC Symbol	Acc:HGNC:12713]	NM_014396	yellow	-0.596549	8.43499e-28	-0.69808	2.38934e-41	0.48469	1.505e-17	-0.311658	1.3864e-07	-0.494838	2.49107e-18	0.322334	4.82795e-08	-0.38992	2.20832e-11	0.32071	5.6834e-08	-0.329633	2.29151e-08	0.477312	5.36304e-17	0.484484	1.56018e-17	0.271022	5.33492e-06	0.193535	0.00128448	-0.260025	1.30224e-05	-0.201587	0.000790423	0.0639666	0.29139	-0.196984	0.00104572	0.0536308	0.37652	-0.0370311	0.541609	0.000639403	0.991594	0.00067518
ENSG00000006740	ARHGAP44	ARHGAP44	9912	Q17R89	Rho GTPase activating protein 44 [Source:HGNC Symbol	Acc:HGNC:29096]	NM_014859	yellow	0.349762	2.64588e-09	0.550758	3.89995e-23	-0.203521	0.000701438	0.134008	0.0265475	0.286673	1.39834e-06	-0.17969	0.00283458	0.129025	0.0327681	-0.00827992	0.891479	0.124253	0.0398481	-0.409001	1.78942e-12	-0.371423	2.17309e-10	-0.10066	0.0963473	0.0967015	0.110238	0.117278	0.0524861	0.21134	0.000428031	-0.0843045	0.164047	0.141766	0.0188852	0.0496954	0.412586	-0.110815	0.067014	-0.0231751	0.702526	-0.211412
ENSG00000006744	ELAC2	ELAC2	60528	Q9BQ52	elaC ribonuclease Z 2 [Source:HGNC Symbol	Acc:HGNC:14198]	NM_173717	magenta	-0.498786	1.21741e-18	-0.399446	6.42585e-12	0.735639	6.33289e-48	-0.591597	2.92895e-27	-0.666206	1.61014e-36	0.859848	2.16534e-81	-0.536793	7.51091e-22	0.437441	3.10462e-14	-0.778519	5.83063e-57	0.373967	1.60013e-10	0.657101	3.01008e-35	0.747014	3.82972e-50	0.720405	3.97195e-45	-0.478621	4.29009e-17	0.0325872	0.591204	0.106549	0.0782964	-0.278361	2.87651e-06	-0.570506	4.65883e-25	-0.424195	2.15099e-13	-0.191111	0.00148128	0.127555
ENSG00000006747	SCIN	SCIN	85477	Q9Y6U3	scinderin [Source:HGNC Symbol	Acc:HGNC:21695]	NM_001112706	grey	0.00574324	0.924606	0.244772	4.2099e-05	0.216756	0.000300793	-0.155373	0.0100011	-0.025631	0.672735	0.0755063	0.212795	-0.154046	0.0106643	0.188136	0.00176029	-0.246747	3.63163e-05	-0.230578	0.000117486	-0.0951698	0.116018	0.171293	0.00446231	0.403353	3.82863e-12	-0.169036	0.0050243	0.127466	0.0349531	0.120441	0.0463937	-0.0767648	0.205247	0.0393682	0.516382	-0.296868	5.59054e-07	-0.0659189	0.276884	-0.265365
ENSG00000006756	ARSD	ARSD	414	P51689	arylsulfatase D [Source:HGNC Symbol	Acc:HGNC:717]	NM_001669	turquoise	0.510953	1.26265e-19	0.507156	2.58623e-19	-0.676716	4.80737e-38	0.529841	3.11426e-21	0.507606	2.3766e-19	-0.470629	1.6518e-16	0.472273	1.25546e-16	-0.540888	3.20021e-22	0.608411	3.91111e-29	-0.457061	1.50521e-15	-0.35194	2.07536e-09	-0.40811	2.01956e-12	-0.422782	2.63122e-13	0.299394	4.4298e-07	0.329929	2.22236e-08	-0.40197	4.6023e-12	0.241573	5.33463e-05	0.23263	0.000101675	0.0941869	0.11985	0.0670344	0.268818	-0.196766
ENSG00000006757	PNPLA4	PNPLA4	8228	P41247	patatin like phospholipase domain containing 4 [Source:HGNC Symbol	Acc:HGNC:24887]	NM_004650	turquoise	-0.255553	1.85117e-05	-0.127323	0.0351593	0.432706	6.26203e-14	-0.0770277	0.203695	-0.196323	0.00108803	-0.00978408	0.871921	-0.376312	1.20411e-10	0.421823	3.01542e-13	-0.431767	7.18755e-14	0.126661	0.0361283	0.174799	0.00370096	-0.0391606	0.518598	0.373236	1.74773e-10	-0.28696	1.36338e-06	-0.355876	1.33172e-09	0.537037	7.14143e-22	-0.243504	4.62587e-05	0.237039	7.42064e-05	-0.00400379	0.9474	-0.105952	0.0799933	-0.650543
ENSG00000006788	MYH13	MYH13	8735	Q9UKX3	myosin heavy chain 13 [Source:HGNC Symbol	Acc:HGNC:7571]	NM_003802	brown	0.1778	0.00314477	0.119592	0.0479678	-0.386275	3.50496e-11	0.202494	0.000747479	0.332342	1.72903e-08	-0.238002	6.92231e-05	0.249499	2.94969e-05	-0.253406	2.18663e-05	0.426125	1.63096e-13	-0.209553	0.000479937	-0.322702	4.65175e-08	-0.256202	1.75968e-05	-0.376739	1.14293e-10	0.813333	6.18382e-66	0.127341	0.0351338	-0.286742	1.38985e-06	0.520039	2.18911e-20	0.0493652	0.415702	0.127642	0.0347003	0.326437	3.18313e-08	0.158844
ENSG00000006831	ADIPOR2	ADIPOR2	79602	Q86V24	adiponectin receptor 2 [Source:HGNC Symbol	Acc:HGNC:24041]	NM_024551	turquoise	0.567608	9.0912e-25	0.49038	5.53059e-18	-0.804302	1.95742e-63	0.639637	6.28742e-33	0.669914	4.74173e-37	-0.508005	2.20473e-19	0.797252	1.42775e-61	-0.609895	2.63937e-29	0.764527	8.41779e-54	-0.31831	7.2199e-08	-0.537508	6.47739e-22	-0.536579	7.85208e-22	-0.464946	4.21796e-16	0.411871	1.2091e-12	0.107749	0.0749773	-0.386635	3.34976e-11	0.134563	0.0259227	0.228976	0.000131396	0.344518	4.71331e-09	0.181901	0.00250708	0.102181
ENSG00000006837	CDKL3	CDKL3	51265	NA	cyclin dependent kinase like 3 [Source:HGNC Symbol	Acc:HGNC:15483]	NM_001349366	turquoise	-0.445029	9.85497e-15	-0.424759	1.98428e-13	0.620679	1.42125e-30	-0.431823	7.12856e-14	-0.440047	2.10008e-14	0.385744	3.74751e-11	-0.441597	1.66182e-14	0.504999	3.87096e-19	-0.549387	5.2459e-23	0.268604	6.51372e-06	0.286159	1.46316e-06	0.367126	3.62159e-10	0.431546	7.42455e-14	-0.275842	3.56316e-06	-0.194202	0.00123475	0.219673	0.000247851	-0.172421	0.0042032	-0.06219	0.305026	-0.263878	9.56852e-06	-0.0232021	0.702196	-0.14077
ENSG00000007001	UPP2	UPP2	151531	O95045	uridine phosphorylase 2 [Source:HGNC Symbol	Acc:HGNC:23061]	NM_001135098	grey	-0.0165512	0.785056	-0.0592245	0.32871	0.0869146	0.151335	-0.0220765	0.716004	-0.0682112	0.260485	0.0242042	0.689983	-0.117737	0.0515629	0.0696557	0.250502	-0.079278	0.190756	-0.0773319	0.201909	-0.0635221	0.294764	0.000579911	0.992376	-0.0525296	0.386412	0.0931481	0.124007	0.0047849	0.937158	0.0445715	0.462473	0.236406	7.76669e-05	-0.0547953	0.366231	-0.0204523	0.736092	0.00943974	0.876392	-0.0593662
ENSG00000007038	PRSS21	PRSS21	10942	Q9Y6M0	serine protease 21 [Source:HGNC Symbol	Acc:HGNC:9485]	NM_144957	grey	-0.229117	0.000130115	-0.192521	0.0013637	0.286897	1.37092e-06	-0.212481	0.000397645	-0.329851	2.2403e-08	0.294922	6.67775e-07	-0.263975	9.49411e-06	0.167143	0.00554413	-0.309738	1.66887e-07	0.32473	3.78835e-08	0.42509	1.8924e-13	0.248654	3.14504e-05	0.218258	0.000272343	-0.265152	8.63253e-06	-0.020004	0.741669	0.0849962	0.160603	-0.167507	0.00544051	-0.240139	5.9256e-05	-0.163701	0.00661368	-0.076722	0.2055	-0.0164507
ENSG00000007047	MARK4	MARK4	57787	Q96L34	microtubule affinity regulating kinase 4 [Source:HGNC Symbol	Acc:HGNC:13538]	NM_001199867	turquoise	0.357933	1.05356e-09	0.288131	1.22912e-06	-0.648975	3.77586e-34	0.355851	1.33544e-09	0.490916	5.02831e-18	-0.231816	0.000107692	0.520282	2.08758e-20	-0.466739	3.1438e-16	0.557497	8.89758e-24	-0.154531	0.0104177	-0.22209	0.00021071	-0.362267	6.39525e-10	-0.507436	2.45373e-19	0.341615	6.458e-09	-0.0377878	0.533375	-0.293973	7.27919e-07	0.317837	7.56668e-08	-0.165143	0.00614503	0.316583	8.56544e-08	0.175063	0.00364871	0.334129
ENSG00000007062	PROM1	PROM1	8842	O43490	prominin 1 [Source:HGNC Symbol	Acc:HGNC:9454]	NM_001145848	greenyellow	0.274521	3.98293e-06	0.218731	0.000263906	-0.258301	1.49251e-05	0.720867	3.28711e-45	0.224503	0.000178864	-0.370022	2.56884e-10	0.299256	4.48651e-07	-0.124757	0.0390437	0.16664	0.00568994	0.0522582	0.388874	-0.21112	0.000434116	-0.506768	2.78126e-19	-0.137643	0.0226769	0.0991153	0.101592	-0.344902	4.5194e-09	0.247231	3.50172e-05	0.0459648	0.448586	0.226947	0.000151235	0.477488	5.20509e-17	0.0313293	0.605612	-0.163671
ENSG00000007080	CCDC124	CCDC124	115098	Q96CT7	coiled-coil domain containing 124 [Source:HGNC Symbol	Acc:HGNC:25171]	NM_001136203	red	0.220696	0.000231438	0.183113	0.00234252	-0.301131	3.76996e-07	0.46707	2.97714e-16	0.255762	1.82126e-05	-0.199605	0.000892343	0.324935	3.7101e-08	-0.12482	0.0389439	0.151519	0.0120346	0.0865395	0.153115	-0.0987235	0.102958	-0.365793	4.23698e-10	-0.206273	0.000590732	0.054483	0.368973	-0.367682	3.39131e-10	0.315232	9.78363e-08	0.12528	0.0382236	-0.109873	0.0693853	0.806579	4.71795e-64	-0.0296671	0.624884	0.0781804
ENSG00000007129	CEACAM21	CEACAM21	90273	NA	carcinoembryonic antigen related cell adhesion molecule 21 [Source:HGNC Symbol	Acc:HGNC:28834]	NM_001288773	greenyellow	0.354301	1.59152e-09	0.372204	1.97867e-10	-0.310577	1.53928e-07	0.641163	3.99646e-33	0.441698	1.63658e-14	-0.38435	4.46345e-11	0.165097	0.00615944	-0.0626213	0.301678	0.218411	0.000269593	-0.272981	4.53179e-06	-0.491489	4.54018e-18	-0.441247	1.75203e-14	-0.221758	0.000215476	0.217462	0.000287092	-0.102185	0.0913821	0.169157	0.00499257	0.147457	0.0145632	0.160187	0.00789292	0.287918	1.25261e-06	0.106241	0.0791681	-0.155304
ENSG00000007168	PAFAH1B1	PAFAH1B1	5048	P43034	platelet activating factor acetylhydrolase 1b regulatory subunit 1 [Source:HGNC Symbol	Acc:HGNC:8574]	NM_000430	blue	0.243084	4.77212e-05	0.146082	0.0155196	-0.683749	4.22318e-39	0.303299	3.07794e-07	0.536793	7.51099e-22	-0.299445	4.40899e-07	0.548098	6.92512e-23	-0.434926	4.51286e-14	0.785347	1.37664e-58	-0.214211	0.000355402	-0.537988	5.86261e-22	-0.531103	2.41144e-21	-0.56529	1.5443e-24	0.543135	1.99409e-22	0.0156749	0.796178	-0.459811	9.69493e-16	0.499583	1.05231e-18	0.0960513	0.112664	0.252093	2.41936e-05	0.240785	5.65212e-05	0.25556
ENSG00000007171	NOS2	NOS2	4843	P35228	nitric oxide synthase 2 [Source:HGNC Symbol	Acc:HGNC:7873]	NM_000625	grey	-0.0952837	0.11558	-0.120849	0.0456527	0.141672	0.018965	-0.0952212	0.115821	-0.125073	0.0385462	0.103937	0.0859325	0.000911648	0.988015	0.151059	0.0122999	-0.109321	0.0708043	0.0641809	0.289774	0.00553144	0.927378	0.0585973	0.333867	0.0683006	0.259859	-0.0647373	0.285604	-0.13896	0.0214	0.0744926	0.219018	-0.076062	0.209438	-0.0714168	0.238693	0.0130563	0.829657	0.0849889	0.160639	0.0620213
ENSG00000007174	DNAH9	DNAH9	1770	Q9NYC9	dynein axonemal heavy chain 9 [Source:HGNC Symbol	Acc:HGNC:2953]	NM_001372	grey	0.14734	0.0146424	0.0710202	0.241318	-0.233771	9.37697e-05	0.122904	0.0420698	0.185206	0.00208144	-0.130712	0.030536	0.157278	0.00911355	-0.201004	0.000819237	0.246358	3.73918e-05	-0.18943	0.00163347	-0.170752	0.00459166	-0.126089	0.0369838	-0.235783	8.12235e-05	0.382618	5.54004e-11	0.0998215	0.0991669	-0.172669	0.00414809	0.251667	2.49981e-05	0.0199616	0.742196	0.112732	0.0623978	0.149965	0.0129522	0.103087
ENSG00000007202	KIAA0100	KIAA0100	9703	Q14667	KIAA0100 [Source:HGNC Symbol	Acc:HGNC:28960]	NM_001321560	grey	0.0130049	0.830317	-0.0804162	0.184446	-0.249271	3.00136e-05	-0.0209736	0.729624	-0.0160084	0.79194	0.44505	9.82376e-15	0.209297	0.000487825	-0.298344	4.88082e-07	0.212047	0.000408976	0.138201	0.0221283	0.281338	2.22769e-06	0.13436	0.0261496	0.00177266	0.976698	0.0851747	0.159723	0.212461	0.000398161	-0.523893	1.02454e-20	-0.0175336	0.772636	-0.538163	5.65355e-22	-0.110076	0.0688684	0.0119248	0.844223	0.500517
ENSG00000007216	SLC13A2	SLC13A2	9058	Q13183	solute carrier family 13 member 2 [Source:HGNC Symbol	Acc:HGNC:10917]	NM_001346684	brown	0.172873	0.00410323	0.116514	0.0540556	-0.326614	3.12611e-08	0.143762	0.017257	0.257175	1.63063e-05	-0.213235	0.000378704	0.214951	0.000338658	-0.229292	0.000128533	0.370336	2.47446e-10	-0.17643	0.00338843	-0.245725	3.9209e-05	-0.191043	0.00148717	-0.310178	1.59955e-07	0.611655	1.65086e-29	0.138978	0.0213827	-0.281672	2.16418e-06	0.39426	1.26447e-11	0.0817369	0.177318	0.0326531	0.590455	0.247802	3.35425e-05	0.0985271
ENSG00000007237	AC005747.1	AC005747.1	8522	O60861	growth arrest specific 7 [Source:NCBI gene	Acc:8522]	NM_001130831	turquoise	0.524005	1.00206e-20	0.506677	2.82903e-19	-0.887021	2.81187e-93	0.531845	2.07391e-21	0.788301	2.60836e-59	-0.590919	3.46798e-27	0.66193	6.45098e-36	-0.562002	3.25159e-24	0.866949	3.06253e-84	-0.417993	5.17371e-13	-0.558423	7.24288e-24	-0.664303	2.99484e-36	-0.603159	1.54815e-28	0.488746	7.38693e-18	0.0855325	0.157971	-0.394647	1.20272e-11	0.290659	9.81262e-07	0.252198	2.39997e-05	0.25168	2.49723e-05	0.213863	0.000363569	0.106841
ENSG00000007255	TRAPPC6A	TRAPPC6A	79090	O75865	trafficking protein particle complex 6A [Source:HGNC Symbol	Acc:HGNC:23069]	NM_024108	blue	-0.467044	2.99018e-16	-0.394659	1.20091e-11	0.585516	1.31227e-26	-0.0902165	0.13634	-0.433639	5.45831e-14	0.383676	4.8561e-11	-0.450679	4.11566e-15	0.507254	2.53883e-19	-0.687117	1.2858e-39	0.48118	2.7654e-17	0.480746	2.98017e-17	0.121789	0.0439834	0.368313	3.14729e-10	-0.388785	2.5516e-11	-0.557767	8.38066e-24	0.674376	1.06383e-37	-0.0397435	0.512388	-0.27528	3.73616e-06	0.146138	0.0154791	-0.177573	0.00318406	-0.0243797
ENSG00000007264	MATK	MATK	4145	P42679	megakaryocyte-associated tyrosine kinase [Source:HGNC Symbol	Acc:HGNC:6906]	NM_139354	turquoise	-0.604645	1.05147e-28	-0.60911	3.25041e-29	0.704334	2.26659e-42	-0.684934	2.78421e-39	-0.692404	1.92336e-40	0.701661	6.24803e-42	-0.48975	6.18456e-18	0.271577	5.09479e-06	-0.661715	6.91321e-36	0.472425	1.22396e-16	0.610003	2.5648e-29	0.813993	4.01039e-66	0.355189	1.43952e-09	-0.355283	1.42438e-09	-0.068678	0.257229	0.158555	0.00855849	-0.148273	0.014021	-0.47938	3.76807e-17	-0.205413	0.000623445	-0.0711482	0.240469	0.232595
ENSG00000007306	CEACAM7	CEACAM7	1087	Q14002	carcinoembryonic antigen related cell adhesion molecule 7 [Source:HGNC Symbol	Acc:HGNC:1819]	NM_001291485	blue	0.349018	2.87378e-09	0.321962	5.01197e-08	-0.435726	4.00752e-14	0.127121	0.0354525	0.281758	2.14809e-06	-0.223008	0.000198014	0.296742	5.65534e-07	-0.368304	3.15062e-10	0.491365	4.64189e-18	-0.325685	3.43737e-08	-0.278124	2.93525e-06	-0.0925996	0.126246	-0.267998	6.84574e-06	0.232798	0.00010047	0.48969	6.25058e-18	-0.431458	7.5208e-14	0.0997804	0.0993067	0.0472831	0.435666	-0.00145683	0.980849	0.111625	0.065031	-0.0159049
ENSG00000007312	CD79B	CD79B	974	P40259	CD79b molecule [Source:HGNC Symbol	Acc:HGNC:1699]	NM_001039933	tan	-0.417105	5.85817e-13	-0.270806	5.43114e-06	0.54089	3.19877e-22	-0.337068	1.05097e-08	-0.328196	2.6578e-08	0.330199	2.16097e-08	-0.426603	1.52247e-13	0.900399	2.60789e-100	-0.564068	2.03862e-24	0.24601	3.83792e-05	0.270236	5.6938e-06	0.0932951	0.123412	0.460815	8.24805e-16	-0.384381	4.44595e-11	-0.383102	5.21602e-11	0.527756	4.74023e-21	-0.145932	0.0156271	-0.135183	0.0252388	-0.102136	0.0915377	-0.181678	0.00253841	-0.210158
ENSG00000007314	SCN4A	SCN4A	6329	P35499	sodium voltage-gated channel alpha subunit 4 [Source:HGNC Symbol	Acc:HGNC:10591]	NM_000334	tan	-0.320843	5.60813e-08	-0.292483	8.32894e-07	0.412453	1.11612e-12	-0.301483	3.64816e-07	-0.251721	2.48945e-05	0.251719	2.48973e-05	-0.320669	5.70649e-08	0.693137	1.47319e-40	-0.374837	1.44031e-10	0.167765	0.00536828	0.116102	0.0549162	0.101574	0.0933466	0.277868	3.00022e-06	-0.227159	0.000149042	-0.249635	2.91939e-05	0.275578	3.6435e-06	-0.144626	0.0165907	-0.053611	0.376697	-0.0990582	0.10179	-0.124421	0.0395777	-0.126241
ENSG00000007341	ST7L	ST7L	54879	Q8TDW4	suppression of tumorigenicity 7 like [Source:HGNC Symbol	Acc:HGNC:18441]	NM_138728	grey	0.347267	3.48715e-09	0.407263	2.26468e-12	-0.279188	2.68007e-06	-0.0792981	0.190643	0.228906	0.00013204	-0.237517	7.16921e-05	0.200064	0.000867716	-0.225891	0.000162642	0.326483	3.16819e-08	-0.498766	1.22174e-18	-0.461459	7.43362e-16	0.000354776	0.995336	-0.126842	0.0358622	0.261061	1.19921e-05	0.569224	6.2679e-25	-0.429224	1.04183e-13	0.112251	0.0635297	0.217389	0.000288486	-0.389611	2.29707e-11	0.0306669	0.61326	-0.0947768
ENSG00000007350	TKTL1	TKTL1	8277	P51854	transketolase like 1 [Source:HGNC Symbol	Acc:HGNC:11835]	NM_001145933	purple	-0.169792	0.00482926	-0.18731	0.0018459	0.222679	0.000202475	-0.332117	1.77016e-08	-0.309481	1.71052e-07	0.385665	3.78464e-11	-0.100073	0.0983141	-0.0865377	0.153123	-0.168623	0.00513379	0.219206	0.000255691	0.284929	1.62998e-06	0.561204	3.8902e-24	0.210173	0.000461313	-0.120441	0.0463933	0.288391	1.20116e-06	-0.223242	0.00019489	-0.101319	0.0941749	-0.252522	2.34089e-05	-0.201996	0.000770786	-0.0760181	0.209701	0.227905
ENSG00000007372	PAX6	PAX6	5080	P26367	paired box 6 [Source:HGNC Symbol	Acc:HGNC:8620]	NM_001368919	grey	0.135097	0.0253332	0.138648	0.0216961	-0.287032	1.35467e-06	0.119079	0.0489406	0.193573	0.0012816	-0.166106	0.00584881	0.199484	0.000898946	-0.22242	0.000206063	0.274534	3.97841e-06	-0.156738	0.00935789	-0.263424	9.92522e-06	-0.168673	0.00512046	-0.270188	5.71622e-06	0.267764	6.97833e-06	0.101994	0.0919941	-0.189047	0.00167017	0.299978	4.19642e-07	0.0373839	0.537762	0.0581133	0.337882	0.100435	0.0970969	0.129891
ENSG00000007376	RPUSD1	RPUSD1	113000	Q9UJJ7	RNA pseudouridine synthase domain containing 1 [Source:HGNC Symbol	Acc:HGNC:14173]	NM_001324086	grey	0.254484	2.01159e-05	0.37692	1.11805e-10	-0.37247	1.91657e-10	0.131054	0.0301002	0.272757	4.61739e-06	-0.117078	0.0528927	0.152469	0.011502	-0.317239	8.02848e-08	0.166209	0.00581774	-0.199172	0.000916155	-0.025732	0.671519	-0.152942	0.0112449	-0.317922	7.5036e-08	0.17624	0.00342355	0.101333	0.0941284	-0.0564262	0.352117	0.406533	2.49914e-12	-0.232496	0.000102643	-0.124587	0.039314	0.00490461	0.935589	0.301312
ENSG00000007384	RHBDF1	RHBDF1	64285	Q96CC6	rhomboid 5 homolog 1 [Source:HGNC Symbol	Acc:HGNC:20561]	NM_022450	grey	0.063652	0.293775	0.022206	0.71441	0.0781284	0.197289	-0.0516227	0.394675	-3.53242e-05	0.999536	0.0266037	0.661071	-0.158469	0.00859498	0.10617	0.07937	-0.131019	0.0301446	-0.102138	0.0915335	0.0225158	0.710603	0.00205948	0.972929	0.0285178	0.638362	-0.0525343	0.386369	-0.068472	0.258662	0.109602	0.0700776	0.0846399	0.162371	-0.0393245	0.516848	-0.0571847	0.34567	-0.0530531	0.38169	0.056565
ENSG00000007392	LUC7L	LUC7L	55692	Q9NQ29	LUC7 like [Source:HGNC Symbol	Acc:HGNC:6723]	NM_201412	turquoise	-0.612951	1.1666e-29	-0.678428	2.67606e-38	0.804186	2.10434e-63	-0.525317	7.71993e-21	-0.598902	4.63366e-28	0.682246	7.1436e-39	-0.62842	1.62551e-31	0.63881	8.02657e-33	-0.772869	1.17126e-55	0.48952	6.44128e-18	0.514064	6.97153e-20	0.46197	6.84385e-16	0.492856	3.55666e-18	-0.390286	2.10755e-11	-0.397673	8.10975e-12	0.356413	1.25281e-09	-0.172021	0.00429343	-0.384689	4.27814e-11	-0.137488	0.0228309	-0.0990252	0.101905	0.113288
ENSG00000007402	CACNA2D2	CACNA2D2	9254	Q9NY47	calcium voltage-gated channel auxiliary subunit alpha2delta 2 [Source:HGNC Symbol	Acc:HGNC:1400]	NM_001005505	turquoise	-0.482163	2.33384e-17	-0.509925	1.53459e-19	0.602216	1.97618e-28	-0.686361	1.68136e-39	-0.629985	1.04074e-31	0.733681	1.48586e-47	-0.412453	1.11612e-12	0.165155	0.00614107	-0.550444	4.17453e-23	0.326247	3.24553e-08	0.493598	3.11348e-18	0.88096	2.2316e-90	0.345147	4.40027e-09	-0.316365	8.75206e-08	0.147584	0.0144776	-0.0868267	0.151751	-0.159787	0.00805149	-0.499318	1.10466e-18	-0.324199	3.99816e-08	-0.0176359	0.771347	0.32019
ENSG00000007516	BAIAP3	BAIAP3	8938	O94812	BAI1 associated protein 3 [Source:HGNC Symbol	Acc:HGNC:948]	NM_001199097	grey	-0.0482243	0.426575	-0.0551551	0.363087	-0.158247	0.00868955	0.222724	0.00020186	0.269844	5.88121e-06	-0.0889816	0.141808	0.172047	0.00428751	0.118728	0.0496156	0.136307	0.0240386	0.12154	0.0444198	-0.106116	0.079525	-0.43294	6.05055e-14	-0.155925	0.00973636	0.00196138	0.974218	-0.569566	5.79125e-25	0.22751	0.000145474	0.0138771	0.819128	-0.0356457	0.556848	0.32201	4.98771e-08	0.0275427	0.64989	0.0592514
ENSG00000007520	TSR3	TSR3	115939	Q9UJK0	TSR3 ribosome maturation factor [Source:HGNC Symbol	Acc:HGNC:14175]	NM_001001410	grey	0.37911	8.54965e-11	0.426249	1.60196e-13	-0.540536	3.44514e-22	0.386866	3.25335e-11	0.398173	7.59531e-12	-0.306834	2.20335e-07	0.369551	2.7172e-10	-0.345173	4.38771e-09	0.336934	1.06608e-08	-0.174357	0.00378992	-0.266158	7.95565e-06	-0.393218	1.44668e-11	-0.504709	4.08591e-19	0.265881	8.13661e-06	-0.0567936	0.348985	0.0945259	0.118518	0.521604	1.61029e-20	-0.161864	0.00725715	0.32639	3.19851e-08	0.0913198	0.131592	0.277276
ENSG00000007541	PIGQ	PIGQ	9091	Q9BRB3	phosphatidylinositol glycan anchor biosynthesis class Q [Source:HGNC Symbol	Acc:HGNC:14135]	NM_004204	red	0.035612	0.55722	-0.0179326	0.767609	-0.165757	0.00595443	0.337064	1.0514e-08	0.168655	0.00512531	-0.0422685	0.48594	0.162154	0.00715225	-0.0102763	0.865538	0.0236789	0.696375	0.130552	0.0307425	-0.0276511	0.648605	-0.309222	1.7536e-07	-0.25847	1.47273e-05	0.0511198	0.399304	-0.416746	6.15918e-13	0.239566	6.17855e-05	0.185031	0.00210216	-0.2047	0.000651844	0.662747	4.95714e-36	-0.00924656	0.878902	0.15325
ENSG00000007545	CRAMP1	CRAMP1	57585	Q96RY5	cramped chromatin regulator homolog 1 [Source:HGNC Symbol	Acc:HGNC:14122]	NM_020825	green	-0.297263	5.39143e-07	-0.319049	6.70857e-08	0.231246	0.0001121	-0.396894	8.97959e-12	-0.221924	0.000213075	0.598556	5.06183e-28	-0.210792	0.000443369	0.113899	0.0597181	-0.260848	1.21974e-05	0.230703	0.000116459	0.316766	8.4124e-08	0.415658	7.16653e-13	0.0997738	0.0993291	-0.0197571	0.744746	0.0593395	0.32777	-0.183838	0.00224888	0.263533	9.83793e-06	-0.575972	1.29699e-25	-0.224811	0.000175135	-0.0136202	0.822419	0.469933
ENSG00000007866	TEAD3	TEAD3	7005	NA	TEA domain transcription factor 3 [Source:HGNC Symbol	Acc:HGNC:11716]	NM_003214	blue	0.440297	2.02256e-14	0.382755	5.44648e-11	-0.696828	3.80101e-41	0.437697	2.98771e-14	0.605826	7.7237e-29	-0.475248	7.61137e-17	0.540471	3.49285e-22	-0.389907	2.21209e-11	0.698308	2.19534e-41	-0.290741	9.74026e-07	-0.505299	3.6603e-19	-0.592746	2.19851e-27	-0.53379	1.39387e-21	0.439345	2.33411e-14	-0.019598	0.746731	-0.225509	0.000166971	0.326893	3.03811e-08	0.148672	0.0137619	0.286319	1.44267e-06	0.200096	0.000866016	0.0666735
ENSG00000007908	SELE	SELE	6401	P16581	selectin E [Source:HGNC Symbol	Acc:HGNC:10718]	NM_000450	grey	0.134367	0.0261424	0.125619	0.0377	-0.093198	0.123804	0.0998189	0.0991757	0.0875999	0.148124	-0.127969	0.0342344	0.168979	0.00503932	-0.119523	0.0480976	0.0847733	0.161707	-0.153692	0.0108473	-0.110048	0.0689385	-0.0125938	0.835604	-0.0807702	0.182515	0.180829	0.00266122	0.12228	0.0431313	-0.050362	0.406338	0.111854	0.0644778	0.0843585	0.163777	0.0473879	0.434648	0.0588241	0.331997	-0.0122504
ENSG00000007923	DNAJC11	DNAJC11	55735	Q9NVH1	DnaJ heat shock protein family (Hsp40) member C11 [Source:HGNC Symbol	Acc:HGNC:25570]	NM_018198	magenta	-0.521744	1.56654e-20	-0.465697	3.73013e-16	0.771889	1.95413e-55	-0.60137	2.45904e-28	-0.644625	1.41682e-33	0.852765	1.06142e-78	-0.593802	1.68724e-27	0.517276	3.75075e-20	-0.815258	1.74038e-66	0.412287	1.14186e-12	0.716912	1.63838e-44	0.714155	4.93744e-44	0.704565	2.07469e-42	-0.508025	2.19648e-19	-0.0614846	0.310555	0.18391	0.00223973	-0.283108	1.91074e-06	-0.58533	1.37304e-26	-0.327033	2.99489e-08	-0.168175	0.00525498	0.131316
ENSG00000007933	FMO3	FMO3	2328	P31513	flavin containing monooxygenase 3 [Source:HGNC Symbol	Acc:HGNC:3771]	NM_001319174	brown	0.241142	5.50593e-05	0.176519	0.00337215	-0.344922	4.50964e-09	0.153099	0.0111603	0.263431	9.91919e-06	-0.269908	5.84993e-06	0.209363	0.000485802	-0.191202	0.0014734	0.40204	4.55963e-12	-0.258034	1.52424e-05	-0.36997	2.58476e-10	-0.190521	0.00153316	-0.345146	4.40084e-09	0.610382	2.31894e-29	0.239589	6.16816e-05	-0.278441	2.85699e-06	0.389238	2.40883e-11	0.123324	0.0413669	0.11037	0.068126	0.237043	7.41864e-05	0.0705044
ENSG00000007944	MYLIP	MYLIP	29116	Q8WY64	myosin regulatory light chain interacting protein [Source:HGNC Symbol	Acc:HGNC:21155]	NM_013262	blue	0.444261	1.10828e-14	0.388219	2.74152e-11	-0.664289	3.00812e-36	0.143646	0.0173477	0.586099	1.13797e-26	-0.399902	6.05079e-12	0.537887	5.98743e-22	-0.481215	2.74886e-17	0.777589	9.61092e-57	-0.562892	2.66e-24	-0.535842	9.14188e-22	-0.249092	3.04221e-05	-0.489068	6.97775e-18	0.476104	6.58434e-17	0.524697	8.73418e-21	-0.625109	4.14e-31	0.278107	2.93948e-06	0.170133	0.00474369	-0.0319961	0.597955	0.162099	0.00717197	0.0400016
ENSG00000007952	NOX1	NOX1	27035	Q9Y5S8	NADPH oxidase 1 [Source:HGNC Symbol	Acc:HGNC:7889]	NM_007052	grey	-0.0934116	0.122942	-0.14468	0.01655	0.121414	0.0446423	-0.0886924	0.143113	-0.0754748	0.212986	0.0789193	0.192777	-0.0657015	0.278475	0.152436	0.0115201	-0.0702293	0.246612	0.0706464	0.24381	-0.0204937	0.735578	-0.000317659	0.995824	0.0639992	0.291144	0.0242481	0.68945	-0.0871654	0.150154	0.0489205	0.41992	0.00660823	0.913292	0.00435579	0.942783	-0.0188848	0.755651	-0.0167159	0.782969	-0.0552703
ENSG00000007968	E2F2	E2F2	1870	Q14209	E2F transcription factor 2 [Source:HGNC Symbol	Acc:HGNC:3114]	NM_004091	red	0.136842	0.0234849	0.14739	0.014609	-0.303232	3.09735e-07	0.439054	2.43833e-14	0.230989	0.000114144	-0.242438	5.00526e-05	0.35754	1.10191e-09	-0.128764	0.0331263	0.229296	0.000128501	0.0339156	0.576164	-0.185723	0.00202112	-0.400283	5.75405e-12	-0.183128	0.00234063	0.0997258	0.0994928	-0.298369	4.86983e-07	0.184021	0.00222576	0.103307	0.0878611	0.044842	0.459758	0.820373	5.5692e-68	-0.0340246	0.574937	-0.0714241
ENSG00000008018	PSMB1	PSMB1	5689	P20618	proteasome subunit beta 1 [Source:HGNC Symbol	Acc:HGNC:9537]	NM_002793	magenta	0.302092	3.44634e-07	0.352235	2.00783e-09	-0.193369	0.00129719	0.343577	5.22144e-09	0.290897	9.60519e-07	-0.679731	1.70896e-38	0.0231272	0.703111	-0.115681	0.0558073	0.175923	0.00348295	-0.215239	0.000332319	-0.353265	1.78863e-09	-0.364281	5.05853e-10	-0.166753	0.00565683	0.0865157	0.153228	-0.0568509	0.348498	0.326134	3.28327e-08	-0.263128	1.01637e-05	0.640534	4.81845e-33	0.0479054	0.429642	0.0262902	0.664822	-0.339912
ENSG00000008056	SYN1	SYN1	6853	P17600	synapsin I [Source:HGNC Symbol	Acc:HGNC:11494]	NM_006950	grey	0.36151	6.98144e-10	0.284728	1.65895e-06	-0.469343	2.04552e-16	0.443196	1.30366e-14	0.483165	1.96207e-17	-0.30655	2.26372e-07	0.360487	7.85714e-10	-0.275051	3.8092e-06	0.407684	2.13934e-12	-0.213726	0.000366805	-0.270735	5.46331e-06	-0.456314	1.69517e-15	-0.281457	2.20488e-06	0.299081	4.55991e-07	-0.118023	0.0509942	-0.114141	0.0591726	0.17862	0.0030065	0.0549157	0.365177	0.243193	4.73383e-05	0.115493	0.0562104	0.0224443
ENSG00000008083	JARID2	JARID2	3720	Q92833	jumonji and AT-rich interaction domain containing 2 [Source:HGNC Symbol	Acc:HGNC:6196]	NM_004973	blue	-0.0635007	0.294926	-0.165703	0.005971	-0.266501	7.73623e-06	-0.0188681	0.755859	0.0954262	0.115035	0.126972	0.0356712	0.267593	7.07623e-06	-0.184871	0.0021213	0.397361	8.44822e-12	0.105569	0.0810942	0.068726	0.256896	-0.134667	0.0258071	-0.18975	0.00160347	0.206682	0.000575726	-0.0283018	0.640907	-0.408378	1.94747e-12	0.11392	0.0596706	-0.207449	0.000548542	0.0841656	0.164746	0.127388	0.0350661	0.190779
ENSG00000008086	CDKL5	CDKL5	6792	O76039	cyclin dependent kinase like 5 [Source:HGNC Symbol	Acc:HGNC:11411]	NM_003159	blue	0.45244	3.12472e-15	0.34858	3.01648e-09	-0.842596	4.47271e-75	0.552765	2.52026e-23	0.665367	2.11807e-36	-0.552814	2.49347e-23	0.620427	1.52369e-30	-0.537965	5.89079e-22	0.933373	4.67276e-123	-0.385663	3.78582e-11	-0.579342	5.82526e-26	-0.622523	8.52466e-31	-0.646201	8.79621e-34	0.561996	3.2559e-24	0.187974	0.00177678	-0.475407	7.41015e-17	0.231749	0.000108197	0.241622	5.3153e-05	0.299971	4.1991e-07	0.21831	0.000271395	0.0435274
ENSG00000008118	CAMK1G	CAMK1G	57172	Q96NX5	calcium/calmodulin dependent protein kinase IG [Source:HGNC Symbol	Acc:HGNC:14585]	NM_020439	grey	0.269492	6.05438e-06	0.230719	0.000116324	-0.317497	7.82594e-08	0.253126	2.23446e-05	0.203917	0.000684413	-0.160992	0.00758196	0.23526	8.43233e-05	-0.268811	6.40372e-06	0.299272	4.48024e-07	-0.173276	0.00401581	-0.280798	2.33392e-06	-0.17905	0.00293626	-0.238648	6.60541e-05	0.368584	3.04801e-10	0.14002	0.0204178	-0.129244	0.032471	0.224251	0.000181962	-0.0216842	0.720838	0.0868137	0.151812	0.150457	0.0126549	0.114658
ENSG00000008128	CDK11A	CDK11A	728642	Q9UQ88	cyclin dependent kinase 11A [Source:HGNC Symbol	Acc:HGNC:1730]	NM_024011	grey	0.0213815	0.724576	0.0913177	0.131601	-0.253855	2.11206e-05	-0.0376883	0.534454	0.191166	0.00147647	-0.0565457	0.351096	0.0751748	0.214816	-0.151498	0.0120467	0.273909	4.19286e-06	-0.145604	0.015864	-0.223749	0.000188288	-0.10708	0.0768136	-0.297773	5.14433e-07	0.126943	0.0357139	0.110493	0.0678169	-0.168228	0.00524044	0.232978	9.91995e-05	-0.0756937	0.211658	-0.0345368	0.569192	0.108777	0.0722266	0.124415
ENSG00000008130	NADK	NADK	65220	O95544	NAD kinase [Source:HGNC Symbol	Acc:HGNC:29831]	NM_023018	blue	0.467966	2.56839e-16	0.416091	6.74758e-13	-0.824414	3.39379e-69	0.313702	1.13652e-07	0.505059	3.8278e-19	-0.368304	3.15066e-10	0.569132	6.40229e-25	-0.640469	4.91222e-33	0.892652	4.00587e-96	-0.439985	2.11978e-14	-0.469852	1.87979e-16	-0.318339	7.19943e-08	-0.634732	2.65036e-32	0.558599	6.96453e-24	0.574532	1.82074e-25	-0.686951	1.36388e-39	0.405563	2.84806e-12	0.0110797	0.855136	0.0638401	0.292348	0.191603	0.00143922	0.192168
ENSG00000008196	TFAP2B	TFAP2B	7021	Q92481	transcription factor AP-2 beta [Source:HGNC Symbol	Acc:HGNC:11743]	NM_003221	brown	0.239007	6.43536e-05	0.19266	0.00135257	-0.404098	3.46615e-12	0.213715	0.000367085	0.346566	3.76665e-09	-0.305397	2.52545e-07	0.277648	3.05693e-06	-0.266782	7.56141e-06	0.447101	7.1677e-15	-0.238627	6.6155e-05	-0.357587	1.09595e-09	-0.299192	4.51333e-07	-0.349981	2.58229e-09	0.760899	5.11261e-53	0.110865	0.0668919	-0.235906	8.0512e-05	0.488597	7.58356e-18	0.140499	0.0199871	0.112441	0.0630801	0.306293	2.3196e-07	0.0162365
ENSG00000008197	TFAP2D	TFAP2D	83741	Q7Z6R9	transcription factor AP-2 delta [Source:HGNC Symbol	Acc:HGNC:15581]	NM_172238	grey	-0.00679128	0.9109	-0.0595142	0.326345	0.018495	0.760538	-0.0376255	0.535136	-0.0155503	0.797764	-0.0351192	0.562692	-0.0718373	0.235932	0.0124109	0.837958	0.00736935	0.903352	0.0150087	0.804663	-0.0396929	0.512926	-0.00639399	0.916093	-0.0984143	0.104046	0.169866	0.00481058	-0.0405473	0.503888	0.0404518	0.504894	0.0977391	0.106454	-0.00734033	0.90373	0.0818436	0.176751	0.0502647	0.407246	0.0160541
ENSG00000008226	DLEC1	DLEC1	9940	Q9Y238	DLEC1 cilia and flagella associated protein [Source:HGNC Symbol	Acc:HGNC:2899]	NM_001321153	blue	-0.345931	4.0384e-09	-0.392437	1.59979e-11	0.32003	6.08301e-08	-0.0837384	0.166908	-0.262581	1.062e-05	0.226276	0.000158396	-0.202963	0.000726131	0.280802	2.33315e-06	-0.298014	5.03158e-07	0.454188	2.37348e-15	0.191083	0.00148366	0.00571928	0.924919	0.0630794	0.298148	-0.180724	0.00267683	-0.568399	7.57964e-25	0.369056	2.88191e-10	-0.115866	0.0554153	-0.179789	0.00281908	0.233501	9.55861e-05	-0.0254214	0.675258	0.0370648
ENSG00000008256	CYTH3	CYTH3	9265	O43739	cytohesin 3 [Source:HGNC Symbol	Acc:HGNC:9504]	NM_004227	yellow	-0.450261	4.39273e-15	-0.514128	6.88645e-20	0.173547	0.00395819	-0.301213	3.74107e-07	-0.140769	0.0197477	0.390289	2.10689e-11	-0.117809	0.0514204	0.0398923	0.510809	-0.128638	0.0332989	0.342143	6.10037e-09	0.363191	5.74384e-10	0.158639	0.00852316	-0.00842062	0.889647	-0.0716511	0.237152	-0.284886	1.6361e-06	-0.0355704	0.557681	-0.0735678	0.224808	-0.304877	2.65278e-07	0.022317	0.713045	-0.0159182	0.793087	0.273631
ENSG00000008277	ADAM22	ADAM22	53616	Q9P0K1	ADAM metallopeptidase domain 22 [Source:HGNC Symbol	Acc:HGNC:201]	NM_016351	turquoise	-0.683355	4.84901e-39	-0.662026	6.25491e-36	0.876506	2.40016e-88	-0.523334	1.14452e-20	-0.667204	1.16087e-36	0.512443	9.50804e-20	-0.617573	3.33536e-30	0.583935	1.92768e-26	-0.758575	1.59713e-52	0.438445	2.67131e-14	0.437747	2.96571e-14	0.551162	3.57255e-23	0.529443	3.37468e-21	-0.429981	9.33086e-14	-0.328142	2.67244e-08	0.401909	4.63989e-12	-0.385955	3.64904e-11	-0.0950936	0.116312	-0.15833	0.00865386	-0.0763604	0.207651	-0.179954
ENSG00000008282	SYPL1	SYPL1	6856	Q16563	synaptophysin like 1 [Source:HGNC Symbol	Acc:HGNC:11507]	NM_182715	turquoise	-0.254233	2.05102e-05	-0.302054	3.45875e-07	0.23798	6.93319e-05	0.113289	0.0611067	-0.0292322	0.629969	-0.165116	0.00615359	-0.163461	0.00669496	0.416881	6.04412e-13	-0.172747	0.00413094	0.160279	0.00785673	0.0436676	0.471608	-0.320748	5.66182e-08	0.134114	0.0264272	-0.102611	0.0900319	-0.459731	9.81999e-16	0.350043	2.56449e-09	-0.225664	0.000165203	0.474477	8.67e-17	0.137043	0.0232801	-0.0834687	0.168283	-0.301368
ENSG00000008283	CYB561	CYB561	1534	P49447	cytochrome b561 [Source:HGNC Symbol	Acc:HGNC:2571]	NM_001017917	midnightblue	-0.538665	5.09268e-22	-0.468599	2.31336e-16	0.587521	8.03086e-27	-0.443276	1.28779e-14	-0.787398	4.34758e-59	0.547636	7.6474e-23	-0.475018	7.91341e-17	0.230434	0.000118674	-0.556256	1.17107e-23	0.490862	5.0766e-18	0.591217	3.21989e-27	0.571884	3.38278e-25	0.361521	6.97259e-10	-0.361134	7.29222e-10	0.072884	0.229158	0.140126	0.020322	-0.183546	0.00228619	-0.322669	4.66719e-08	-0.266271	7.88281e-06	-0.0870888	0.150514	-0.0244732
ENSG00000008294	SPAG9	SPAG9	9043	O60271	sperm associated antigen 9 [Source:HGNC Symbol	Acc:HGNC:14524]	NM_001130528	blue	0.143996	0.017074	0.0584902	0.334753	-0.547831	7.33373e-23	0.312059	1.33354e-07	0.461071	7.91379e-16	-0.468828	2.2275e-16	0.430372	8.81449e-14	-0.261055	1.19984e-05	0.735889	5.67556e-48	-0.127549	0.0348342	-0.421544	3.13707e-13	-0.608116	4.22895e-29	-0.516233	4.5904e-20	0.418667	4.70697e-13	-0.171478	0.00441888	-0.211097	0.000434755	0.229834	0.000123762	0.302773	3.23371e-07	0.365639	4.31456e-10	0.212204	0.00040485	-0.069288
ENSG00000008300	CELSR3	CELSR3	1951	Q9NYQ7	cadherin EGF LAG seven-pass G-type receptor 3 [Source:HGNC Symbol	Acc:HGNC:3230]	NM_001407	turquoise	-0.340263	7.47052e-09	-0.308021	1.96744e-07	0.526301	6.34415e-21	-0.510996	1.25245e-19	-0.47706	5.59823e-17	0.63049	9.00759e-32	-0.378997	8.66917e-11	0.292566	8.26734e-07	-0.541642	2.73188e-22	0.275238	3.74961e-06	0.351192	2.25652e-09	0.561253	3.84741e-24	0.410654	1.42831e-12	-0.231935	0.000106794	-0.0296063	0.625593	0.0906868	0.1343	-0.117293	0.0524568	-0.487146	9.79232e-18	-0.277863	3.00128e-06	-0.0443775	0.464424	0.221756
ENSG00000008311	AASS	AASS	10157	Q9UDR5	aminoadipate-semialdehyde synthase [Source:HGNC Symbol	Acc:HGNC:17366]	NM_005763	turquoise	-0.568823	6.87411e-25	-0.559653	5.50631e-24	0.674023	1.19858e-37	-0.408582	1.8942e-12	-0.423298	2.44494e-13	0.369053	2.88269e-10	-0.499254	1.11766e-18	0.549309	5.33542e-23	-0.559898	5.21276e-24	0.268711	6.45658e-06	0.305497	2.50169e-07	0.300992	3.81913e-07	0.398152	7.61679e-12	-0.251436	2.54448e-05	-0.299961	4.20308e-07	0.3112	1.44932e-07	-0.228975	0.000131409	-0.00263249	0.965402	-0.120779	0.045779	-0.0546836	0.36721	-0.256676
ENSG00000008323	PLEKHG6	PLEKHG6	55200	Q3KR16	pleckstrin homology and RhoGEF domain containing G6 [Source:HGNC Symbol	Acc:HGNC:25562]	NM_018173	turquoise	0.275945	3.53221e-06	0.287226	1.33165e-06	-0.435776	3.97782e-14	0.302876	3.2025e-07	0.248258	3.24057e-05	-0.232015	0.00010619	0.32196	5.01308e-08	-0.344658	4.64154e-09	0.401643	4.80673e-12	-0.169618	0.00487364	-0.250299	2.7754e-05	-0.269524	6.03858e-06	-0.327219	2.93832e-08	0.169211	0.00497857	0.143202	0.0177013	-0.179965	0.00279184	0.209736	0.000474362	-0.0133805	0.825494	0.115677	0.0558173	0.0975311	0.107204	0.14641
ENSG00000008324	SS18L2	SS18L2	51188	Q9UHA2	SS18 like 2 [Source:HGNC Symbol	Acc:HGNC:15593]	NM_016305	cyan	-0.105613	0.0809665	0.0266576	0.660428	0.40603	2.67454e-12	-0.0320376	0.597481	-0.195312	0.00115585	-0.157834	0.00886816	-0.412255	1.14696e-12	0.278707	2.79282e-06	-0.491901	4.2182e-18	0.0761701	0.208789	0.0917777	0.129659	0.0744385	0.219354	0.262354	1.08152e-05	-0.307405	2.08672e-07	-0.229009	0.000131096	0.70652	9.80371e-43	-0.10885	0.0720348	0.335597	1.22825e-08	-0.021592	0.721976	-0.171488	0.0044164	-0.302927
ENSG00000008382	MPND	MPND	84954	Q8N594	MPN domain containing [Source:HGNC Symbol	Acc:HGNC:25934]	NM_032868	grey	-0.0536221	0.376598	0.0609812	0.314541	0.018864	0.755911	-0.198791	0.000937599	-0.0846366	0.162387	0.320682	5.69936e-08	-0.0683473	0.259533	-0.0702375	0.246556	-0.1515	0.012045	-0.0163207	0.787977	0.346927	3.61994e-09	0.341721	6.38455e-09	0.0319391	0.598608	-0.0922164	0.127829	0.337632	9.89783e-09	-0.128272	0.0338091	0.10689	0.0773436	-0.481253	2.73108e-17	-0.200969	0.000821009	-0.0847321	0.161912	0.274578
ENSG00000008394	MGST1	MGST1	4257	P10620	microsomal glutathione S-transferase 1 [Source:HGNC Symbol	Acc:HGNC:7061]	NM_001260512	tan	0.718497	8.63548e-45	0.615781	5.4333e-30	-0.710885	1.7967e-43	0.619459	1.98883e-30	0.547316	8.18938e-23	-0.604457	1.1045e-28	0.478779	4.17619e-17	-0.660218	1.11744e-35	0.580493	4.42339e-26	-0.428685	1.12667e-13	-0.294246	7.10129e-07	-0.419437	4.2243e-13	-0.437327	3.15753e-14	0.312932	1.22509e-07	0.307389	2.08986e-07	-0.34716	3.52824e-09	0.143757	0.017261	0.279932	2.51444e-06	0.05723	0.345289	0.0347758	0.566521	0.0851335
ENSG00000008405	CRY1	CRY1	1407	Q16526	cryptochrome circadian regulator 1 [Source:HGNC Symbol	Acc:HGNC:2384]	NM_004075	turquoise	-0.649784	2.94484e-34	-0.631569	6.61128e-32	0.802898	4.66415e-63	-0.564397	1.89196e-24	-0.641941	3.1696e-33	0.618154	2.84526e-30	-0.546508	9.73552e-23	0.448166	6.08126e-15	-0.718739	7.82871e-45	0.469263	2.07283e-16	0.498764	1.22237e-18	0.59265	2.25209e-27	0.530676	2.62952e-21	-0.431677	7.2829e-14	-0.282759	1.96963e-06	0.313237	1.18924e-07	-0.326756	3.08095e-08	-0.234071	9.17915e-05	-0.131903	0.0290394	-0.111456	0.0654408	-0.0256838
ENSG00000008438	PGLYRP1	PGLYRP1	8993	O75594	peptidoglycan recognition protein 1 [Source:HGNC Symbol	Acc:HGNC:8904]	NM_005091	greenyellow	0.603739	1.33134e-28	0.551694	3.18242e-23	-0.796869	1.7942e-61	0.885481	1.58944e-92	0.669454	5.52393e-37	-0.676164	5.80223e-38	0.639111	7.34452e-33	-0.45859	1.17904e-15	0.70947	3.12559e-43	-0.287764	1.26984e-06	-0.577826	8.36076e-26	-0.806921	3.80322e-64	-0.547324	8.17571e-23	0.401611	4.82676e-12	-0.14904	0.0135272	-0.0615107	0.310349	0.239748	6.09734e-05	0.245533	3.97749e-05	0.516619	4.26019e-20	0.124533	0.0394	-0.0541632
ENSG00000008441	NFIX	NFIX	4784	Q14938	nuclear factor I X [Source:HGNC Symbol	Acc:HGNC:7788]	NM_001365982	red	-0.0817109	0.177456	-0.218171	0.000273927	-0.0698094	0.249455	0.276295	3.42916e-06	0.019443	0.748667	-0.073985	0.222183	0.223847	0.000187045	0.0568213	0.34875	0.0590268	0.33033	0.246077	3.81884e-05	0.0378167	0.533062	-0.285366	1.56876e-06	-0.173285	0.00401401	0.0323042	0.594432	-0.453801	2.52267e-15	0.305665	2.46207e-07	0.0658676	0.277258	-0.0532236	0.38016	0.915334	1.88782e-109	-0.0582719	0.336563	-0.00427252
ENSG00000008513	ST3GAL1	ST3GAL1	6482	Q11201	ST3 beta-galactoside alpha-2,3-sialyltransferase 1 [Source:HGNC Symbol	Acc:HGNC:10862]	NM_003033	red	-0.111223	0.0660092	-0.244212	4.38914e-05	-0.119358	0.0484102	0.0639281	0.291681	0.0792738	0.19078	0.0488987	0.420128	0.285727	1.51972e-06	0.0408851	0.500338	0.19873	0.000941059	0.170298	0.00470278	-0.0873842	0.149129	-0.225	0.000172886	-0.245996	3.84192e-05	0.156774	0.00934159	-0.337215	1.0347e-08	0.0499993	0.409731	0.150425	0.0126743	-0.188394	0.00173433	0.660945	8.85365e-36	0.0531126	0.381155	0.080021
ENSG00000008516	MMP25	MMP25	64386	Q9NPA2	matrix metallopeptidase 25 [Source:HGNC Symbol	Acc:HGNC:14246]	NM_022468	blue	0.388835	2.53555e-11	0.363367	5.62734e-10	-0.827208	4.70212e-70	0.392979	1.49194e-11	0.659968	1.2105e-35	-0.533953	1.34811e-21	0.573756	2.18472e-25	-0.51469	6.18092e-20	0.90529	3.90684e-103	-0.375629	1.30837e-10	-0.595853	1.00617e-27	-0.609667	2.80456e-29	-0.709637	2.9278e-43	0.54922	5.43865e-23	0.15472	0.0103229	-0.411274	1.31224e-12	0.391128	1.89235e-11	0.170985	0.00453553	0.214113	0.000357685	0.214579	0.000346978	0.10794
ENSG00000008517	IL32	IL32	9235	P24001	interleukin 32 [Source:HGNC Symbol	Acc:HGNC:16830]	NM_001012718	turquoise	-0.530995	2.46491e-21	-0.462188	6.60614e-16	0.708064	5.39904e-43	-0.547368	8.0987e-23	-0.715026	3.48899e-44	0.612852	1.19802e-29	-0.464991	4.18715e-16	0.379056	8.60716e-11	-0.688565	7.67414e-40	0.421546	3.13642e-13	0.46141	7.49258e-16	0.633445	3.84881e-32	0.452327	3.18052e-15	-0.427186	1.39967e-13	-0.143602	0.0173826	0.330782	2.03423e-08	-0.207056	0.000562306	-0.395336	1.09993e-11	-0.095175	0.115998	-0.129628	0.0319553	-0.0336225
ENSG00000008710	PKD1	PKD1	5310	P98161	polycystin 1, transient receptor potential channel interacting [Source:HGNC Symbol	Acc:HGNC:9008]	NM_001009944	magenta	-0.66206	6.18689e-36	-0.67315	1.60862e-37	0.757486	2.71118e-52	-0.697983	2.47719e-41	-0.738119	2.1271e-48	0.898353	3.58691e-99	-0.558442	7.21245e-24	0.472423	1.22431e-16	-0.728305	1.48618e-46	0.503678	4.94828e-19	0.68703	1.32623e-39	0.680335	1.38681e-38	0.486582	1.08119e-17	-0.403523	3.74256e-12	-0.134505	0.0259868	0.150445	0.0126621	-0.0965437	0.110823	-0.640732	4.5429e-33	-0.260262	1.27793e-05	-0.159809	0.00804271	0.255306
ENSG00000008735	MAPK8IP2	MAPK8IP2	23542	Q13387	mitogen-activated protein kinase 8 interacting protein 2 [Source:HGNC Symbol	Acc:HGNC:6883]	NM_012324	black	0.0160407	0.791531	0.00234998	0.969113	-0.0551407	0.363212	-0.178927	0.00295627	-0.158085	0.00875926	0.27815	2.9289e-06	0.0107544	0.859345	-0.216552	0.000304867	0.0307324	0.612502	-0.0588845	0.331499	0.129724	0.0318264	0.365742	4.26268e-10	-0.0700894	0.247557	0.0534507	0.378128	0.502446	6.21551e-19	-0.369291	2.80232e-10	0.166352	0.0057751	-0.383916	4.7123e-11	-0.266194	7.93237e-06	0.0297037	0.624456	0.265665
ENSG00000008838	MED24	MED24	9862	O75448	mediator complex subunit 24 [Source:HGNC Symbol	Acc:HGNC:22963]	NM_001267797	magenta	-0.226836	0.000152401	-0.149478	0.0132521	0.421423	3.19146e-13	-0.42605	1.64857e-13	-0.449246	5.1435e-15	0.809888	5.76582e-65	-0.291863	8.80736e-07	0.144798	0.0164608	-0.49312	3.39244e-18	0.147625	0.0144499	0.477982	4.78526e-17	0.71428	4.69851e-44	0.580502	4.41312e-26	-0.26935	6.12566e-06	0.339586	8.03352e-09	-0.200102	0.000865704	-0.0909276	0.133265	-0.658994	1.6515e-35	-0.363358	5.63358e-10	-0.0963433	0.11157	0.250392
ENSG00000008853	RHOBTB2	RHOBTB2	23221	Q9BYZ6	Rho related BTB domain containing 2 [Source:HGNC Symbol	Acc:HGNC:18756]	NM_001160036	blue	-0.3576	1.09434e-09	-0.366942	3.70122e-10	0.576998	1.01769e-25	-0.464266	4.7135e-16	-0.486806	1.03944e-17	0.542862	2.11255e-22	-0.519056	2.65322e-20	0.640444	4.94843e-33	-0.609428	2.98777e-29	0.30834	1.90845e-07	0.526307	6.33696e-21	0.447253	7.00228e-15	0.455739	1.85697e-15	-0.366208	4.03537e-10	-0.050839	0.401901	0.215303	0.000330939	-0.0952326	0.115777	-0.358906	9.42483e-10	-0.207647	0.000541727	-0.180637	0.00268979	0.0828749
ENSG00000008869	HEATR5B	HEATR5B	54497	Q9P2D3	HEAT repeat containing 5B [Source:HGNC Symbol	Acc:HGNC:29273]	NM_019024	yellow	-0.325167	3.62362e-08	-0.466932	3.04548e-16	0.306049	2.37413e-07	-0.254892	1.94888e-05	-0.210616	0.000448393	0.33586	1.19461e-08	-0.243051	4.78369e-05	0.232654	0.000101498	-0.110556	0.0676591	0.140973	0.0195686	0.066321	0.273958	0.290158	1.02626e-06	0.183976	0.00223141	-0.0220527	0.716297	0.129244	0.0324713	-0.173664	0.00393338	-0.202453	0.000749354	-0.0689627	0.255257	-0.0397714	0.512092	0.0440875	0.467351	0.0111005
ENSG00000008952	SEC62	SEC62	7095	Q99442	SEC62 homolog, preprotein translocation factor [Source:HGNC Symbol	Acc:HGNC:11846]	NM_003262	red	0.208783	0.000504062	0.175438	0.00357547	-0.209213	0.000490456	0.508957	1.8427e-19	0.341116	6.81543e-09	-0.609396	3.01348e-29	0.257124	1.63713e-05	0.0301123	0.619696	0.199574	0.000894002	-0.092281	0.127561	-0.355752	1.35058e-09	-0.5855	1.31742e-26	-0.180132	0.00276613	0.0933084	0.123358	-0.439538	2.26734e-14	0.461028	7.96907e-16	-0.048021	0.428528	0.579748	5.2871e-26	0.740834	6.35102e-49	-0.00229519	0.969832	-0.369541
ENSG00000008988	RPS20	RPS20	6224	P60866	ribosomal protein S20 [Source:HGNC Symbol	Acc:HGNC:10405]	NM_001146227	cyan	-0.278781	2.77511e-06	-0.167296	0.00550033	0.458187	1.25764e-15	0.026916	0.657345	-0.257562	1.58186e-05	-0.00515554	0.932301	-0.375418	1.34233e-10	0.471212	1.49888e-16	-0.554135	1.86744e-23	0.322727	4.64005e-08	0.189841	0.00159503	-0.0901826	0.136488	0.266114	7.98376e-06	-0.344034	4.96807e-09	-0.585461	1.33001e-26	0.957963	1.59354e-149	-0.176054	0.00345837	0.0983603	0.104237	0.221738	0.000215776	-0.143065	0.0178112	-0.23702
ENSG00000009307	CSDE1	CSDE1	7812	O75534	cold shock domain containing E1 [Source:HGNC Symbol	Acc:HGNC:29905]	NM_007158	red	0.0312515	0.606508	-0.0779634	0.198239	-0.154766	0.0102997	0.420994	3.39117e-13	0.212615	0.00039422	-0.346139	3.9473e-09	0.292499	8.3169e-07	0.031394	0.604866	0.183819	0.00225133	0.164162	0.00646071	-0.173122	0.00404906	-0.528027	4.48888e-21	-0.146726	0.0150646	0.0525007	0.386674	-0.598121	5.65646e-28	0.387023	3.18974e-11	-0.0955043	0.114736	0.322515	4.74054e-08	0.846021	2.87984e-76	0.00675311	0.911399	-0.158817
ENSG00000009335	UBE3C	UBE3C	9690	Q15386	ubiquitin protein ligase E3C [Source:HGNC Symbol	Acc:HGNC:16803]	NM_014671	grey	-0.0608316	0.315731	-0.109273	0.0709288	0.234653	8.80619e-05	-0.0936717	0.121898	-0.202751	0.000735688	0.240352	5.83426e-05	-0.233805	9.3548e-05	-0.015913	0.793152	-0.237627	7.11221e-05	0.0554584	0.360451	0.163887	0.00655161	0.289487	1.0896e-06	0.273594	4.3052e-06	-0.0748899	0.216564	0.153601	0.0108948	-0.195978	0.00111076	-0.182597	0.00241138	-0.0580842	0.338124	-0.218869	0.000261495	-0.0367363	0.544834	0.0410402
ENSG00000009413	REV3L	REV3L	5980	O60673	REV3 like, DNA directed polymerase zeta catalytic subunit [Source:HGNC Symbol	Acc:HGNC:9968]	NM_001286432	yellow	-0.511432	1.15281e-19	-0.582427	2.77728e-26	0.530161	2.91909e-21	-0.315393	9.63052e-08	-0.396605	9.32501e-12	0.235858	8.07858e-05	-0.32778	2.77378e-08	0.486913	1.02009e-17	-0.328541	2.56503e-08	0.40882	1.83392e-12	0.217587	0.000284733	0.0432431	0.475931	0.369371	2.77597e-10	-0.226352	0.000157573	-0.499188	1.13117e-18	0.249463	2.95775e-05	-0.328799	2.49758e-08	0.160197	0.00788907	0.0378137	0.533095	-0.023037	0.704214	-0.238413
ENSG00000009694	TENM1	TENM1	10178	Q9UKZ4	teneurin transmembrane protein 1 [Source:HGNC Symbol	Acc:HGNC:8117]	NM_014253	turquoise	0.594759	1.32628e-27	0.541724	2.68489e-22	-0.70485	1.86067e-42	0.489977	5.9407e-18	0.646971	6.96203e-34	-0.561409	3.71554e-24	0.475872	6.84856e-17	-0.481141	2.78409e-17	0.659887	1.24209e-35	-0.436132	3.77315e-14	-0.609064	3.29074e-29	-0.466809	3.10782e-16	-0.511102	1.22758e-19	0.432093	6.85216e-14	0.236075	7.95358e-05	-0.334682	1.3528e-08	0.232543	0.000102301	0.244989	4.14244e-05	0.0943372	0.119258	0.137231	0.0230899	0.077499
ENSG00000009709	PAX7	PAX7	5081	P23759	paired box 7 [Source:HGNC Symbol	Acc:HGNC:8621]	NM_001135254	brown	0.248143	3.26893e-05	0.159018	0.00836453	-0.351841	2.09849e-09	0.205632	0.000614948	0.307574	2.05332e-07	-0.30612	2.3581e-07	0.190481	0.00153668	-0.25744	1.59712e-05	0.373525	1.68788e-10	-0.225598	0.000165946	-0.283067	1.91758e-06	-0.21737	0.000288853	-0.408182	1.99988e-12	0.646865	7.19034e-34	0.150437	0.0126671	-0.224366	0.000180544	0.421778	3.03456e-13	0.112197	0.06366	0.080249	0.185363	0.257768	1.55641e-05	0.118405
ENSG00000009724	MASP2	MASP2	10747	O00187	mannan binding lectin serine peptidase 2 [Source:HGNC Symbol	Acc:HGNC:6902]	NM_006610	grey	0.135496	0.0248995	0.251386	2.55415e-05	-0.108015	0.0742585	0.040879	0.500403	0.130782	0.0304467	-0.110459	0.0679016	0.0848627	0.161264	-0.010286	0.865412	0.0919702	0.128854	-0.17956	0.002855	-0.174988	0.00366344	-0.105849	0.0802869	0.0840758	0.165199	0.100455	0.0970303	0.0204318	0.736346	-0.00160729	0.978871	0.0278364	0.646409	0.0700717	0.247676	-0.0654624	0.280231	0.000736712	0.990315	-0.0739108
ENSG00000009765	IYD	IYD	389434	Q6PHW0	iodotyrosine deiodinase [Source:HGNC Symbol	Acc:HGNC:21071]	NM_001164694	grey	0.152746	0.0113507	0.1145	0.0583736	-0.230586	0.000117416	0.153851	0.0107648	0.208715	0.000506257	-0.176514	0.00337314	0.144575	0.0166297	-0.180109	0.00276962	0.202694	0.000738297	-0.136973	0.023351	-0.173254	0.00402063	-0.194028	0.00124758	-0.233924	9.2754e-05	0.26337	9.96797e-06	0.0233484	0.700408	-0.13192	0.029019	0.249954	2.84946e-05	0.0820459	0.17568	0.0772404	0.202445	0.0931218	0.124113	0.0331798
ENSG00000009780	FAM76A	FAM76A	199870	Q8TAV0	family with sequence similarity 76 member A [Source:HGNC Symbol	Acc:HGNC:28530]	NM_152660	turquoise	-0.587329	8.41938e-27	-0.608429	3.8927e-29	0.820063	6.88503e-68	-0.544604	1.46076e-22	-0.640798	4.45542e-33	0.5009	8.26531e-19	-0.672112	2.27829e-37	0.487889	8.5922e-18	-0.739256	1.28478e-48	0.381743	6.17629e-11	0.534645	1.16974e-21	0.615424	5.98468e-30	0.519605	2.38343e-20	-0.40131	5.02363e-12	-0.0466604	0.441742	0.266716	7.60167e-06	-0.252511	2.34287e-05	-0.0335219	0.580603	-0.319562	6.37454e-08	-0.0997847	0.0992921	-0.0475455
ENSG00000009790	TRAF3IP3	TRAF3IP3	80342	Q9Y228	TRAF3 interacting protein 3 [Source:HGNC Symbol	Acc:HGNC:30766]	NM_025228	greenyellow	-0.408454	1.92738e-12	-0.442341	1.4845e-14	0.561915	3.31533e-24	-0.608308	4.01905e-29	-0.603353	1.47207e-28	0.541673	2.71364e-22	-0.462796	5.98667e-16	0.314415	1.06001e-07	-0.445037	9.84282e-15	0.238889	6.49077e-05	0.310551	1.54304e-07	0.646901	7.11042e-34	0.288451	1.19472e-06	-0.174815	0.00369762	0.21813	0.000274667	-0.0490804	0.4184	-0.150005	0.0129276	-0.322314	4.83726e-08	-0.450919	3.96469e-15	-0.0687104	0.257004	0.0802881
ENSG00000009830	POMT2	POMT2	29954	Q9UKY4	protein O-mannosyltransferase 2 [Source:HGNC Symbol	Acc:HGNC:19743]	NM_013382	grey	-0.0078282	0.897366	-0.0466368	0.441973	-0.00629171	0.91743	-0.0112322	0.853165	0.185035	0.00210173	0.12438	0.0396437	-0.000942553	0.987609	0.290823	9.66913e-07	-0.0347671	0.566617	0.0336756	0.578868	-0.0862062	0.154709	-0.161666	0.00732995	-0.00166916	0.978058	0.0760917	0.209259	-0.289618	1.07693e-06	0.115359	0.0564972	0.127546	0.0348385	-0.230097	0.000121511	0.0666025	0.271922	0.0580456	0.338446	0.136101
ENSG00000009844	VTA1	VTA1	51534	Q9NP79	vesicle trafficking 1 [Source:HGNC Symbol	Acc:HGNC:20954]	NM_016485	green	0.329896	2.22995e-08	0.37359	1.67476e-10	-0.233017	9.89287e-05	0.277854	3.00358e-06	0.296312	5.8823e-07	-0.659319	1.48924e-35	0.0904016	0.135534	-0.234424	8.95097e-05	0.267161	7.33107e-06	-0.437534	3.06176e-14	-0.354436	1.56753e-09	-0.223438	0.000192317	-0.11794	0.0511592	0.12315	0.041657	0.291504	9.09594e-07	-0.025785	0.670882	-0.172151	0.00426387	0.813429	5.80655e-66	-0.0950757	0.116381	-0.00444562	0.941606	-0.402569
ENSG00000009950	MLXIPL	MLXIPL	51085	Q9NP71	MLX interacting protein like [Source:HGNC Symbol	Acc:HGNC:12744]	NM_032953	grey	0.411419	1.2864e-12	0.421533	3.142e-13	-0.502941	5.67187e-19	0.314498	1.05142e-07	0.361884	6.686e-10	-0.361817	6.7376e-10	0.389988	2.18919e-11	-0.416113	6.72683e-13	0.450333	4.34389e-15	-0.232645	0.000101566	-0.325926	3.35382e-08	-0.292232	8.51994e-07	-0.308648	1.85296e-07	0.263226	1.00846e-05	0.192771	0.00134372	-0.259586	1.34839e-05	0.248843	3.1004e-05	0.132301	0.0285536	0.0614332	0.310961	0.0730996	0.22778	0.0400318
ENSG00000009954	BAZ1B	BAZ1B	9031	Q9UIG0	bromodomain adjacent to zinc finger domain 1B [Source:HGNC Symbol	Acc:HGNC:961]	NM_032408	magenta	-0.506453	2.9506e-19	-0.385892	3.67823e-11	0.651707	1.62749e-34	-0.541163	3.0211e-22	-0.502752	5.87418e-19	0.782701	5.97397e-58	-0.463892	5.00891e-16	0.408379	1.94721e-12	-0.619028	2.23912e-30	0.283653	1.82213e-06	0.400612	5.50941e-12	0.555253	1.46066e-23	0.782003	8.76739e-58	-0.376113	1.23355e-10	-0.0485028	0.423905	0.051633	0.394581	-0.123907	0.0404085	-0.326985	3.00963e-08	-0.360545	7.80527e-10	-0.115837	0.055476	0.0126251
ENSG00000010017	RANBP9	RANBP9	10048	Q96S59	RAN binding protein 9 [Source:HGNC Symbol	Acc:HGNC:13727]	NM_005493	turquoise	0.54023	3.67332e-22	0.52072	1.91588e-20	-0.723754	1.00045e-45	0.644784	1.35032e-33	0.705019	1.74414e-42	-0.651465	1.75364e-34	0.614353	7.99667e-30	-0.42059	3.59047e-13	0.69517	7.00373e-41	-0.399845	6.09679e-12	-0.702934	3.86002e-42	-0.706277	1.07639e-42	-0.469728	1.91893e-16	0.451066	3.87473e-15	-0.0344646	0.57	-0.141796	0.0188601	0.357387	1.12134e-09	0.421986	2.94654e-13	0.462302	6.48605e-16	0.164635	0.00630673	-0.111927
ENSG00000010030	ETV7	ETV7	51513	Q9Y603	ETS variant 7 [Source:HGNC Symbol	Acc:HGNC:18160]	NM_001207035	black	0.378832	8.84712e-11	0.340302	7.4395e-09	-0.305605	2.47607e-07	0.0247573	0.683277	0.0681215	0.261114	-0.146089	0.0155143	0.195272	0.00115857	-0.425435	1.80088e-13	0.333964	1.45881e-08	-0.398774	7.01926e-12	-0.209594	0.000478681	0.249456	2.95941e-05	-0.190158	0.0015659	0.246374	3.73474e-05	0.87114	5.32493e-86	-0.53745	6.55565e-22	0.142221	0.0185026	0.0290072	0.632607	-0.248381	3.2107e-05	0.0860396	0.155511	0.0255455
ENSG00000010072	SPRTN	SPRTN	83932	Q9H040	SprT-like N-terminal domain [Source:HGNC Symbol	Acc:HGNC:25356]	NM_001010984	green	-0.003564	0.953171	-0.00597372	0.92159	0.0404972	0.504416	0.000743767	0.990222	0.152034	0.0117434	-0.415583	7.24186e-13	-0.162198	0.0071361	0.00189138	0.975138	0.0851229	0.159978	-0.203562	0.000699669	-0.176667	0.00334508	-0.141892	0.0187784	-0.0900519	0.137059	-0.00672457	0.911772	0.0228512	0.70649	0.0370188	0.541744	-0.0445136	0.463055	0.649576	3.13922e-34	-0.161739	0.00730307	0.0660254	0.276106	-0.307991
ENSG00000010165	EEF1AKNMT	EEF1AKNMT	51603	Q8N6R0	eEF1A lysine and N-terminal methyltransferase [Source:HGNC Symbol	Acc:HGNC:24248]	NM_014955	purple	-0.388879	2.52136e-11	-0.202548	0.000745016	0.579954	5.03216e-26	-0.558511	7.10251e-24	-0.536131	8.6133e-22	0.657297	2.82957e-35	-0.428395	1.17497e-13	0.281344	2.22643e-06	-0.611984	1.51186e-29	0.133556	0.0270675	0.486225	1.15106e-17	0.681842	8.22256e-39	0.615882	5.28548e-30	-0.393596	1.37778e-11	0.282075	2.09001e-06	0.00331377	0.956455	-0.11411	0.0592418	-0.364213	5.09868e-10	-0.474876	8.10462e-17	-0.170346	0.00469088	-0.000596331
ENSG00000010219	DYRK4	DYRK4	8798	Q9NR20	dual specificity tyrosine phosphorylation regulated kinase 4 [Source:HGNC Symbol	Acc:HGNC:3095]	NM_003845	cyan	0.0828515	0.171463	0.132488	0.0283278	0.119713	0.0477408	0.407795	2.10738e-12	0.11412	0.0592202	-0.251618	2.50919e-05	-0.155029	0.0101695	0.365299	4.48975e-10	-0.235446	8.32105e-05	0.0299318	0.621798	-0.0959699	0.11297	-0.315321	9.69929e-08	0.160724	0.00768392	-0.110862	0.0668993	-0.454922	2.11342e-15	0.550595	4.03992e-23	-0.238936	6.46848e-05	0.243998	4.45954e-05	0.260358	1.26826e-05	-0.0748173	0.217011	-0.27023
ENSG00000010244	ZNF207	ZNF207	7756	O43670	zinc finger protein 207 [Source:HGNC Symbol	Acc:HGNC:12998]	NM_001098507	blue	0.24028	5.86509e-05	0.0936187	0.12211	-0.315926	9.13915e-08	0.156706	0.00937255	0.330465	2.10213e-08	-0.509647	1.61741e-19	0.146064	0.0155321	-0.251956	2.44496e-05	0.52867	3.94434e-21	-0.334068	1.44303e-08	-0.486222	1.15151e-17	-0.267767	6.97659e-06	-0.354012	1.64433e-09	0.369151	2.8495e-10	0.28886	1.15213e-06	-0.423197	2.48036e-13	0.16115	0.00752184	0.584153	1.82833e-26	-0.0177075	0.770445	0.167594	0.00541608	-0.173189
ENSG00000010256	UQCRC1	UQCRC1	7384	P31930	ubiquinol-cytochrome c reductase core protein 1 [Source:HGNC Symbol	Acc:HGNC:12585]	NM_003365	yellow	0.629484	1.20058e-31	0.692582	1.80321e-40	-0.76563	4.83128e-54	0.566419	1.19365e-24	0.573183	2.49805e-25	-0.343039	5.53564e-09	0.53722	6.87557e-22	-0.601569	2.33566e-28	0.557617	8.66368e-24	-0.361365	7.09984e-10	-0.214927	0.000339184	-0.39859	7.19093e-12	-0.290158	1.02627e-06	0.263336	9.99542e-06	0.279363	2.64014e-06	-0.372914	1.81673e-10	0.219765	0.000246331	-0.0250873	0.679288	0.0690044	0.254969	0.0514396	0.396357	0.188093
ENSG00000010270	STARD3NL	STARD3NL	83930	O95772	STARD3 N-terminal like [Source:HGNC Symbol	Acc:HGNC:19169]	NM_032016	turquoise	0.597121	7.29617e-28	0.513816	7.31025e-20	-0.610311	2.36314e-29	0.457537	1.39521e-15	0.492564	3.74748e-18	-0.675914	6.31689e-38	0.379357	8.29443e-11	-0.523345	1.14213e-20	0.583844	1.9707e-26	-0.422601	2.6998e-13	-0.441258	1.74924e-14	-0.310594	1.53661e-07	-0.513199	8.22881e-20	0.310419	1.56286e-07	0.359532	8.77054e-10	-0.268252	6.70446e-06	0.0971751	0.108498	0.452779	2.96282e-15	0.0789311	0.192711	0.0763416	0.207763	0.0190625
ENSG00000010278	CD9	CD9	928	NA	CD9 molecule [Source:HGNC Symbol	Acc:HGNC:1709]	NM_001330312	pink	0.36405	5.19685e-10	0.329086	2.42481e-08	-0.590066	4.28524e-27	0.503516	5.09905e-19	0.388494	2.64767e-11	-0.368779	2.9783e-10	0.730358	6.20676e-47	-0.40919	1.74403e-12	0.526547	6.03967e-21	-0.0145519	0.810495	-0.364687	4.82358e-10	-0.508451	2.02717e-19	-0.394267	1.26342e-11	0.256508	1.71816e-05	-0.0993576	0.100755	-0.163659	0.00662805	0.113776	0.0599959	0.0447142	0.46104	0.417592	5.47232e-13	0.114451	0.0584836	0.134917
ENSG00000010282	HHATL	HHATL	57467	Q9HCP6	hedgehog acyltransferase like [Source:HGNC Symbol	Acc:HGNC:13242]	NM_020707	blue	0.254728	1.97377e-05	0.200833	0.000827875	-0.469878	1.87167e-16	0.427991	1.24589e-13	0.419153	4.39658e-13	-0.322273	4.85763e-08	0.337266	1.02908e-08	-0.228903	0.00013207	0.48084	2.93213e-17	-0.108446	0.0731033	-0.322494	4.75066e-08	-0.50913	1.78341e-19	-0.343912	5.03478e-09	0.334636	1.35936e-08	-0.166033	0.00587065	-0.144957	0.0163417	0.242727	4.8997e-05	0.0801456	0.185932	0.279799	2.54337e-06	0.142698	0.0181087	0.0378224
ENSG00000010292	NCAPD2	NCAPD2	9918	Q15021	non-SMC condensin I complex subunit D2 [Source:HGNC Symbol	Acc:HGNC:24305]	NM_014865	blue	0.276654	3.32643e-06	0.353479	1.74613e-09	-0.433675	5.42889e-14	0.532443	1.83566e-21	0.288397	1.20055e-06	0.0343078	0.571757	0.456979	1.52485e-15	-0.24615	3.79796e-05	0.32881	2.49484e-08	0.0165717	0.784795	-0.192297	0.00138175	-0.374645	1.47417e-10	0.0453713	0.454472	0.120587	0.0461271	-0.164225	0.00643987	-0.123459	0.0411435	0.0942265	0.119694	-0.212793	0.000389699	0.296445	5.81103e-07	0.0359164	0.553854	0.105329
ENSG00000010295	IFFO1	IFFO1	25900	Q0D2I5	intermediate filament family orphan 1 [Source:HGNC Symbol	Acc:HGNC:24970]	NM_001330325	grey	0.143955	0.017106	0.0903441	0.135784	-0.210778	0.000443751	-0.0745527	0.218646	0.0495773	0.413699	0.214802	0.000341962	0.000746117	0.990191	-0.332935	1.62518e-08	0.0583272	0.336103	-0.00898194	0.882342	0.301789	3.54558e-07	0.206881	0.000568558	-0.250664	2.69914e-05	0.0901682	0.136551	0.289298	1.10806e-06	-0.284666	1.66796e-06	0.292216	8.53168e-07	-0.519617	2.37755e-20	-0.249451	2.96049e-05	0.0537189	0.375736	0.568912
ENSG00000010310	GIPR	GIPR	2696	P48546	gastric inhibitory polypeptide receptor [Source:HGNC Symbol	Acc:HGNC:4271]	NM_000164	turquoise	-0.343231	5.42161e-09	-0.259397	1.36873e-05	0.545949	1.09705e-22	-0.505117	3.78642e-19	-0.513043	8.4773e-20	0.620829	1.36322e-30	-0.359594	8.70886e-10	0.312744	1.24766e-07	-0.584976	1.49678e-26	0.452259	3.21447e-15	0.342205	6.05962e-09	0.577274	9.53121e-26	0.450146	4.47213e-15	-0.345744	4.12175e-09	-0.0891092	0.141236	0.176864	0.00330953	-0.0630163	0.298633	-0.484908	1.44898e-17	-0.292336	8.43992e-07	-0.0739258	0.222554	0.127675
ENSG00000010318	PHF7	PHF7	51533	Q9BWX1	PHD finger protein 7 [Source:HGNC Symbol	Acc:HGNC:18458]	NM_001321127	grey	-0.0924083	0.127034	-0.153704	0.0108411	0.0913253	0.131569	0.1857	0.00202381	0.110995	0.066569	-0.0255417	0.673809	-0.0833214	0.169038	0.178605	0.00300907	-0.1658	0.00594131	0.138002	0.0223222	0.0171636	0.777307	-0.233175	9.78249e-05	-0.0302718	0.617842	-0.0387553	0.522939	-0.444123	1.1318e-14	0.433018	5.98148e-14	0.04078	0.501442	-0.00123039	0.983825	0.406223	2.60605e-12	0.0171753	0.777159	0.0463909
ENSG00000010319	SEMA3G	SEMA3G	56920	Q9NS98	semaphorin 3G [Source:HGNC Symbol	Acc:HGNC:30400]	NM_020163	grey	0.139864	0.0205599	0.204696	0.000652022	0.050246	0.407421	-0.159636	0.00811238	-0.117702	0.0516339	0.175955	0.00347698	0.0206781	0.733287	-0.0993375	0.100824	-0.118704	0.0496616	-0.110851	0.0669254	0.0443523	0.464678	0.281006	2.29231e-06	0.130242	0.0311442	-0.0237817	0.695122	0.303449	3.03473e-07	-0.0957172	0.113926	0.160879	0.00762484	-0.27645	3.38444e-06	-0.185685	0.00202554	-0.0362249	0.550451	0.0571214
ENSG00000010322	NISCH	NISCH	11188	NA	nischarin [Source:HGNC Symbol	Acc:HGNC:18006]	NM_001276293	green	-0.207814	0.000536023	-0.259241	1.38576e-05	0.206953	0.00056599	-0.534427	1.22337e-21	-0.339255	8.32379e-09	0.629747	1.11388e-31	-0.250924	2.64608e-05	-0.0467799	0.440572	-0.226864	0.000152109	0.109792	0.0695916	0.400184	5.83019e-12	0.596243	9.11704e-28	0.0809685	0.18144	-0.0854443	0.158401	0.369211	2.82938e-10	-0.387757	2.9068e-11	0.0137182	0.821163	-0.60079	2.8551e-28	-0.541114	3.05206e-22	-0.0584076	0.335437	0.474562
ENSG00000010327	STAB1	STAB1	23166	Q9NY15	stabilin 1 [Source:HGNC Symbol	Acc:HGNC:18628]	NM_015136	black	0.402161	4.48718e-12	0.388672	2.58845e-11	-0.385915	3.66752e-11	0.0240103	0.69234	0.153019	0.0112035	0.011125	0.854551	0.204891	0.000644119	-0.528987	3.70018e-21	0.263852	9.58875e-06	-0.307897	1.99104e-07	0.167138	0.00554545	0.186125	0.00197534	-0.178545	0.00301888	0.134128	0.0264117	0.604075	1.22001e-28	-0.491627	4.43002e-18	0.198349	0.00096303	-0.272366	4.77049e-06	-0.315357	9.66493e-08	-0.0180242	0.766456	0.352231
ENSG00000010361	FUZ	FUZ	80199	Q9BT04	fuzzy planar cell polarity protein [Source:HGNC Symbol	Acc:HGNC:26219]	NM_001171937	red	-0.109365	0.0706893	-0.141211	0.0193616	-0.218514	0.000267753	0.250687	2.69449e-05	0.304108	2.8522e-07	-0.164562	0.00633029	0.232161	0.000105102	0.0636493	0.293796	0.246359	3.73887e-05	0.156403	0.00951218	-0.180992	0.00263722	-0.525575	7.33399e-21	-0.313234	1.18957e-07	0.165486	0.00603801	-0.636633	1.52188e-32	0.259193	1.39103e-05	0.134876	0.025575	-0.0226387	0.709095	0.630609	8.70619e-32	0.121899	0.0437901	0.0347736
ENSG00000010379	SLC6A13	SLC6A13	6540	Q9NSD5	solute carrier family 6 member 13 [Source:HGNC Symbol	Acc:HGNC:11046]	NM_016615	blue	0.253019	2.25297e-05	0.179648	0.00284108	-0.496454	1.86022e-18	0.205111	0.000635353	0.399415	6.45193e-12	-0.274341	4.04354e-06	0.321939	5.02346e-08	-0.30991	1.64142e-07	0.614669	7.3416e-30	-0.310151	1.6037e-07	-0.393368	1.41894e-11	-0.250583	2.71602e-05	-0.378575	9.13073e-11	0.412906	1.04866e-12	0.284392	1.70836e-06	-0.466307	3.37531e-16	0.126752	0.0359944	0.0713589	0.239075	0.0969214	0.109428	0.200111	0.00086525	0.011042
ENSG00000010404	IDS	IDS	3423	P22304	iduronate 2-sulfatase [Source:HGNC Symbol	Acc:HGNC:5389]	NM_000202	blue	0.197521	0.00101242	0.0762072	0.208567	-0.628284	1.68948e-31	0.262515	1.06763e-05	0.447243	7.0132e-15	-0.362838	5.98475e-10	0.519606	2.38291e-20	-0.347053	3.57028e-09	0.727108	2.46319e-46	-0.0916516	0.13019	-0.384625	4.31254e-11	-0.49676	1.76003e-18	-0.673332	1.51271e-37	0.430296	8.91206e-14	-0.136583	0.0237517	-0.295826	6.14936e-07	0.216098	0.00031411	0.00755302	0.900955	0.382908	5.34386e-11	0.236522	7.70239e-05	0.189636
ENSG00000010438	PRSS3	PRSS3	5646	P35030	serine protease 3 [Source:HGNC Symbol	Acc:HGNC:9486]	NM_007343	grey	-0.221054	0.000225939	-0.268434	6.60496e-06	0.152777	0.011334	-0.167324	0.00549231	-0.250993	2.63227e-05	0.156936	0.00926745	-0.0470869	0.437576	0.0229265	0.705567	-0.108864	0.0719973	0.333139	1.5907e-08	0.270375	5.62866e-06	0.174362	0.003789	0.00697911	0.908447	-0.0813208	0.179541	0.00511876	0.932783	-0.0932997	0.123393	-0.0854656	0.158297	-0.0826809	0.17235	-0.0814162	0.17903	0.0472375	0.43611	0.0475866
ENSG00000010539	ZNF200	ZNF200	7752	P98182	zinc finger protein 200 [Source:HGNC Symbol	Acc:HGNC:12993]	NM_198087	blue	0.244858	4.18289e-05	0.243837	4.51308e-05	-0.447261	6.99292e-15	0.0941721	0.119909	0.23492	8.63993e-05	-0.363805	5.34727e-10	0.247093	3.53845e-05	-0.320888	5.5829e-08	0.610856	2.04345e-29	-0.367502	3.46434e-10	-0.384388	4.44229e-11	-0.138749	0.0216002	-0.416319	6.53692e-13	0.356909	1.18411e-09	0.564254	1.95419e-24	-0.439067	2.43336e-14	0.248827	3.10398e-05	0.249507	2.94788e-05	-0.0651276	0.282704	0.134381	0.0261259	-0.11274
ENSG00000010610	CD4	CD4	920	P01730	CD4 molecule [Source:HGNC Symbol	Acc:HGNC:1678]	NM_001195015	salmon	-0.677845	3.26884e-38	-0.699389	1.46668e-41	0.72895	1.1305e-46	-0.593042	2.04163e-27	-0.790797	6.2637e-60	0.779981	2.64403e-57	-0.521951	1.50382e-20	0.359821	8.48391e-10	-0.680593	1.26839e-38	0.58962	4.78616e-27	0.885269	2.01398e-92	0.638935	7.73751e-33	0.507162	2.58303e-19	-0.468887	2.20577e-16	-0.119072	0.0489531	0.152396	0.0115422	-0.278275	2.89785e-06	-0.457535	1.3956e-15	-0.211616	0.000420491	-0.17111	0.00450557	0.128605
ENSG00000010626	LRRC23	LRRC23	10233	Q53EV4	leucine rich repeat containing 23 [Source:HGNC Symbol	Acc:HGNC:19138]	NM_201650	turquoise	-0.432665	6.30018e-14	-0.419723	4.05737e-13	0.380789	6.95111e-11	-0.274704	3.92194e-06	-0.326186	3.26585e-08	0.279565	2.59487e-06	-0.337477	1.00631e-08	0.355541	1.38324e-09	-0.356405	1.25398e-09	0.356406	1.25382e-09	0.315967	9.10173e-08	0.160012	0.00796192	0.133972	0.0265891	-0.185972	0.00199262	-0.281673	2.16403e-06	0.265146	8.63668e-06	-0.0497641	0.41194	-0.13978	0.020637	-0.0596575	0.32518	-0.0783868	0.195806	0.0553507
ENSG00000010671	BTK	BTK	695	Q06187	Bruton tyrosine kinase [Source:HGNC Symbol	Acc:HGNC:1133]	NM_000061	turquoise	0.594364	1.46473e-27	0.56454	1.83137e-24	-0.796025	2.96126e-61	0.515821	4.97085e-20	0.594339	1.47428e-27	-0.578198	7.65219e-26	0.535345	1.01274e-21	-0.464951	4.21472e-16	0.736854	3.71576e-48	-0.3405	7.28245e-09	-0.419148	4.39969e-13	-0.530539	2.70375e-21	-0.479959	3.41197e-17	0.429784	9.60317e-14	0.348793	2.94607e-09	-0.396312	9.68799e-12	0.203099	0.000720027	0.268974	6.31825e-06	0.0745878	0.218428	0.132889	0.0278491	0.0231693
ENSG00000010704	HFE	HFE	3077	Q30201	homeostatic iron regulator [Source:HGNC Symbol	Acc:HGNC:4886]	NM_139009	salmon	-0.397408	8.396e-12	-0.46294	5.84825e-16	0.468883	2.2072e-16	-0.413516	9.6414e-13	-0.588151	6.87792e-27	0.498533	1.27488e-18	-0.464151	4.80271e-16	0.13245	0.0283742	-0.472891	1.13201e-16	0.384467	4.39847e-11	0.804808	1.42941e-63	0.524777	8.59706e-21	0.281042	2.28528e-06	-0.343665	5.17211e-09	0.0838926	0.166125	0.0325918	0.591152	-0.197538	0.00101138	-0.330545	2.08474e-08	-0.278315	2.8879e-06	-0.132917	0.0278152	0.221741
ENSG00000010803	SCMH1	SCMH1	22955	Q96GD3	Scm polycomb group protein homolog 1 [Source:HGNC Symbol	Acc:HGNC:19003]	NM_001031694	blue	-0.355998	1.31343e-09	-0.314169	1.08585e-07	0.480397	3.16449e-17	-0.0910617	0.132691	-0.278723	2.78906e-06	0.377622	1.02615e-10	-0.331644	1.8596e-08	0.57267	2.8163e-25	-0.525708	7.14182e-21	0.371745	2.09072e-10	0.183975	0.00223163	0.0189143	0.755281	0.411682	1.24079e-12	-0.303224	3.09948e-07	-0.512689	9.07111e-20	0.451072	3.87107e-15	-0.275975	3.52316e-06	-0.240986	5.56924e-05	0.105187	0.0822078	-0.0725778	0.231126	-0.0878166
ENSG00000010810	FYN	FYN	2534	P06241	FYN proto-oncogene, Src family tyrosine kinase [Source:HGNC Symbol	Acc:HGNC:4037]	NM_002037	turquoise	-0.614677	7.32588e-30	-0.64583	9.84377e-34	0.815413	1.57116e-66	-0.766732	2.76647e-54	-0.775944	2.31346e-56	0.746797	4.23148e-50	-0.562172	3.12886e-24	0.338428	9.09308e-09	-0.731589	3.66467e-47	0.423773	2.2846e-13	0.690925	3.28681e-40	0.871733	2.965e-86	0.489437	6.53748e-18	-0.41338	9.82326e-13	0.0537102	0.375813	0.0792468	0.190931	-0.240768	5.65916e-05	-0.406291	2.58205e-12	-0.382724	5.46766e-11	-0.127737	0.0345647	0.12215
ENSG00000010818	HIVEP2	HIVEP2	3097	P31629	human immunodeficiency virus type I enhancer binding protein 2 [Source:HGNC Symbol	Acc:HGNC:4921]	NM_006734	greenyellow	-0.55701	9.91094e-24	-0.57636	1.18346e-25	0.436883	3.37399e-14	-0.591557	2.95819e-27	-0.580803	4.10569e-26	0.500995	8.12127e-19	-0.285843	1.50432e-06	0.316721	8.44978e-08	-0.217282	0.000290528	0.338862	8.6814e-09	0.276799	3.28564e-06	0.39819	7.57911e-12	0.223846	0.000187049	-0.153071	0.0111754	0.076629	0.206052	-0.067085	0.268456	-0.216197	0.000312065	-0.162118	0.00716506	-0.217452	0.000287276	-0.0511029	0.39946	-0.0061131
ENSG00000010932	FMO1	FMO1	2326	Q01740	flavin containing monooxygenase 1 [Source:HGNC Symbol	Acc:HGNC:3769]	NM_001282693	grey	-0.199222	0.000913385	-0.19861	0.000947943	0.170864	0.00456447	-0.123988	0.0402766	-0.10817	0.0738417	0.0458817	0.449407	-0.132955	0.0277702	0.367706	3.38202e-10	-0.14299	0.0178715	0.144973	0.0163301	0.0167462	0.782586	-0.0436919	0.47136	0.0542886	0.370686	-0.0821296	0.175238	-0.167588	0.00541777	0.19542	0.0011484	-0.0557584	0.357854	0.028285	0.641107	0.123083	0.0417682	-0.017268	0.775989	-0.102669
ENSG00000011007	ELOA	ELOA	6924	Q14241	elongin A [Source:HGNC Symbol	Acc:HGNC:11620]	NM_003198	magenta	-0.259518	1.35564e-05	-0.258489	1.47052e-05	0.302147	3.42892e-07	-0.34876	2.95692e-09	-0.315656	9.38475e-08	0.63128	7.18204e-32	-0.236179	7.8948e-05	0.0715577	0.237766	-0.355249	1.42977e-09	0.184962	0.00211038	0.636803	1.44819e-32	0.507662	2.35165e-19	0.480665	3.0219e-17	-0.283335	1.87339e-06	0.163115	0.00681319	-0.184655	0.00214747	-0.129698	0.031861	-0.40673	2.43382e-12	-0.271591	5.08858e-06	-0.0902715	0.1361	0.265217
ENSG00000011009	LYPLA2	LYPLA2	11313	O95372	lysophospholipase 2 [Source:HGNC Symbol	Acc:HGNC:6738]	NM_007260	turquoise	0.431005	8.03621e-14	0.376782	1.13703e-10	-0.786743	6.28965e-59	0.362088	6.52972e-10	0.421962	2.9564e-13	-0.22056	0.000233556	0.580169	4.77964e-26	-0.64618	8.85248e-34	0.702999	3.76709e-42	-0.243332	4.68534e-05	-0.312216	1.3134e-07	-0.302887	3.19923e-07	-0.626793	2.57665e-31	0.453796	2.52456e-15	0.324532	3.8652e-08	-0.534482	1.20954e-21	0.404269	3.38778e-12	-0.204336	0.000666807	0.131548	0.0294794	0.16473	0.00627626	0.448807
ENSG00000011021	CLCN6	CLCN6	1185	P51797	chloride voltage-gated channel 6 [Source:HGNC Symbol	Acc:HGNC:2024]	NM_001286	green	-0.00753661	0.901169	-0.135879	0.0244902	0.197365	0.00102199	-0.0742096	0.220779	-0.31192	1.35164e-07	0.414875	7.98936e-13	-0.258387	1.48234e-05	0.203025	0.000723358	-0.302152	3.42728e-07	0.249616	2.92364e-05	0.494088	2.85136e-18	0.311952	1.34753e-07	0.210045	0.000465098	-0.210195	0.000460643	0.0846856	0.162143	-0.0202605	0.738476	-0.170018	0.00477237	-0.50392	4.73063e-19	-0.10437	0.0846272	-0.109757	0.0696801	0.319861
ENSG00000011028	AC080038.1	AC080038.1	9902	Q9UBG0	mannose receptor C type 2 [Source:NCBI gene	Acc:9902]	NM_006039	red	-0.276553	3.35504e-06	-0.411468	1.27785e-12	0.214575	0.000347071	0.0534506	0.378128	-0.225594	0.000166	0.178523	0.00302265	-0.0298628	0.622601	0.279836	2.53515e-06	-0.214884	0.000340144	0.380825	6.92017e-11	0.269405	6.09817e-06	-0.0520562	0.390712	0.00398835	0.947603	-0.113919	0.0596718	-0.464892	4.25553e-16	0.386952	3.21827e-11	-0.0102393	0.866017	-0.215051	0.000336439	0.715514	2.87121e-44	-0.105327	0.0817997	0.0652622
ENSG00000011052	NME1-NME2	NME1-NME2	654364	NA	NME1-NME2 readthrough [Source:HGNC Symbol	Acc:HGNC:33531]	NM_001018136	grey	NA	NA	NA	NA	NA	NA	NA	NA	NA	NA	NA	NA	NA	NA	NA	NA	NA	NA	NA	NA	NA	NA	NA	NA	NA	NA	NA	NA	NA	NA	NA	NA	NA	NA	NA	NA	NA	NA	NA	NA	NA
ENSG00000011083	SLC6A7	SLC6A7	6534	Q99884	solute carrier family 6 member 7 [Source:HGNC Symbol	Acc:HGNC:11054]	NM_014228	grey	0.0716363	0.23725	0.0178042	0.769226	-0.222005	0.000211922	0.0437291	0.470983	0.17805	0.00310194	-0.0839062	0.166056	0.139281	0.0210978	-0.218643	0.00026547	0.256068	1.77827e-05	-0.122302	0.0430936	-0.156455	0.00948828	-0.094067	0.120324	-0.272738	4.62487e-06	0.406699	2.44409e-12	0.102373	0.0907835	-0.19934	0.000906816	0.251126	2.60552e-05	-0.00775141	0.898367	-0.0310437	0.608904	0.158013	0.00879011	0.104055
ENSG00000011105	TSPAN9	TSPAN9	10867	O75954	tetraspanin 9 [Source:HGNC Symbol	Acc:HGNC:21640]	NM_006675	pink	0.500613	8.71224e-19	0.462297	6.49137e-16	-0.716626	1.83809e-44	0.418988	4.49947e-13	0.534133	1.2993e-21	-0.358941	9.38631e-10	0.958317	5.16884e-150	-0.510165	1.46633e-19	0.696011	5.13887e-41	-0.338507	9.01679e-09	-0.495903	2.05553e-18	-0.39909	6.73433e-12	-0.431262	7.73928e-14	0.355259	1.42819e-09	0.168575	0.00514666	-0.443543	1.23663e-14	0.270004	5.80397e-06	0.00633037	0.916925	0.318956	6.77112e-08	0.101777	0.0926897	0.124578
ENSG00000011114	BTBD7	BTBD7	55727	Q9P203	BTB domain containing 7 [Source:HGNC Symbol	Acc:HGNC:18269]	NM_001002860	blue	-0.0882614	0.145074	-0.240737	5.67207e-05	-0.191437	0.00145326	0.305811	2.42814e-07	0.205677	0.000613248	-0.221929	0.000213001	0.111475	0.0653944	0.00720855	0.905451	0.280632	2.36741e-06	0.250008	2.8377e-05	-0.135342	0.0250657	-0.503329	5.27926e-19	-0.22095	0.000227532	0.132498	0.0283161	-0.52913	3.59468e-21	0.0290098	0.632577	-0.168003	0.00530217	0.295107	6.56614e-07	0.307924	1.98586e-07	0.15667	0.00938914	0.0406674
ENSG00000011132	AC005954.1	AC005954.1	9546	O96018	amyloid beta precursor protein binding family A member 3 [Source:NCBI gene	Acc:9546]	NM_004886	green	0.0438191	0.47007	0.0754106	0.213377	-0.131366	0.0297067	-0.230833	0.000115397	-0.147727	0.0143815	0.265186	8.60866e-06	0.130057	0.0313866	-0.0615615	0.309949	0.0999538	0.0987174	-0.0364672	0.547787	-0.0995519	0.100087	0.153473	0.0109621	-0.211135	0.000433702	0.145345	0.0160536	0.241165	5.49689e-05	-0.233958	9.25356e-05	0.367963	3.2805e-10	-0.508524	1.99953e-19	-0.117283	0.0524772	0.0343863	0.570877	0.289574
ENSG00000011143	MKS1	MKS1	54903	Q9NXB0	MKS transition zone complex subunit 1 [Source:HGNC Symbol	Acc:HGNC:7121]	NM_001321268	turquoise	-0.640741	4.53063e-33	-0.603865	1.28845e-28	0.814045	3.87625e-66	-0.502737	5.89015e-19	-0.634472	2.85806e-32	0.688144	8.91922e-40	-0.603629	1.37008e-28	0.587292	8.4968e-27	-0.790627	6.90565e-60	0.541973	2.54808e-22	0.585682	1.26021e-26	0.502137	6.5808e-19	0.589575	4.83952e-27	-0.459205	1.06841e-15	-0.349317	2.78014e-09	0.403701	3.65488e-12	-0.275467	3.67762e-06	-0.381917	6.04447e-11	-0.173348	0.0040004	-0.123572	0.0409567	-0.0064928
ENSG00000011198	ABHD5	ABHD5	51099	Q8WTS1	abhydrolase domain containing 5 [Source:HGNC Symbol	Acc:HGNC:21396]	NM_001355186	blue	0.385301	3.96191e-11	0.34091	6.96816e-09	-0.732306	2.69144e-47	0.559509	5.68571e-24	0.728372	1.44461e-46	-0.675175	8.11898e-38	0.54706	8.65099e-23	-0.409702	1.62653e-12	0.833236	5.83897e-72	-0.355195	1.43854e-09	-0.567185	1.00159e-24	-0.747298	3.3588e-50	-0.562051	3.21525e-24	0.486334	1.12917e-17	-0.0953449	0.115346	-0.250845	2.66213e-05	0.214235	0.000354859	0.440071	2.09254e-14	0.361035	7.37624e-10	0.206506	0.000582113	-0.112838
ENSG00000011201	ANOS1	ANOS1	3730	P23352	anosmin 1 [Source:HGNC Symbol	Acc:HGNC:6211]	NM_000216	blue	0.362622	6.13661e-10	0.412484	1.11146e-12	-0.633271	4.04717e-32	0.424798	1.97323e-13	0.493731	3.04017e-18	-0.494316	2.7369e-18	0.406337	2.56627e-12	-0.417765	5.34169e-13	0.613323	1.05554e-29	-0.233835	9.33464e-05	-0.494413	2.68924e-18	-0.573905	2.10963e-25	-0.434272	4.97076e-14	0.362184	6.45736e-10	0.0429197	0.47924	-0.192928	0.00133139	0.258118	1.51419e-05	0.233921	9.27766e-05	0.150248	0.0127808	0.101277	0.0943114	-0.0181129
ENSG00000011243	AKAP8L	AKAP8L	26993	Q9ULX6	A-kinase anchoring protein 8 like [Source:HGNC Symbol	Acc:HGNC:29857]	NM_014371	lightcyan	-0.0204694	0.73588	-0.132131	0.0287605	-0.245953	3.85439e-05	0.166395	0.00576221	0.183542	0.00228665	0.193294	0.00130289	0.142528	0.0182489	-0.0835382	0.167928	0.180018	0.00278355	0.152981	0.0112239	-0.0618056	0.308031	-0.226706	0.000153774	-0.31058	1.5388e-07	0.186696	0.00191204	-0.321705	5.14335e-08	-0.00421022	0.944692	0.319134	6.65224e-08	-0.4678	2.64007e-16	0.443913	1.16875e-14	0.0882776	0.145	0.427136
ENSG00000011258	MBTD1	MBTD1	54799	Q05BQ5	mbt domain containing 1 [Source:HGNC Symbol	Acc:HGNC:19866]	NM_017643	grey	-0.323277	4.38943e-08	-0.463044	5.75026e-16	0.266204	7.92591e-06	-0.0176443	0.77124	-0.0821536	0.175112	-0.118738	0.0495955	-0.0212516	0.726183	0.331251	1.93729e-08	-0.105251	0.0820214	0.297391	5.32859e-07	-0.0280745	0.643592	-0.255705	1.82929e-05	0.0226526	0.708924	-0.037839	0.53282	-0.618623	2.50232e-30	0.299016	4.58748e-07	-0.206202	0.000593374	0.380509	7.19557e-11	0.237528	7.16336e-05	0.0675071	0.265449	-0.183826
ENSG00000011260	UTP18	UTP18	51096	Q9Y5J1	UTP18 small subunit processome component [Source:HGNC Symbol	Acc:HGNC:24274]	NM_016001	blue	-0.402408	4.34233e-12	-0.301611	3.60494e-07	0.748173	2.24106e-50	-0.286774	1.38588e-06	-0.502071	6.66154e-19	0.215146	0.000334345	-0.648206	4.77729e-34	0.52275	1.28454e-20	-0.763851	1.18119e-53	0.254267	2.04576e-05	0.435157	4.36055e-14	0.319544	6.38581e-08	0.60721	5.36996e-29	-0.457809	1.33602e-15	-0.238112	6.86739e-05	0.546145	1.05202e-22	-0.221867	0.000213901	0.197629	0.00100586	-0.238442	6.70492e-05	-0.196191	0.00109668	-0.319318
ENSG00000011275	RNF216	RNF216	54476	Q9NWF9	ring finger protein 216 [Source:HGNC Symbol	Acc:HGNC:21698]	NM_207116	yellow	-0.643738	1.85008e-33	-0.756105	5.28465e-52	0.449571	4.89027e-15	-0.499436	1.081e-18	-0.474288	8.9502e-17	0.601103	2.63399e-28	-0.3521	2.03858e-09	0.358203	1.02152e-09	-0.322835	4.58984e-08	0.574959	1.64691e-25	0.403446	3.78144e-12	0.26643	7.78141e-06	0.0948233	0.117358	-0.146367	0.0153168	-0.296301	5.88848e-07	0.0427474	0.481008	-0.0494447	0.41495	-0.388641	2.59874e-11	-0.140899	0.0196333	-0.065471	0.280168	0.294078
ENSG00000011295	TTC19	TTC19	54902	Q6DKK2	tetratricopeptide repeat domain 19 [Source:HGNC Symbol	Acc:HGNC:26006]	NM_001271420	turquoise	-0.626974	2.44832e-31	-0.618165	2.83647e-30	0.934144	1.01104e-123	-0.604975	9.6477e-29	-0.733993	1.29778e-47	0.663649	3.70225e-36	-0.706514	9.82807e-43	0.631989	5.85793e-32	-0.891571	1.44921e-95	0.450796	4.04126e-15	0.642238	2.89996e-33	0.632098	5.67831e-32	0.651184	1.91306e-34	-0.488538	7.66268e-18	-0.21391	0.00036244	0.389234	2.40997e-11	-0.216975	0.000296489	-0.285481	1.5529e-06	-0.286741	1.38999e-06	-0.164408	0.00638001	-0.0745403
ENSG00000011304	PTBP1	PTBP1	5725	P26599	polypyrimidine tract binding protein 1 [Source:HGNC Symbol	Acc:HGNC:9583]	NM_002819	magenta	-0.138176	0.0221521	-0.0903128	0.13592	0.0106482	0.86072	-0.188415	0.00173229	-0.154729	0.010318	0.69406	1.05207e-40	0.131978	0.0289475	-0.0222891	0.713388	-0.0770265	0.203702	0.193211	0.00130932	0.340432	7.33637e-09	0.261224	1.1838e-05	0.33534	1.26212e-08	-0.0948581	0.117223	0.0521786	0.389598	-0.289394	1.09864e-06	0.0296821	0.624709	-0.705308	1.56188e-42	-0.0634782	0.295098	-0.0353968	0.559607	0.349937
ENSG00000011332	DPF1	DPF1	8193	Q92782	double PHD fingers 1 [Source:HGNC Symbol	Acc:HGNC:20225]	NM_004647	grey	0.283111	1.91018e-06	0.469812	1.89235e-16	-0.298166	4.96188e-07	0.257037	1.64839e-05	0.32117	5.42709e-08	-0.164262	0.00642761	0.225426	0.00016792	-0.00779823	0.897757	0.179562	0.00285466	-0.235541	8.26434e-05	-0.311647	1.38798e-07	-0.307891	1.99203e-07	0.0487623	0.421427	0.103862	0.0861598	-0.0159552	0.792616	0.032601	0.591047	0.171877	0.00432641	0.0150244	0.804463	0.0408068	0.501161	0.0131577	0.828355	-0.0909355
ENSG00000011347	SYT7	SYT7	9066	O43581	synaptotagmin 7 [Source:HGNC Symbol	Acc:HGNC:11514]	NM_004200	grey	-0.155073	0.0101479	-0.177348	0.0032234	0.041703	0.491798	-0.0679338	0.262433	-0.0414958	0.493955	0.134972	0.0254695	-0.014719	0.808361	0.0230194	0.70443	0.00795562	0.895705	0.0804377	0.184328	0.0495125	0.414311	0.0808041	0.182331	-0.0205473	0.734912	0.103775	0.0864253	-0.0267753	0.659022	-0.0501055	0.408736	0.0365309	0.547087	-0.124649	0.0392149	0.0401437	0.508147	0.220613	0.000232731	0.0619304
ENSG00000011376	LARS2	LARS2	23395	Q15031	leucyl-tRNA synthetase 2, mitochondrial [Source:HGNC Symbol	Acc:HGNC:17095]	NM_015340	turquoise	-0.498612	1.25674e-18	-0.43049	8.66333e-14	0.851728	2.55768e-78	-0.610661	2.15258e-29	-0.721127	2.9554e-45	0.702878	3.9437e-42	-0.657861	2.36702e-35	0.58218	2.94744e-26	-0.839643	4.52007e-74	0.305965	2.39297e-07	0.555365	1.42511e-23	0.728331	1.47004e-46	0.683879	4.03514e-39	-0.475329	7.50745e-17	0.0173827	0.774541	0.207396	0.000550365	-0.238139	6.85392e-05	-0.367649	3.40466e-10	-0.427662	1.3066e-13	-0.168401	0.0051935	-0.0341403
ENSG00000011405	PIK3C2A	PIK3C2A	5286	O00443	phosphatidylinositol-4-phosphate 3-kinase catalytic subunit type 2 alpha [Source:HGNC Symbol	Acc:HGNC:8971]	NM_001321380	turquoise	-0.314193	1.08324e-07	-0.346354	3.85525e-09	0.508434	2.03373e-19	-0.376276	1.20932e-10	-0.242403	5.0182e-05	0.134421	0.0260812	-0.363235	5.71442e-10	0.244598	4.26494e-05	-0.329038	2.43672e-08	0.0927132	0.125779	0.238128	6.85897e-05	0.368608	3.03927e-10	0.462625	6.15492e-16	-0.188446	0.00172918	0.0661337	0.275318	-0.0123418	0.838848	-0.383911	4.71507e-11	0.380867	6.88405e-11	-0.33549	1.24217e-08	-0.0605728	0.317799	-0.232428
ENSG00000011422	PLAUR	PLAUR	5329	Q03405	plasminogen activator, urokinase receptor [Source:HGNC Symbol	Acc:HGNC:9053]	NM_001005376	blue	0.510473	1.3832e-19	0.486251	1.1457e-17	-0.762668	2.13036e-53	0.36872	2.99903e-10	0.398875	6.92694e-12	-0.435614	4.07484e-14	0.551355	3.42603e-23	-0.591659	2.88439e-27	0.804566	1.66125e-63	-0.405242	2.97325e-12	-0.379012	8.65336e-11	-0.310177	1.59973e-07	-0.548638	6.16533e-23	0.440943	1.83447e-14	0.544629	1.4531e-22	-0.590411	3.93398e-27	0.270903	5.38776e-06	0.0852791	0.15921	0.0427957	0.480512	0.106285	0.0790429	0.0387796
ENSG00000011426	ANLN	ANLN	54443	Q9NQW6	anillin actin binding protein [Source:HGNC Symbol	Acc:HGNC:14082]	NM_018685	greenyellow	0.767267	2.10809e-54	0.835705	9.19406e-73	-0.638365	9.15137e-33	0.849999	1.09214e-77	0.584755	1.57949e-26	-0.646446	8.16435e-34	0.516704	4.19032e-20	-0.444935	9.9977e-15	0.454521	2.252e-15	-0.397077	8.76683e-12	-0.545853	1.1197e-22	-0.57249	2.93739e-25	-0.207646	0.000541739	0.237694	7.07788e-05	0.0373343	0.538303	0.0129357	0.831207	0.108468	0.0730438	0.325493	3.50523e-08	0.35496	1.4773e-09	0.0396997	0.512854	-0.191794
ENSG00000011451	WIZ	WIZ	58525	O95785	WIZ zinc finger [Source:HGNC Symbol	Acc:HGNC:30917]	NM_021241	turquoise	0.163892	0.00654986	0.0331283	0.585056	-0.33216	1.76225e-08	0.196663	0.00106606	0.0847114	0.162015	0.232453	0.000102952	0.285018	1.61736e-06	-0.261031	1.20215e-05	0.227201	0.000148612	0.0714916	0.238201	0.00681765	0.910556	-0.0561383	0.354583	-0.294902	6.69e-07	0.213615	0.000369463	-0.0238095	0.694784	-0.242348	5.03844e-05	0.34216	6.08903e-09	-0.603757	1.32541e-28	0.29393	7.30773e-07	0.0750156	0.215791	0.507062
ENSG00000011454	RABGAP1	RABGAP1	2844	Q9Y3P9	RAB GTPase activating protein 1 [Source:HGNC Symbol	Acc:HGNC:17155]	NM_012197	grey	-0.0203835	0.736947	-0.232899	9.97569e-05	-0.127231	0.0352923	-0.0767926	0.205082	0.142062	0.0186354	0.00574218	0.92462	0.18337	0.0023089	-0.0946997	0.117839	0.342146	6.09792e-09	-0.0689084	0.255632	-0.0885438	0.143787	-0.057492	0.343081	-0.0501612	0.408214	0.205918	0.000604049	0.137405	0.0229141	-0.504699	4.09319e-19	-0.113385	0.0608862	0.182052	0.00248596	-0.0603574	0.319525	0.104429	0.0844499	0.0962438
ENSG00000011465	DCN	DCN	1634	P07585	decorin [Source:HGNC Symbol	Acc:HGNC:2705]	NM_001920	grey	-0.170703	0.00460347	-0.180957	0.00264236	0.195233	0.00116126	-0.202166	0.000762773	-0.240817	5.63891e-05	0.163899	0.00654742	-0.131961	0.028968	0.10612	0.0795122	-0.179751	0.00282496	0.128543	0.0334316	0.283606	1.82968e-06	0.222686	0.000202385	0.0907979	0.133822	-0.149066	0.0135109	0.104076	0.0855108	-0.0339947	0.575274	-0.112771	0.0623072	-0.0585619	0.334159	-0.154057	0.0106583	-0.0161028	0.790742	-0.0528544
ENSG00000011478	QPCTL	QPCTL	54814	Q9NXS2	glutaminyl-peptide cyclotransferase like [Source:HGNC Symbol	Acc:HGNC:25952]	NM_017659	grey	0.170464	0.00466167	0.455605	1.89685e-15	0.0402339	0.507194	0.0348204	0.566022	0.149675	0.0131303	0.0810093	0.181219	0.0187006	0.757959	0.197153	0.00103514	-0.215848	0.000319316	-0.171691	0.00436931	-0.0737084	0.223921	-0.0715425	0.237865	0.412714	1.07676e-12	-0.18163	0.00254527	-0.153923	0.0107273	0.250019	2.8353e-05	0.00996035	0.869634	-0.158626	0.00852835	-0.130294	0.031077	-0.10236	0.090827	-0.217818
ENSG00000011485	PPP5C	PPP5C	5536	P53041	protein phosphatase 5 catalytic subunit [Source:HGNC Symbol	Acc:HGNC:9322]	NM_006247	blue	-0.343215	5.43095e-09	-0.202033	0.000769048	0.604721	1.03085e-28	-0.47627	6.40203e-17	-0.549685	4.91954e-23	0.675313	7.74622e-38	-0.423305	2.44244e-13	0.333298	1.56448e-08	-0.674829	9.12767e-38	0.279116	2.6966e-06	0.494662	2.57138e-18	0.689901	4.75336e-40	0.623893	5.81834e-31	-0.453022	2.85185e-15	0.0272833	0.652972	0.157603	0.00896918	-0.201282	0.000805401	-0.500611	8.71641e-19	-0.266864	7.51098e-06	-0.150023	0.0129168	0.0809819
ENSG00000011523	CEP68	CEP68	23177	Q76N32	centrosomal protein 68 [Source:HGNC Symbol	Acc:HGNC:29076]	NM_001319100	turquoise	-0.719378	6.03679e-45	-0.749931	9.88654e-51	0.720162	4.38671e-45	-0.624577	4.80582e-31	-0.554341	1.78512e-23	0.560066	5.02111e-24	-0.458442	1.20741e-15	0.567003	1.04439e-24	-0.581733	3.28345e-26	0.48158	2.5813e-17	0.398949	6.86032e-12	0.334882	1.32451e-08	0.334906	1.32114e-08	-0.286602	1.40708e-06	-0.384636	4.30624e-11	0.334509	1.37757e-08	-0.155707	0.0098402	-0.194231	0.00123264	-0.142613	0.0181785	-0.0975034	0.107304	-0.0183985
ENSG00000011566	MAP4K3	MAP4K3	8491	Q8IVH8	mitogen-activated protein kinase kinase kinase kinase 3 [Source:HGNC Symbol	Acc:HGNC:6865]	NM_003618	turquoise	-0.48132	2.69967e-17	-0.456252	1.71179e-15	0.807865	2.09536e-64	-0.471272	1.48392e-16	-0.519808	2.29038e-20	0.347457	3.41469e-09	-0.65718	2.93573e-35	0.504063	4.60686e-19	-0.759184	1.18664e-52	0.212697	0.000392152	0.583603	2.0895e-26	0.483652	1.80323e-17	0.595204	1.18529e-27	-0.480871	2.91688e-17	-0.12116	0.0450945	0.363449	5.57417e-10	-0.32615	3.27805e-08	0.115445	0.0563133	-0.307618	2.04475e-07	-0.172645	0.00415343	-0.245723
ENSG00000011590	ZBTB32	ZBTB32	27033	Q9Y2Y4	zinc finger and BTB domain containing 32 [Source:HGNC Symbol	Acc:HGNC:16763]	NM_001316902	yellow	0.489669	6.2741e-18	0.705182	1.63872e-42	-0.307602	2.04783e-07	0.205177	0.000632709	0.380341	7.34627e-11	-0.229633	0.000125516	0.194901	0.0011845	0.0190933	0.75304	0.161776	0.00728936	-0.431262	7.73939e-14	-0.457534	1.39592e-15	-0.260747	1.22962e-05	0.0857614	0.156857	0.152233	0.0116322	0.13139	0.0296761	-0.00339707	0.955362	0.249689	2.90733e-05	0.0253341	0.67631	-0.09973	0.0994784	-0.00526899	0.930815	-0.194892
ENSG00000011600	TYROBP	TYROBP	7305	NA	TYRO protein tyrosine kinase binding protein [Source:HGNC Symbol	Acc:HGNC:12449]	NM_001173515	blue	0.540359	3.57549e-22	0.465948	3.58004e-16	-0.870036	1.56996e-85	0.472822	1.14509e-16	0.552473	2.6861e-23	-0.560947	4.12093e-24	0.57356	2.28736e-25	-0.679294	1.98662e-38	0.866774	3.61846e-84	-0.390048	2.17248e-11	-0.374839	1.43992e-10	-0.457914	1.31382e-15	-0.713642	6.0539e-44	0.500044	9.67072e-19	0.407674	2.14229e-12	-0.498957	1.17985e-18	0.290185	1.02374e-06	0.142707	0.0181018	0.156034	0.009685	0.158076	0.00876297	0.139488
ENSG00000011638	TMEM159	TMEM159	57146	Q96B96	transmembrane protein 159 [Source:HGNC Symbol	Acc:HGNC:30136]	NM_020422	turquoise	0.274013	4.15661e-06	0.280845	2.3245e-06	-0.442582	1.43127e-14	0.144436	0.0167352	0.216946	0.000297046	-0.292727	8.14809e-07	0.422513	2.73391e-13	-0.43689	3.37033e-14	0.411936	1.19839e-12	-0.253913	2.10263e-05	-0.216987	0.000296242	-0.131166	0.0299575	-0.397867	7.90611e-12	0.286763	1.38721e-06	0.377993	9.80554e-11	-0.366739	3.79074e-10	0.184095	0.00221652	0.12062	0.0460677	-0.135376	0.0250292	0.0818394	0.176773	0.0972117
ENSG00000011677	GABRA3	GABRA3	2556	P34903	gamma-aminobutyric acid type A receptor alpha3 subunit [Source:HGNC Symbol	Acc:HGNC:4077]	NM_000808	grey	0.136017	0.0243439	0.0829867	0.170763	-0.231322	0.000111501	0.0899661	0.137435	0.201016	0.000818648	-0.147257	0.0146988	0.176176	0.00343555	-0.143775	0.0172469	0.244348	4.34475e-05	-0.183421	0.00230237	-0.185866	0.00200472	-0.116588	0.0539004	-0.233732	9.40346e-05	0.389511	2.3266e-11	0.127061	0.0355411	-0.170663	0.00461326	0.246575	3.67883e-05	0.02355	0.697947	0.0664687	0.272888	0.154046	0.0106639	0.0169357
ENSG00000012048	BRCA1	BRCA1	672	P38398	BRCA1 DNA repair associated [Source:HGNC Symbol	Acc:HGNC:1100]	NM_007294	blue	0.623917	5.77947e-31	0.693234	1.42239e-40	-0.68885	6.92871e-40	0.464726	4.37249e-16	0.567108	1.0195e-24	-0.598302	5.40175e-28	0.503399	5.21142e-19	-0.548948	5.76646e-23	0.726055	3.83358e-46	-0.614756	7.17067e-30	-0.623498	6.49783e-31	-0.379711	7.93993e-11	-0.324166	4.01145e-08	0.394434	1.2363e-11	0.494716	2.54664e-18	-0.450617	4.15598e-15	0.21169	0.000418492	0.417925	5.22314e-13	0.00592119	0.922277	0.136686	0.0236458	-0.204358
ENSG00000012061	ERCC1	ERCC1	2067	P07992	ERCC excision repair 1, endonuclease non-catalytic subunit [Source:HGNC Symbol	Acc:HGNC:3433]	NM_001983	blue	-0.523372	1.13589e-20	-0.582026	3.05906e-26	0.557186	9.53288e-24	-0.347326	3.46433e-09	-0.449761	4.7481e-15	0.549177	5.48935e-23	-0.420721	3.52456e-13	0.454016	2.43853e-15	-0.606092	7.20305e-29	0.542982	2.0597e-22	0.724731	6.66305e-46	0.288844	1.15381e-06	0.304411	2.77191e-07	-0.378256	9.49481e-11	-0.498999	1.17087e-18	0.43675	3.44127e-14	-0.140334	0.0201343	-0.468055	2.53098e-16	0.116119	0.0548795	-0.126941	0.0357164	0.158563
ENSG00000012124	CD22	CD22	933	P20273	CD22 molecule [Source:HGNC Symbol	Acc:HGNC:1643]	NM_001185099	tan	-0.492007	4.13977e-18	-0.455972	1.78963e-15	0.572049	3.25507e-25	-0.382275	5.78153e-11	-0.395563	1.06795e-11	0.384793	4.22278e-11	-0.439147	2.40444e-14	0.944724	9.5058e-134	-0.513641	7.56095e-20	0.297188	5.42888e-07	0.286524	1.41685e-06	0.124779	0.0390091	0.394872	1.16823e-11	-0.356281	1.27179e-09	-0.35637	1.25904e-09	0.386266	3.50892e-11	-0.238123	6.86157e-05	-0.150764	0.0124729	-0.0897992	0.138169	-0.166107	0.00584848	-0.19955
ENSG00000012171	SEMA3B	SEMA3B	7869	Q13214	semaphorin 3B [Source:HGNC Symbol	Acc:HGNC:10724]	NM_001290060	blue	0.611334	1.79879e-29	0.615798	5.40749e-30	-0.765796	4.44378e-54	0.474193	9.09483e-17	0.603808	1.30777e-28	-0.439883	2.15256e-14	0.544434	1.51434e-22	-0.560268	4.79854e-24	0.74167	4.36419e-49	-0.51873	2.82731e-20	-0.534328	1.24847e-21	-0.420672	3.54936e-13	-0.459021	1.10044e-15	0.459508	1.01778e-15	0.388806	2.54487e-11	-0.472653	1.17797e-16	0.404548	3.26333e-12	0.0757998	0.211017	0.0628607	0.29983	0.153177	0.0111188	0.0384462
ENSG00000012174	MBTPS2	MBTPS2	51360	O43462	membrane bound transcription factor peptidase, site 2 [Source:HGNC Symbol	Acc:HGNC:15455]	NM_015884	turquoise	-0.43581	3.95835e-14	-0.335833	1.19794e-08	0.817034	5.3339e-67	-0.460789	8.28238e-16	-0.547601	7.70414e-23	0.423718	2.30268e-13	-0.625215	4.0187e-31	0.508217	2.11871e-19	-0.80729	3.01364e-64	0.268253	6.70394e-06	0.551921	3.02943e-23	0.540971	3.1451e-22	0.748536	1.89392e-50	-0.516464	4.39017e-20	-0.0904192	0.135458	0.368513	3.0736e-10	-0.347413	3.43123e-09	0.0334539	0.581371	-0.374679	1.46822e-10	-0.185566	0.00203931	-0.252161
ENSG00000012211	PRICKLE3	PRICKLE3	4007	O43900	prickle planar cell polarity protein 3 [Source:HGNC Symbol	Acc:HGNC:6645]	NM_006150	blue	0.214976	0.000338096	0.138476	0.0218616	-0.320542	5.7798e-08	-0.0521323	0.390019	0.0232433	0.701691	0.18201	0.00249178	0.194729	0.00119669	-0.387142	3.14203e-11	0.287339	1.31846e-06	-0.0971411	0.108622	0.185335	0.00206619	0.165032	0.00617996	-0.139426	0.0209627	0.160145	0.00790946	0.507066	2.63019e-19	-0.604248	1.16632e-28	0.151283	0.0121698	-0.33312	1.59391e-08	-0.265316	8.51843e-06	-0.0119605	0.843762	0.313298
ENSG00000012223	LTF	LTF	4057	P02788	lactotransferrin [Source:HGNC Symbol	Acc:HGNC:6720]	NM_002343	greenyellow	0.64713	6.63332e-34	0.540544	3.4399e-22	-0.628409	1.63069e-31	0.89654	3.4921e-98	0.530368	2.79886e-21	-0.536414	8.12373e-22	0.539313	4.44923e-22	-0.429156	1.05221e-13	0.484598	1.52935e-17	-0.247848	3.34256e-05	-0.394494	1.22687e-11	-0.590166	4.18035e-27	-0.35455	1.54738e-09	0.27232	4.78918e-06	-0.0781705	0.197047	-0.00483594	0.936489	0.146533	0.0152001	0.151314	0.0121521	0.494339	2.72521e-18	0.0517707	0.39332	-0.00789324
ENSG00000012232	EXTL3	EXTL3	2137	O43909	exostosin like glycosyltransferase 3 [Source:HGNC Symbol	Acc:HGNC:3518]	NM_001440	blue	0.244441	4.31491e-05	0.201554	0.000792031	-0.694932	7.64357e-41	0.423416	2.40422e-13	0.549203	5.45836e-23	-0.443022	1.33854e-14	0.538328	5.46324e-22	-0.405406	2.90858e-12	0.74939	1.27285e-50	-0.143648	0.0173466	-0.388524	2.63741e-11	-0.636299	1.67851e-32	-0.604387	1.12477e-28	0.432781	6.19326e-14	-0.196853	0.00105398	-0.253413	2.18537e-05	0.231704	0.000108547	0.125784	0.0374472	0.354861	1.49399e-09	0.197339	0.00102357	0.156733
ENSG00000012504	NR1H4	NR1H4	9971	Q96RI1	nuclear receptor subfamily 1 group H member 4 [Source:HGNC Symbol	Acc:HGNC:7967]	NM_005123	brown	0.268784	6.41783e-06	0.226521	0.000155747	-0.365092	4.60003e-10	0.218393	0.000269911	0.348721	2.96978e-09	-0.160305	0.0078465	0.225175	0.000170827	-0.316709	8.46039e-08	0.330515	2.0914e-08	-0.211975	0.00041086	-0.196144	0.00109976	-0.19735	0.00102291	-0.266781	7.56149e-06	0.450959	3.9396e-15	0.0838563	0.166309	-0.187029	0.00187584	0.455424	1.95199e-15	-0.0578732	0.339885	0.0698664	0.249068	0.176939	0.00329607	0.115797
ENSG00000012660	ELOVL5	ELOVL5	60481	Q9NYP7	ELOVL fatty acid elongase 5 [Source:HGNC Symbol	Acc:HGNC:21308]	NM_001301856	blue	0.102187	0.0913773	0.00133101	0.982503	-0.503093	5.51468e-19	0.323609	4.2443e-08	0.29335	7.70181e-07	-0.412577	1.09724e-12	0.380523	7.18327e-11	-0.188423	0.0017314	0.695055	7.30473e-41	-0.0270443	0.655815	-0.345562	4.20478e-09	-0.533827	1.38345e-21	-0.479849	3.47658e-17	0.354967	1.47624e-09	-0.0639112	0.291809	-0.220414	0.000235863	0.0561513	0.354472	0.275797	3.57651e-06	0.346737	3.69658e-09	0.158679	0.00850614	-0.113276
ENSG00000012779	ALOX5	ALOX5	240	P09917	arachidonate 5-lipoxygenase [Source:HGNC Symbol	Acc:HGNC:435]	NM_001320862	blue	0.552736	2.5362e-23	0.509899	1.54225e-19	-0.930662	8.76999e-121	0.558517	7.09391e-24	0.741728	4.25101e-49	-0.608644	3.6777e-29	0.670948	3.36198e-37	-0.575828	1.34202e-25	0.948581	6.62258e-138	-0.435975	3.86219e-14	-0.658454	1.96057e-35	-0.684054	3.79511e-39	-0.700946	8.18116e-42	0.566332	1.21744e-24	0.182435	0.00243331	-0.436	3.84788e-14	0.348329	3.10128e-09	0.207236	0.000555954	0.267687	7.02227e-06	0.209691	0.000475725	0.116586
ENSG00000012817	KDM5D	KDM5D	8284	Q9BY66	lysine demethylase 5D [Source:HGNC Symbol	Acc:HGNC:11115]	NM_004653	grey	0.0998041	0.0992261	-0.0148405	0.806809	-0.0490062	0.419106	-0.0108383	0.858259	0.022495	0.710859	0.168018	0.00529801	0.0370202	0.541729	-0.12063	0.0460485	-0.0354868	0.558609	0.105615	0.0809615	0.103744	0.0865218	0.147815	0.0143228	-0.0456883	0.451322	0.0654243	0.280511	0.0210758	0.728358	-0.108862	0.0720025	0.0753066	0.214011	-0.273719	4.26023e-06	-0.0481261	0.427517	0.0815892	0.178105	0.825744
ENSG00000012822	CALCOCO1	CALCOCO1	57658	Q9P1Z2	calcium binding and coiled-coil domain 1 [Source:HGNC Symbol	Acc:HGNC:29306]	NM_001143682	blue	0.173676	0.003931	0.0377289	0.534014	-0.609435	2.98207e-29	0.363957	5.25343e-10	0.465503	3.85035e-16	-0.21743	0.000287694	0.509354	1.70963e-19	-0.3263	3.22827e-08	0.655631	4.78443e-35	0.0103478	0.864611	-0.317498	7.82557e-08	-0.522168	1.44107e-20	-0.559055	6.29272e-24	0.381272	6.54788e-11	-0.245753	3.91268e-05	-0.242706	4.9073e-05	0.193827	0.00126249	-0.100624	0.0964654	0.48069	3.00911e-17	0.214002	0.000360272	0.258008
ENSG00000012963	UBR7	UBR7	55148	Q8N806	ubiquitin protein ligase E3 component n-recognin 7 (putative) [Source:HGNC Symbol	Acc:HGNC:20344]	NM_175748	grey	0.0374133	0.537443	0.149036	0.0135298	-0.0874239	0.148944	0.14111	0.0194491	0.0387238	0.523277	0.0582331	0.336885	0.188788	0.00169536	-0.163323	0.00674194	0.0573387	0.344371	0.0123457	0.838797	-0.110113	0.0687742	-0.064626	0.286435	0.230891	0.000114935	-0.0389068	0.521315	-0.0146715	0.808967	-0.11222	0.0636037	-0.108961	0.0717436	0.107392	0.0759542	0.00946726	0.876035	-0.00435566	0.942785	-0.0679962
ENSG00000012983	MAP4K5	MAP4K5	11183	Q9Y4K4	mitogen-activated protein kinase kinase kinase kinase 5 [Source:HGNC Symbol	Acc:HGNC:6867]	NM_006575	blue	-0.263006	1.02646e-05	-0.350269	2.5009e-09	0.482836	2.07739e-17	-0.0704368	0.245215	-0.284572	1.68176e-06	0.0554638	0.360403	-0.111837	0.0645193	0.397093	8.74888e-12	-0.437875	2.9093e-14	0.355879	1.33125e-09	0.168184	0.0052526	0.125107	0.0384942	0.314452	1.05618e-07	-0.307923	1.986e-07	-0.441977	1.56875e-14	0.473398	1.03959e-16	-0.360724	7.64544e-10	0.218717	0.000264159	0.481936	2.42724e-17	-0.073257	0.226778	-0.270676
ENSG00000013016	EHD3	EHD3	30845	Q9NZN3	EH domain containing 3 [Source:HGNC Symbol	Acc:HGNC:3244]	NM_014600	pink	0.467183	2.9226e-16	0.436764	3.43434e-14	-0.64545	1.1042e-33	0.402683	4.18602e-12	0.573743	2.19131e-25	-0.307006	2.16754e-07	0.914206	1.05541e-108	-0.324759	3.77705e-08	0.600484	3.08913e-28	-0.301141	3.76619e-07	-0.489795	6.13547e-18	-0.457748	1.34892e-15	-0.320965	5.53985e-08	0.307489	2.07003e-07	-0.0102586	0.865766	-0.301603	3.60741e-07	0.220486	0.000234719	-0.0165922	0.784536	0.352598	1.92774e-09	0.082043	0.175695	0.0769048
ENSG00000013275	PSMC4	PSMC4	5704	P43686	proteasome 26S subunit, ATPase 4 [Source:HGNC Symbol	Acc:HGNC:9551]	NM_006503	grey	0.282368	2.03753e-06	0.420793	3.48902e-13	-0.308458	1.887e-07	0.088799	0.142631	0.122166	0.0433279	0.195356	0.00115281	0.291781	8.8726e-07	-0.33918	8.39032e-09	0.177958	0.00311761	-0.150376	0.0127039	0.0579179	0.339512	0.110093	0.0688256	0.208994	0.000497344	0.0324608	0.592645	0.336223	1.14958e-08	-0.365658	4.30498e-10	-0.0877812	0.147283	-0.309645	1.68385e-07	-0.102753	0.089587	-0.00930519	0.87814	0.157714
ENSG00000013288	MAN2B2	MAN2B2	23324	Q9Y2E5	mannosidase alpha class 2B member 2 [Source:HGNC Symbol	Acc:HGNC:29623]	NM_015274	turquoise	0.108426	0.073158	-0.0119761	0.843561	-0.389135	2.4406e-11	-0.133719	0.0268786	0.0604179	0.31904	0.12878	0.0331035	0.248904	3.08601e-05	-0.437893	2.90176e-14	0.441804	1.6104e-14	-0.0334208	0.581745	-0.0748858	0.216589	0.12545	0.0379602	-0.44249	1.45143e-14	0.271628	5.07307e-06	0.404405	3.32632e-12	-0.623514	6.46951e-31	0.137696	0.0226241	-0.330651	2.06198e-08	-0.242257	5.07253e-05	0.108415	0.0731872	0.496596
ENSG00000013293	SLC7A14	SLC7A14	57709	Q8TBB6	solute carrier family 7 member 14 [Source:HGNC Symbol	Acc:HGNC:29326]	NM_020949	brown	0.228601	0.000134866	0.139538	0.0208596	-0.378916	8.75662e-11	0.183339	0.00231297	0.272028	4.90682e-06	-0.229261	0.000128818	0.223805	0.000187581	-0.307355	2.09674e-07	0.425328	1.82885e-13	-0.135522	0.0248715	-0.309634	1.68567e-07	-0.2182	0.000273391	-0.361488	6.99906e-10	0.698141	2.3363e-41	0.192487	0.00136642	-0.274655	3.93836e-06	0.455722	1.86196e-15	0.0429733	0.478691	0.0712654	0.239693	0.283989	1.76953e-06	0.138111
ENSG00000013297	CLDN11	CLDN11	5010	O75508	claudin 11 [Source:HGNC Symbol	Acc:HGNC:8514]	NM_005602	yellow	0.481456	2.63684e-17	0.494836	2.49217e-18	-0.559451	5.75978e-24	0.406728	2.43448e-12	0.454727	2.17982e-15	-0.448828	5.48813e-15	0.400032	5.94844e-12	-0.260334	1.27071e-05	0.5388	4.95198e-22	-0.383299	5.08952e-11	-0.525141	7.99622e-21	-0.420122	3.83555e-13	-0.331711	1.84672e-08	0.340876	6.99418e-09	0.211901	0.000412822	-0.25172	2.4897e-05	0.150553	0.0125981	0.207955	0.000531258	0.0938683	0.121113	0.117215	0.052614	-0.100741
ENSG00000013306	SLC25A39	SLC25A39	51629	Q9BZJ4	solute carrier family 25 member 39 [Source:HGNC Symbol	Acc:HGNC:24279]	NM_016016	red	-0.0369188	0.542837	-0.202159	0.000763108	-0.111849	0.0644912	0.28213	2.08016e-06	0.0752892	0.214117	-0.0679562	0.262276	0.270186	5.71735e-06	0.0140063	0.817473	0.0865692	0.152973	0.240207	5.89626e-05	0.0468907	0.43949	-0.293348	7.70286e-07	-0.210366	0.000455631	0.0836841	0.167184	-0.473356	1.04698e-16	0.28089	2.31549e-06	0.0905626	0.134836	-0.114498	0.0583795	0.917339	8.33786e-111	-0.0316978	0.601375	0.0844571
ENSG00000013364	MVP	MVP	9961	Q14764	major vault protein [Source:HGNC Symbol	Acc:HGNC:7531]	NM_005115	blue	0.299783	4.27305e-07	0.300271	4.0839e-07	-0.753605	1.74776e-51	0.232456	0.000102931	0.41491	7.95066e-13	-0.289613	1.07736e-06	0.534995	1.08858e-21	-0.590621	3.73444e-27	0.829716	7.73383e-71	-0.320063	6.0631e-08	-0.424022	2.20474e-13	-0.310019	1.62434e-07	-0.611882	1.55386e-29	0.488346	7.9267e-18	0.451782	3.4643e-15	-0.58485	1.54337e-26	0.408105	2.02069e-12	-0.0155855	0.797316	0.0985174	0.103682	0.189299	0.00164594	0.239033
ENSG00000013374	NUB1	NUB1	51667	NA	negative regulator of ubiquitin like proteins 1 [Source:HGNC Symbol	Acc:HGNC:17623]	NM_016118	black	0.0763132	0.207933	0.0588766	0.331564	-0.142839	0.0179942	-0.261421	1.16533e-05	-0.11904	0.0490148	0.115623	0.0559308	0.0530957	0.381308	-0.297312	5.36743e-07	0.256963	1.65799e-05	-0.279262	2.66318e-06	-0.0605435	0.318033	0.429625	9.828e-14	-0.127295	0.0352003	0.176328	0.00340734	0.907092	3.25032e-104	-0.609227	3.15127e-29	0.122335	0.0430367	-0.106969	0.0771225	-0.323824	4.15308e-08	0.0657148	0.278377	0.109355
ENSG00000013375	PGM3	PGM3	5238	O95394	phosphoglucomutase 3 [Source:HGNC Symbol	Acc:HGNC:8907]	NM_015599	blue	-0.216843	0.000299075	-0.0481143	0.427631	0.609984	2.57783e-29	-0.218954	0.000260024	-0.27631	3.42462e-06	0.100611	0.0965114	-0.467585	2.73503e-16	0.563255	2.45028e-24	-0.595194	1.18844e-27	0.0842236	0.164454	0.117009	0.0530354	0.140975	0.0195667	0.683414	4.74946e-39	-0.386138	3.56601e-11	-0.289033	1.13456e-06	0.473127	1.08792e-16	-0.361534	6.96213e-10	0.29008	1.03338e-06	-0.27232	4.78915e-06	-0.116708	0.0536539	-0.502244
ENSG00000013392	RWDD2A	RWDD2A	112611	Q9UIY3	RWD domain containing 2A [Source:HGNC Symbol	Acc:HGNC:21385]	NM_001322336	blue	-0.274064	4.13892e-06	-0.0826396	0.172565	0.573425	2.36046e-25	-0.270377	5.62756e-06	-0.285251	1.58458e-06	0.219924	0.00024372	-0.461249	7.68992e-16	0.505164	3.75332e-19	-0.593278	1.92406e-27	0.135985	0.0243769	0.191168	0.00147631	0.184816	0.00212792	0.599105	4.39911e-28	-0.41744	5.5899e-13	-0.297043	5.50132e-07	0.496237	1.93495e-18	-0.303071	3.14432e-07	0.069321	0.252791	-0.250269	2.78186e-05	-0.170185	0.0047308	-0.296586
ENSG00000013441	CLK1	CLK1	1195	P49759	CDC like kinase 1 [Source:HGNC Symbol	Acc:HGNC:2068]	NM_004071	green	0.011028	0.855805	-0.0246834	0.684172	-0.144166	0.0169426	0.138922	0.0214359	0.347031	3.57862e-09	-0.563252	2.45229e-24	-0.0750935	0.215314	0.028815	0.634864	0.350574	2.41753e-09	-0.218182	0.000273725	-0.445432	9.26528e-15	-0.438877	2.50403e-14	-0.289053	1.13249e-06	0.223087	0.000196958	-0.153314	0.0110461	0.112304	0.0634051	0.112841	0.0621442	0.716433	1.98618e-44	0.104828	0.0832646	0.12988	0.03162	-0.347342
ENSG00000013503	POLR3B	POLR3B	55703	Q9NW08	RNA polymerase III subunit B [Source:HGNC Symbol	Acc:HGNC:30348]	NM_018082	turquoise	-0.449439	4.99169e-15	-0.401443	4.93559e-12	0.688981	6.61234e-40	-0.159487	0.00817244	-0.412521	1.10573e-12	0.320564	5.76698e-08	-0.456065	1.76338e-15	0.608467	3.85392e-29	-0.625713	3.49318e-31	0.327526	2.84704e-08	0.296244	5.91914e-07	0.150562	0.0125923	0.676148	5.8349e-38	-0.348379	3.08441e-09	-0.470097	1.80483e-16	0.431307	7.68845e-14	-0.294871	6.70888e-07	0.090126	0.136735	-0.0288003	0.635038	-0.046691	0.441442	-0.370983
ENSG00000013523	ANGEL1	ANGEL1	23357	Q9UNK9	angel homolog 1 [Source:HGNC Symbol	Acc:HGNC:19961]	NM_015305	blue	-0.673638	1.36467e-37	-0.633226	4.10021e-32	0.891223	2.18742e-95	-0.638309	9.30348e-33	-0.749253	1.35663e-50	0.74224	3.37543e-49	-0.696062	5.04471e-41	0.633219	4.10945e-32	-0.879135	1.55249e-89	0.49002	5.89582e-18	0.765312	5.67163e-54	0.638376	9.12168e-33	0.625678	3.52792e-31	-0.521312	1.70547e-20	-0.200798	0.000829629	0.346369	3.84869e-09	-0.286628	1.40393e-06	-0.398036	7.73343e-12	-0.329453	2.33455e-08	-0.194167	0.00123727	0.00968781
ENSG00000013561	RNF14	RNF14	9604	Q9UBS8	ring finger protein 14 [Source:HGNC Symbol	Acc:HGNC:10058]	NM_004290	red	0.128686	0.0332326	-0.0160212	0.791778	-0.155225	0.0100736	0.427305	1.37573e-13	0.225499	0.000167075	-0.354411	1.57196e-09	0.225959	0.000161887	-0.0382164	0.528738	0.125054	0.0385772	0.062257	0.304504	-0.150718	0.0125001	-0.391344	1.84077e-11	-0.238891	6.48987e-05	0.0915222	0.130735	-0.415383	7.44492e-13	0.350206	2.51842e-09	0.00527958	0.930677	0.225098	0.000171731	0.89679	2.55885e-98	0.0110215	0.85589	-0.0812081
ENSG00000013563	DNASE1L1	DNASE1L1	1774	P49184	deoxyribonuclease 1 like 1 [Source:HGNC Symbol	Acc:HGNC:2957]	NM_001303620	turquoise	0.655801	4.53616e-35	0.599686	3.79127e-28	-0.894771	3.09354e-97	0.634283	3.01891e-32	0.712832	8.34403e-44	-0.572125	3.19809e-25	0.603729	1.3351e-28	-0.675319	7.73289e-38	0.77593	2.33132e-56	-0.436876	3.37771e-14	-0.456033	1.77231e-15	-0.553089	2.34823e-23	-0.642831	2.429e-33	0.479956	3.41341e-17	0.285344	1.57171e-06	-0.394352	1.24956e-11	0.303484	3.02468e-07	0.146545	0.0151915	0.173757	0.00391399	0.119534	0.0480772	0.226777
ENSG00000013573	DDX11	DDX11	1663	Q96FC9	DEAD/H-box helicase 11 [Source:HGNC Symbol	Acc:HGNC:2736]	NM_030653	grey	0.0263513	0.66409	0.0617288	0.308633	0.13779	0.0225313	-0.0696121	0.250799	-0.065661	0.278772	0.176085	0.00345259	-0.184483	0.00216841	0.0496657	0.412866	-0.182726	0.00239394	-0.0524234	0.387374	0.100407	0.0971905	0.15488	0.0102431	0.201163	0.000811291	-0.0634324	0.295447	0.0591608	0.329231	0.0172105	0.776715	0.0356758	0.556515	-0.168928	0.00505288	-0.133247	0.0274266	0.00490016	0.935647	0.0544693
ENSG00000013583	HEBP1	HEBP1	50865	Q9NRV9	heme binding protein 1 [Source:HGNC Symbol	Acc:HGNC:17176]	NM_015987	red	0.230041	0.000121984	0.0919285	0.129028	-0.29456	6.90134e-07	0.319507	6.40945e-08	0.186959	0.00188339	-0.237687	7.08189e-05	0.328112	2.68062e-08	-0.264055	9.43306e-06	0.251351	2.56104e-05	0.0266158	0.660927	-0.0944394	0.118856	-0.247216	3.50576e-05	-0.265006	8.73494e-06	0.169001	0.00503363	-0.111908	0.0643504	0.0466498	0.441845	0.0975237	0.107231	0.0262687	0.665079	0.664135	3.16312e-36	0.0276986	0.648041	0.0543931
ENSG00000013588	GPRC5A	GPRC5A	9052	Q8NFJ5	G protein-coupled receptor class C group 5 member A [Source:HGNC Symbol	Acc:HGNC:9836]	NM_003979	grey	0.0548406	0.365834	-0.00307416	0.959601	-0.094549	0.118427	0.0183367	0.762527	0.014295	0.813779	-0.00374319	0.950819	0.146219	0.0154216	-0.121571	0.044365	0.111933	0.0642895	-0.0217345	0.720217	-0.0220905	0.715831	-0.0272127	0.653812	-0.0929944	0.124631	0.102608	0.0900425	0.0464366	0.443937	-0.133843	0.0267362	0.0335471	0.580318	-0.0411963	0.49708	0.0205262	0.735174	0.00109036	0.985666	0.0362115
ENSG00000013619	MAMLD1	MAMLD1	10046	Q13495	mastermind like domain containing 1 [Source:HGNC Symbol	Acc:HGNC:2568]	NM_001177465	red	-0.168558	0.00515116	-0.364027	5.21057e-10	0.0923929	0.127098	-0.0223756	0.712325	-0.178491	0.00302792	0.19654	0.00107397	0.131456	0.0295939	0.0379849	0.53124	-0.0576646	0.341631	0.302997	3.16632e-07	0.141657	0.0189783	0.0825137	0.173222	-0.0801699	0.185798	-0.0597599	0.324348	-0.267444	7.16303e-06	0.0810794	0.18084	-0.0870256	0.150811	-0.235684	8.18025e-05	0.62901	1.3744e-31	-0.0220819	0.715937	0.132892
ENSG00000013725	CD6	CD6	923	P30203	CD6 molecule [Source:HGNC Symbol	Acc:HGNC:1691]	NM_006725	turquoise	-0.672947	1.72179e-37	-0.653607	9.01634e-35	0.883195	1.98691e-91	-0.734333	1.11932e-47	-0.834389	2.47316e-72	0.772491	1.42745e-55	-0.614394	7.90763e-30	0.518827	2.77422e-20	-0.806715	4.331e-64	0.469391	2.02905e-16	0.591794	2.78877e-27	0.747387	3.22413e-50	0.538183	5.62984e-22	-0.459082	1.08984e-15	-0.112019	0.0640832	0.25836	1.4855e-05	-0.21844	0.000269062	-0.427299	1.37698e-13	-0.295616	6.26879e-07	-0.128521	0.033462	0.0334496
ENSG00000013810	TACC3	TACC3	10460	Q9Y6A5	transforming acidic coiled-coil containing protein 3 [Source:HGNC Symbol	Acc:HGNC:11524]	NM_006342	blue	0.371732	2.09397e-10	0.324995	3.68743e-08	-0.790502	7.42275e-60	0.408678	1.86976e-12	0.573579	2.27709e-25	-0.425041	1.90564e-13	0.619911	1.75646e-30	-0.495635	2.15745e-18	0.808486	1.4123e-64	-0.231954	0.000106644	-0.448834	5.48321e-15	-0.626472	2.82131e-31	-0.666369	1.52661e-36	0.463145	5.65633e-16	-0.0500871	0.408908	-0.348334	3.09981e-09	0.381465	6.39326e-11	0.0276381	0.648758	0.279933	2.51413e-06	0.19251	0.00136461	0.201274
ENSG00000014123	UFL1	UFL1	23376	O94874	UFM1 specific ligase 1 [Source:HGNC Symbol	Acc:HGNC:23039]	NM_015323	turquoise	-0.370779	2.34706e-10	-0.219645	0.000248309	0.682728	6.03641e-39	-0.253742	2.13056e-05	-0.33428	1.4112e-08	0.0519828	0.391382	-0.537636	6.3081e-22	0.488778	7.34569e-18	-0.643503	1.98541e-33	0.154567	0.0103996	0.232008	0.00010624	0.211771	0.000416313	0.6398	5.9897e-33	-0.439452	2.29687e-14	-0.286142	1.46527e-06	0.538677	5.08009e-22	-0.408604	1.88848e-12	0.481961	2.41704e-17	-0.242831	4.86206e-05	-0.126223	0.0367828	-0.46652
ENSG00000014138	POLA2	POLA2	23649	Q14181	DNA polymerase alpha 2, accessory subunit [Source:HGNC Symbol	Acc:HGNC:30073]	NM_002689	grey	-0.213788	0.00036533	-0.249663	2.91307e-05	0.324824	3.75238e-08	0.0290539	0.632059	-0.278842	2.76066e-06	0.377838	9.99345e-11	-0.309744	1.66788e-07	0.298111	4.98689e-07	-0.395677	1.05227e-11	0.374145	1.5661e-10	0.292698	8.16948e-07	0.130524	0.030778	0.263468	9.89019e-06	-0.176204	0.00343025	-0.244551	4.27962e-05	0.217262	0.000290908	-0.0380916	0.530087	-0.353942	1.65744e-09	0.0856892	0.157207	-0.0735422	0.22497	0.0790451
ENSG00000014164	ZC3H3	ZC3H3	23144	Q8IXZ2	zinc finger CCCH-type containing 3 [Source:HGNC Symbol	Acc:HGNC:28972]	NM_015117	blue	0.417629	5.44447e-13	0.333521	1.52832e-08	-0.782254	7.63825e-58	0.255181	1.90546e-05	0.52771	4.78395e-21	-0.356399	1.25481e-09	0.536689	7.67457e-22	-0.544924	1.36456e-22	0.839033	7.24738e-74	-0.394096	1.29162e-11	-0.523715	1.06136e-20	-0.372616	1.88308e-10	-0.690537	3.78043e-40	0.539887	3.94667e-22	0.410205	1.51865e-12	-0.598581	5.03055e-28	0.358882	9.45028e-10	0.0159688	0.792444	0.0818357	0.176793	0.206581	0.000579382	0.245849
ENSG00000014216	CAPN1	CAPN1	823	P07384	calpain 1 [Source:HGNC Symbol	Acc:HGNC:1476]	NM_001198868	turquoise	0.560323	4.73996e-24	0.486793	1.04177e-17	-0.856278	5.12604e-80	0.525364	7.64823e-21	0.590824	3.55011e-27	-0.347133	3.53895e-09	0.850742	5.86781e-78	-0.620927	1.32682e-30	0.800394	2.15589e-62	-0.329512	2.32024e-08	-0.495355	2.26942e-18	-0.486331	1.1298e-17	-0.541989	2.53947e-22	0.439002	2.45733e-14	0.18662	0.00192029	-0.487385	9.38858e-18	0.368681	3.01316e-10	-0.0546026	0.367921	0.421404	3.19975e-13	0.154569	0.0103985	0.257855
ENSG00000014257	ACPP	ACPP	55	P15309	acid phosphatase, prostate [Source:HGNC Symbol	Acc:HGNC:125]	NM_001099	blue	0.0674234	0.266043	-0.0650618	0.283191	-0.367085	3.63938e-10	0.300451	4.01605e-07	0.137099	0.0232228	-0.227763	0.000142945	0.207058	0.00056223	-0.268071	6.80491e-06	0.394927	1.1599e-11	0.215828	0.000319728	0.125613	0.0377093	-0.362152	6.48135e-10	-0.37039	2.45874e-10	0.131088	0.0300565	-0.197941	0.000987063	-0.102717	0.0897	0.0106561	0.860617	0.0630214	0.298594	0.291053	9.47198e-07	0.111852	0.0644836	0.148872
ENSG00000014641	MDH1	MDH1	4190	P40925	malate dehydrogenase 1 [Source:HGNC Symbol	Acc:HGNC:6970]	NM_001316374	turquoise	-0.0929348	0.124873	0.0892674	0.140528	0.530146	2.92784e-21	-0.102072	0.0917421	-0.275613	3.63261e-06	-0.030142	0.619351	-0.486556	1.08604e-17	0.316019	9.05547e-08	-0.631559	6.63062e-32	0.0339301	0.576	0.191882	0.00141588	0.25772	1.56236e-05	0.53144	2.25169e-21	-0.385383	3.92148e-11	-0.0587596	0.332527	0.569043	6.53436e-25	-0.341349	6.64652e-09	0.290198	1.02254e-06	-0.278397	2.86774e-06	-0.199907	0.000876041	-0.380116
ENSG00000014824	SLC30A9	SLC30A9	10463	Q6PML9	solute carrier family 30 member 9 [Source:HGNC Symbol	Acc:HGNC:1329]	NM_006345	turquoise	-0.315381	9.64174e-08	-0.225487	0.000167217	0.586984	9.1637e-27	-0.204104	0.000676507	-0.27644	3.38719e-06	-0.10523	0.0820813	-0.507614	2.37302e-19	0.411135	1.33743e-12	-0.538388	5.39522e-22	0.119208	0.0486939	0.157369	0.00907315	0.111644	0.0649848	0.403407	3.80115e-12	-0.379746	7.90604e-11	-0.27212	4.86967e-06	0.495291	2.29591e-18	-0.322356	4.81683e-08	0.561759	3.43408e-24	-0.197753	0.000998358	-0.124533	0.039399	-0.44597
ENSG00000014914	MTMR11	MTMR11	10903	A4FU01	myotubularin related protein 11 [Source:HGNC Symbol	Acc:HGNC:24307]	NM_181873	grey60	-0.103162	0.0883108	-0.203945	0.000683243	0.160028	0.00795537	-0.119823	0.0475361	-0.384059	4.62916e-11	0.296243	5.91955e-07	-0.176229	0.00342557	-0.156452	0.00948933	-0.233515	9.54934e-05	0.247698	3.38062e-05	0.680699	1.22259e-38	0.370326	2.47732e-10	0.118811	0.049455	-0.204548	0.000658069	0.214188	0.000355943	-0.0809846	0.181353	-0.171042	0.00452185	-0.280345	2.42661e-06	-0.113541	0.0605295	-0.121283	0.0448754	0.23786
ENSG00000014919	COX15	COX15	1355	Q7KZN9	cytochrome c oxidase assembly homolog COX15 [Source:HGNC Symbol	Acc:HGNC:2263]	NM_001320974	green	0.364719	4.80579e-10	0.37551	1.32736e-10	-0.539497	4.28166e-22	0.260752	1.22914e-05	0.52933	3.4525e-21	-0.542618	2.22404e-22	0.358161	1.02642e-09	-0.372683	1.86794e-10	0.646658	7.65595e-34	-0.463847	5.04593e-16	-0.541015	3.11641e-22	-0.392367	1.61424e-11	-0.291437	9.15083e-07	0.373623	1.66797e-10	0.34304	5.53517e-09	-0.478444	4.42194e-17	0.154188	0.0105914	0.603401	1.45361e-28	-0.153379	0.0110115	0.160311	0.00784432	-0.15227
ENSG00000015133	CCDC88C	CCDC88C	440193	Q9P219	coiled-coil domain containing 88C [Source:HGNC Symbol	Acc:HGNC:19967]	NM_001080414	turquoise	-0.552577	2.62567e-23	-0.555065	1.52241e-23	0.807039	3.53182e-64	-0.659203	1.54528e-35	-0.710232	2.32077e-43	0.838891	8.08534e-74	-0.597381	6.82889e-28	0.413792	9.28031e-13	-0.784827	1.83937e-58	0.368726	2.99707e-10	0.628051	1.80509e-31	0.869888	1.81303e-85	0.59219	2.52611e-27	-0.443028	1.33736e-14	0.0620099	0.306431	0.094249	0.119605	-0.214744	0.000343262	-0.530408	2.77658e-21	-0.354117	1.62491e-09	-0.115151	0.0569472	0.178437
ENSG00000015153	YAF2	YAF2	10138	Q8IY57	YY1 associated factor 2 [Source:HGNC Symbol	Acc:HGNC:17363]	NM_001190979	grey	-0.082688	0.172312	-0.139887	0.020539	0.14467	0.0165577	0.0491593	0.417653	-0.0340896	0.574206	-0.134161	0.0263747	-0.125577	0.0377657	0.117185	0.0526753	-0.118462	0.0501315	0.135024	0.0254126	-0.119841	0.0475025	-0.179762	0.00282326	-0.103313	0.0878437	0.0461147	0.447105	-0.407234	2.27357e-12	0.264242	9.29191e-06	0.375524	1.32517e-10	0.15976	0.00806218	0.158375	0.00863498	0.119958	0.0472835	0.00293977
ENSG00000015171	ZMYND11	ZMYND11	10771	Q15326	zinc finger MYND-type containing 11 [Source:HGNC Symbol	Acc:HGNC:16966]	NM_006624	turquoise	-0.714346	4.57608e-44	-0.674441	1.04081e-37	0.958343	4.74704e-150	-0.667016	1.23451e-36	-0.758832	1.40901e-52	0.637741	1.0996e-32	-0.65528	5.34145e-35	0.618791	2.38942e-30	-0.85813	1.00343e-80	0.509004	1.8266e-19	0.557518	8.85574e-24	0.654512	6.79495e-35	0.686591	1.5499e-39	-0.53169	2.14001e-21	-0.268448	6.59741e-06	0.400456	5.62414e-12	-0.391192	1.877e-11	-0.123942	0.0403505	-0.269175	6.2146e-06	-0.145818	0.0157091	-0.0890849
ENSG00000015285	WAS	WAS	7454	P42768	WASP actin nucleation promoting factor [Source:HGNC Symbol	Acc:HGNC:12731]	NM_000377	blue	0.39847	7.30598e-12	0.342031	6.17426e-09	-0.839723	4.24897e-74	0.325835	3.38521e-08	0.575531	1.43928e-25	-0.284999	1.61993e-06	0.65634	3.82718e-35	-0.592991	2.06748e-27	0.896578	3.33172e-98	-0.351191	2.25666e-09	-0.432047	6.89859e-14	-0.405424	2.90166e-12	-0.584169	1.82154e-26	0.513197	8.23108e-20	0.339743	7.89964e-09	-0.635692	2.00385e-32	0.346491	3.79752e-09	-0.0553795	0.361135	0.19001	0.0015794	0.189765	0.00160204	0.233199
ENSG00000015413	DPEP1	DPEP1	1800	P16444	dipeptidase 1 [Source:HGNC Symbol	Acc:HGNC:3002]	NM_004413	yellow	0.411756	1.22837e-12	0.55866	6.87128e-24	-0.321466	5.26814e-08	0.351614	2.15241e-09	0.486252	1.14554e-17	-0.274773	3.89933e-06	0.259395	1.36887e-05	-0.0749003	0.2165	0.219114	0.000257272	-0.341598	6.47008e-09	-0.346016	4.00071e-09	-0.343979	4.99812e-09	0.11226	0.0635098	0.0913204	0.13159	-0.0287809	0.635266	0.029214	0.630183	0.0475742	0.432842	0.12731	0.0351789	0.050781	0.40244	0.0207631	0.732234	-0.185556
ENSG00000015475	BID	BID	637	P55957	BH3 interacting domain death agonist [Source:HGNC Symbol	Acc:HGNC:1050]	NM_197966	blue	0.33098	1.99273e-08	0.284767	1.65325e-06	-0.715241	3.20216e-44	0.467803	2.63851e-16	0.327809	2.76547e-08	-0.451334	3.71529e-15	0.487944	8.50974e-18	-0.455048	2.07202e-15	0.727386	2.19078e-46	-0.0711708	0.240319	-0.303711	2.96095e-07	-0.556094	1.21373e-23	-0.66415	3.14763e-36	0.414947	7.90939e-13	0.0397129	0.512713	-0.242859	4.85194e-05	0.395574	1.06643e-11	0.0503441	0.406505	0.333593	1.51691e-08	0.161654	0.0073341	0.115909
ENSG00000015479	MATR3	MATR3	9782	P43243	matrin 3 [Source:HGNC Symbol	Acc:HGNC:6912]	NM_018834	turquoise	-0.658239	2.0997e-35	-0.746989	3.87425e-50	0.866751	3.69687e-84	-0.629587	1.16603e-31	-0.638014	1.01502e-32	0.570416	4.75755e-25	-0.666426	1.49831e-36	0.635261	2.27232e-32	-0.724015	8.97625e-46	0.393697	1.35999e-11	0.434515	4.79586e-14	0.541018	3.1145e-22	0.459458	1.02591e-15	-0.333091	1.59876e-08	-0.218768	0.000263264	0.247952	3.31659e-05	-0.292066	8.64825e-07	-0.169436	0.00492027	-0.237216	7.32648e-05	-0.079974	0.186879	-0.0589675
ENSG00000015520	NPC1L1	NPC1L1	29881	Q9UHC9	NPC1 like intracellular cholesterol transporter 1 [Source:HGNC Symbol	Acc:HGNC:7898]	NM_013389	grey	-0.00724825	0.904932	0.0168699	0.78102	-0.0490395	0.418789	-0.10441	0.0845079	0.0252754	0.677017	0.0784801	0.195273	0.116959	0.0531365	-0.0394568	0.515438	0.13034	0.0310163	-0.0999403	0.0987633	-0.0921224	0.128219	0.0287942	0.635109	0.0103418	0.864689	0.0969809	0.109209	0.101216	0.0945119	-0.210915	0.000439883	-0.00414874	0.945499	-0.100771	0.0959797	-0.0850661	0.160258	0.0369252	0.542767	0.00771093
ENSG00000015532	XYLT2	XYLT2	64132	Q9H1B5	xylosyltransferase 2 [Source:HGNC Symbol	Acc:HGNC:15517]	NM_022167	green	-0.185453	0.00205238	-0.153079	0.0111711	0.338518	9.0062e-09	-0.542129	2.46546e-22	-0.387424	3.03179e-11	0.568127	8.06859e-25	-0.0115845	0.848613	0.0811039	0.180708	-0.359004	9.31894e-10	0.129506	0.0321179	0.261792	1.13128e-05	0.593324	1.90215e-27	0.258587	1.45919e-05	-0.213763	0.000365935	0.245065	4.11895e-05	-0.175373	0.00358819	0.00485473	0.936243	-0.50196	6.79966e-19	-0.460536	8.62721e-16	-0.080917	0.181719	0.240518
ENSG00000015568	RGPD5	RGPD5	84220	Q99666	RANBP2 like and GRIP domain containing 5 [Source:HGNC Symbol	Acc:HGNC:32418]	NM_032260	blue	-0.165258	0.00610883	-0.202282	0.000757334	0.394822	1.17569e-11	-0.137352	0.0229675	-0.24722	3.50477e-05	0.213974	0.000360937	-0.287604	1.28796e-06	0.293606	7.52516e-07	-0.440564	1.94257e-14	0.130359	0.0309919	0.283918	1.7806e-06	0.195729	0.00112742	0.282297	2.05017e-06	-0.126	0.0371186	-0.137786	0.022535	0.257962	1.53287e-05	-0.0159187	0.79308	-0.0768947	0.204479	-0.0991695	0.101404	-0.0146918	0.808707	-0.0224905
ENSG00000015592	STMN4	STMN4	81551	Q9H169	stathmin 4 [Source:HGNC Symbol	Acc:HGNC:16078]	NM_030795	grey	-0.0321349	0.596367	-0.0558265	0.357267	0.086325	0.15414	-0.146238	0.0154084	-0.0608699	0.315426	0.0845306	0.162916	-0.0386231	0.524359	0.0338959	0.576385	-0.0849852	0.160658	-0.0304423	0.615863	0.0175319	0.772658	0.150964	0.0123553	0.000345813	0.995454	0.062808	0.300236	0.113751	0.0600511	-0.0575248	0.342805	0.187018	0.00187702	-0.0725943	0.231019	-0.120692	0.045937	0.025528	0.673974	0.131989
ENSG00000015676	NUDCD3	NUDCD3	23386	Q8IVD9	NudC domain containing 3 [Source:HGNC Symbol	Acc:HGNC:22208]	NM_015332	turquoise	-0.635064	2.40602e-32	-0.655804	4.53083e-35	0.848334	4.34556e-77	-0.733196	1.83286e-47	-0.723818	9.74039e-46	0.780469	2.02791e-57	-0.634962	2.47866e-32	0.577329	9.40861e-26	-0.779928	2.72138e-57	0.38893	2.50507e-11	0.594735	1.33425e-27	0.710537	2.05961e-43	0.54101	3.11942e-22	-0.419913	3.95069e-13	-0.0365372	0.547019	0.138122	0.022205	-0.256614	1.70391e-05	-0.43687	3.38071e-14	-0.382214	5.82542e-11	-0.156352	0.00953614	0.081479
ENSG00000016082	ISL1	ISL1	3670	P61371	ISL LIM homeobox 1 [Source:HGNC Symbol	Acc:HGNC:6132]	NM_002202	brown	0.231081	0.000113405	0.136119	0.0242356	-0.410609	1.43722e-12	0.17879	0.00297853	0.311417	1.41912e-07	-0.216778	0.000300352	0.261392	1.16804e-05	-0.247099	3.53678e-05	0.426157	1.62337e-13	-0.203176	0.000716637	-0.267733	6.9958e-06	-0.234666	8.79783e-05	-0.39219	1.65142e-11	0.707206	7.52321e-43	0.142183	0.0185344	-0.276885	3.26183e-06	0.450835	4.01658e-15	-0.00298875	0.960723	0.130848	0.0303614	0.283444	1.85562e-06	0.175186
ENSG00000016391	CHDH	CHDH	55349	Q8NE62	choline dehydrogenase [Source:HGNC Symbol	Acc:HGNC:24288]	NM_018397	greenyellow	0.412445	1.11741e-12	0.396018	1.00652e-11	-0.401308	5.02472e-12	0.715239	3.2053e-44	0.346862	3.64581e-09	-0.357265	1.13704e-09	0.262105	1.1033e-05	-0.219248	0.000254983	0.257728	1.56131e-05	-0.0461334	0.446922	-0.311013	1.47576e-07	-0.481874	2.45351e-17	-0.205692	0.000612646	0.208297	0.000519875	-0.141814	0.0188451	0.0616235	0.309461	0.111505	0.0653229	0.0986807	0.103108	0.281037	2.28632e-06	0.0200185	0.741488	-0.0149523
ENSG00000016402	IL20RA	IL20RA	53832	Q9UHF4	interleukin 20 receptor subunit alpha [Source:HGNC Symbol	Acc:HGNC:6003]	NM_014432	lightgreen	0.12757	0.0348029	0.10093	0.0954509	-0.289046	1.13322e-06	0.205722	0.000611514	0.282288	2.05184e-06	-0.191343	0.00146128	0.149057	0.0135162	-0.232698	0.000101187	0.332245	1.74667e-08	-0.155721	0.00983388	-0.233113	9.82561e-05	-0.161526	0.00738141	-0.257215	1.62547e-05	0.564211	1.97339e-24	0.136313	0.0240321	-0.196335	0.00108726	0.360754	7.61936e-10	0.0565051	0.351443	0.113653	0.0602749	0.640163	5.37967e-33	0.0170956
ENSG00000016490	CLCA1	CLCA1	1179	A8K7I4	chloride channel accessory 1 [Source:HGNC Symbol	Acc:HGNC:2015]	NM_001285	brown	0.200361	0.000852124	0.131506	0.0295315	-0.386743	3.30432e-11	0.228149	0.000139172	0.356505	1.23978e-09	-0.295721	6.20875e-07	0.279846	2.53307e-06	-0.234673	8.79371e-05	0.426029	1.65358e-13	-0.166387	0.00576482	-0.338269	9.2487e-09	-0.333314	1.56181e-08	-0.365878	4.19505e-10	0.603967	1.25478e-28	0.0127945	0.833022	-0.170097	0.00475263	0.391341	1.84151e-11	0.12722	0.0353091	0.18377	0.00225756	0.247377	3.46345e-05	0.0593032
ENSG00000016602	CLCA4	CLCA4	22802	Q14CN2	chloride channel accessory 4 [Source:HGNC Symbol	Acc:HGNC:2018]	NM_012128	grey	-0.0130607	0.829601	-0.0215173	0.722898	-0.047823	0.430437	0.0641075	0.290327	0.100096	0.0982355	-0.04302	0.478213	0.00643811	0.915516	-0.00139221	0.981698	0.0854248	0.158497	-0.0378009	0.533233	-0.110567	0.0676329	-0.114075	0.0593223	-0.0586378	0.333532	0.311675	1.38409e-07	-0.0440865	0.467361	-0.00367238	0.951749	0.194793	0.00119211	0.0315104	0.603527	0.0391537	0.518673	0.114091	0.0592862	0.0041646
ENSG00000016864	GLT8D1	GLT8D1	55830	Q68CQ7	glycosyltransferase 8 domain containing 1 [Source:HGNC Symbol	Acc:HGNC:24870]	NM_018446	grey	-0.0364803	0.547643	0.057935	0.339368	0.18983	0.00159599	-0.103787	0.0863884	0.0217935	0.71949	-0.0661685	0.275065	-0.16277	0.00693308	0.0383414	0.527391	-0.182155	0.00247173	-0.0381457	0.529502	-0.0282072	0.642024	0.0484564	0.424349	0.262985	1.02814e-05	-0.0775609	0.200573	-0.0853675	0.158777	0.112666	0.0625513	-0.230378	0.000119137	0.263977	9.49259e-06	-0.33903	8.52655e-09	0.0104024	0.863904	-0.161164
ENSG00000017260	ATP2C1	ATP2C1	27032	NA	ATPase secretory pathway Ca2+ transporting 1 [Source:HGNC Symbol	Acc:HGNC:13211]	NM_001199181	green	0.326726	3.09048e-08	0.304107	2.85259e-07	-0.241184	5.489e-05	0.416595	6.29009e-13	0.392445	1.59811e-11	-0.519893	2.25286e-20	0.362395	6.30115e-10	-0.160856	0.00763353	0.265436	8.43573e-06	-0.288698	1.16886e-06	-0.492888	3.53622e-18	-0.406669	2.45387e-12	-0.0111063	0.854792	0.155072	0.0101482	-0.0660091	0.276225	-0.0487093	0.421932	-0.0537628	0.375345	0.672958	1.71577e-37	0.127502	0.0349017	0.067905	0.262636	-0.340597
ENSG00000017427	IGF1	IGF1	3479	P05019	insulin like growth factor 1 [Source:HGNC Symbol	Acc:HGNC:5464]	NM_000618	yellow	0.594437	1.43811e-27	0.831017	2.99702e-71	-0.433406	5.64877e-14	0.35451	1.55441e-09	0.539087	4.66458e-22	-0.416067	6.7703e-13	0.360435	7.90445e-10	-0.2622	1.09494e-05	0.321712	5.13986e-08	-0.570633	4.52438e-25	-0.538154	5.66435e-22	-0.304817	2.66768e-07	0.0676148	0.264686	0.167487	0.00544607	0.233968	9.24676e-05	-0.123129	0.0416911	0.115962	0.0552105	0.247252	3.49612e-05	-0.118309	0.0504314	0.0330417	0.586038	-0.330595
ENSG00000017483	SLC38A5	SLC38A5	92745	Q8WUX1	solute carrier family 38 member 5 [Source:HGNC Symbol	Acc:HGNC:18070]	NM_033518	red	0.21368	0.000367901	0.110798	0.0670568	-0.290501	9.95231e-07	0.221711	0.000216163	0.201819	0.000779224	-0.0508447	0.401849	0.478358	4.48782e-17	-0.178595	0.0030107	0.260852	1.21935e-05	-0.113804	0.0599321	-0.147505	0.0145307	-0.153862	0.0107588	-0.166589	0.0057049	0.177211	0.00324743	-0.0544902	0.368909	-0.062241	0.304629	0.13769	0.0226304	-0.179981	0.00278934	0.736724	3.93533e-48	-0.00917341	0.879853	0.109426
ENSG00000017797	RALBP1	RALBP1	10928	Q15311	ralA binding protein 1 [Source:HGNC Symbol	Acc:HGNC:9841]	NM_006788	blue	0.227224	0.000148372	0.0848936	0.161111	-0.56039	4.66904e-24	0.474501	8.63468e-17	0.451254	3.76245e-15	-0.382729	5.46409e-11	0.538089	5.74083e-22	-0.303766	2.94561e-07	0.605387	8.66316e-29	-0.0253559	0.676048	-0.342066	6.15121e-09	-0.619068	2.21485e-30	-0.50356	5.05807e-19	0.363229	5.71877e-10	-0.329294	2.37311e-08	-0.0321493	0.596202	0.258381	1.48307e-05	0.0994595	0.100404	0.772497	1.42296e-55	0.138699	0.0216479	0.08067
ENSG00000018189	RUFY3	RUFY3	22902	Q7L099	RUN and FYVE domain containing 3 [Source:HGNC Symbol	Acc:HGNC:30285]	NM_001130709	turquoise	-0.571332	3.84618e-25	-0.556379	1.13968e-23	0.819623	9.28841e-68	-0.580351	4.57653e-26	-0.602728	1.73106e-28	0.54894	5.77713e-23	-0.711936	1.18869e-43	0.573672	2.22806e-25	-0.787887	3.29836e-59	0.336474	1.11934e-08	0.773595	8.00354e-56	0.599335	4.14762e-28	0.622992	7.48196e-31	-0.511086	1.23113e-19	-0.0730741	0.227943	0.303384	3.05346e-07	-0.346195	3.92292e-09	-0.154716	0.0103246	-0.324594	3.84096e-08	-0.176164	0.00343783	-0.104269
ENSG00000018236	CNTN1	CNTN1	1272	Q12860	contactin 1 [Source:HGNC Symbol	Acc:HGNC:2171]	NM_001256063	grey	0.216218	0.000311642	0.190723	0.00151522	-0.366996	3.67755e-10	0.266929	7.47088e-06	0.366223	4.02843e-10	-0.294634	6.85498e-07	0.235284	8.41796e-05	-0.202531	0.000745761	0.377111	1.09231e-10	-0.213343	0.000376053	-0.233982	9.23749e-05	-0.290314	1.01198e-06	-0.267448	7.16088e-06	0.380102	7.56644e-11	0.0741769	0.220982	-0.118657	0.0497529	0.246597	3.67266e-05	0.139483	0.0209101	0.127597	0.0347646	0.151369	0.0121204	-0.0560588
ENSG00000018280	SLC11A1	SLC11A1	6556	P49279	solute carrier family 11 member 1 [Source:HGNC Symbol	Acc:HGNC:10907]	NM_000578	blue	0.469053	2.14603e-16	0.485655	1.2718e-17	-0.872941	8.93118e-87	0.50034	9.15971e-19	0.739406	1.20178e-48	-0.589688	4.7061e-27	0.611984	1.51201e-29	-0.528585	4.01245e-21	0.879627	9.22966e-90	-0.411399	1.28985e-12	-0.572715	2.78671e-25	-0.681709	8.61057e-39	-0.665049	2.3491e-36	0.518893	2.73846e-20	0.0701755	0.246975	-0.312755	1.2464e-07	0.353202	1.80128e-09	0.192816	0.00134016	0.248814	3.10706e-05	0.188863	0.00168805	0.0874445
ENSG00000018408	WWTR1	WWTR1	25937	Q9GZV5	WW domain containing transcription regulator 1 [Source:HGNC Symbol	Acc:HGNC:24042]	NM_001348362	turquoise	-0.36031	8.01924e-10	-0.389235	2.4096e-11	0.544272	1.56747e-22	-0.474083	9.26453e-17	-0.466786	3.11962e-16	0.431955	6.9921e-14	-0.351456	2.19073e-09	0.288472	1.19251e-06	-0.475308	7.53431e-17	0.291294	9.26947e-07	0.28105	2.2837e-06	0.584132	1.83778e-26	0.327525	2.84752e-08	-0.276552	3.35516e-06	0.0220426	0.716421	0.0704509	0.24512	-0.240197	5.90044e-05	-0.181514	0.00256175	-0.201812	0.000779591	-0.0114074	0.850901	0.0591751
ENSG00000018510	AGPS	AGPS	8540	O00116	alkylglycerone phosphate synthase [Source:HGNC Symbol	Acc:HGNC:327]	NM_003659	turquoise	0.145098	0.0162366	0.143758	0.0172599	0.137556	0.022763	0.508778	1.90598e-19	0.0237265	0.695796	-0.331714	1.84619e-08	-0.144878	0.0164007	0.0301319	0.619468	-0.255401	1.87319e-05	0.0643726	0.288333	0.114932	0.0574235	-0.177078	0.00327108	0.227149	0.000149141	-0.189928	0.00158695	-0.25517	1.90708e-05	0.405696	2.79727e-12	-0.169324	0.0049492	0.488277	8.02468e-18	0.181925	0.00250368	-0.0535068	0.377626	-0.296751
ENSG00000018610	CXorf56	CXorf56	63932	Q9H5V9	chromosome X open reading frame 56 [Source:HGNC Symbol	Acc:HGNC:26239]	NM_001170569	grey	0.00535706	0.929662	0.0556001	0.359223	0.137981	0.0223424	0.0279244	0.645367	-0.0983339	0.10433	0.0495421	0.414031	-0.191725	0.00142892	0.0425695	0.482836	-0.278049	2.95427e-06	0.077029	0.203687	0.0923783	0.127158	0.029809	0.623229	0.0804858	0.184065	-0.105844	0.080301	-0.0525944	0.385825	0.34589	4.05657e-09	0.269492	6.05442e-06	-0.0758841	0.210508	-0.0277217	0.647768	0.0225239	0.710503	0.0782852
ENSG00000018625	ATP1A2	ATP1A2	477	P50993	ATPase Na+/K+ transporting subunit alpha 2 [Source:HGNC Symbol	Acc:HGNC:800]	NM_000702	grey	-0.256001	1.7875e-05	-0.300353	4.05298e-07	0.271665	5.05763e-06	-0.184255	0.00219651	-0.187652	0.00181007	0.208838	0.00050231	-0.168993	0.0050356	0.159734	0.00807291	-0.269134	6.23576e-06	0.235616	8.22004e-05	0.263493	9.86998e-06	0.137506	0.0228131	0.143526	0.0174425	-0.0983235	0.104367	-0.225971	0.000161757	0.211772	0.000416293	-0.0807287	0.18274	-0.102589	0.0901031	0.040441	0.505008	-0.012229	0.840301	0.048795
ENSG00000018699	TTC27	TTC27	55622	Q6P3X3	tetratricopeptide repeat domain 27 [Source:HGNC Symbol	Acc:HGNC:25986]	NM_001193509	turquoise	-0.59768	6.32943e-28	-0.537593	6.36438e-22	0.953206	2.47077e-143	-0.605887	7.59991e-29	-0.723367	1.17428e-45	0.584943	1.50893e-26	-0.687948	9.56333e-40	0.704438	2.17796e-42	-0.884868	3.1463e-92	0.376058	1.24182e-10	0.524181	9.67636e-21	0.605562	8.27576e-29	0.743063	2.32769e-49	-0.526862	5.67127e-21	-0.179835	0.00281196	0.412694	1.07969e-12	-0.369687	2.6736e-10	-0.114687	0.057961	-0.313088	1.20656e-07	-0.201494	0.000794977	-0.237659
ENSG00000018869	ZNF582	ZNF582	147948	Q96NG8	zinc finger protein 582 [Source:HGNC Symbol	Acc:HGNC:26421]	NM_144690	turquoise	-0.554979	1.5516e-23	-0.505763	3.35644e-19	0.774166	5.92719e-56	-0.462568	6.21204e-16	-0.574072	2.02858e-25	0.277955	2.97806e-06	-0.657802	2.41186e-35	0.536602	7.81444e-22	-0.725804	4.25859e-46	0.302926	3.18745e-07	0.385192	4.01621e-11	0.427398	1.35747e-13	0.390345	2.09186e-11	-0.440837	1.86415e-14	-0.189247	0.00165091	0.498057	1.39048e-18	-0.327144	2.96096e-08	0.128956	0.032862	-0.291464	9.129e-07	-0.157629	0.00895799	-0.182557
ENSG00000019102	VSIG2	VSIG2	23584	Q96IQ7	V-set and immunoglobulin domain containing 2 [Source:HGNC Symbol	Acc:HGNC:17149]	NM_014312	grey	-0.327359	2.89642e-08	-0.356869	1.18957e-09	0.412214	1.15351e-12	-0.310114	1.60954e-07	-0.313581	1.14998e-07	0.323473	4.30325e-08	-0.319962	6.12452e-08	0.403626	3.6916e-12	-0.380741	6.99228e-11	0.245911	3.86658e-05	0.274891	3.86088e-06	0.163582	0.00665401	0.210249	0.000459067	-0.172043	0.00428841	-0.224913	0.000173921	0.185241	0.00207726	0.0243373	0.688368	-0.186511	0.00193235	-0.109658	0.0699359	-0.0908797	0.133471	0.0153457
ENSG00000019144	PHLDB1	PHLDB1	23187	Q86UU1	pleckstrin homology like domain family B member 1 [Source:HGNC Symbol	Acc:HGNC:23697]	NM_015157	turquoise	-0.339413	8.18383e-09	-0.368742	2.99128e-10	0.525065	8.11824e-21	-0.458884	1.12492e-15	-0.493685	3.06522e-18	0.468838	2.224e-16	-0.358064	1.0379e-09	0.353854	1.67394e-09	-0.474004	9.38774e-17	0.271013	5.33882e-06	0.227898	0.000141617	0.396017	1.00669e-11	0.271922	4.95037e-06	-0.206376	0.000586911	-0.066772	0.270701	0.0980843	0.105217	-0.00643171	0.9156	-0.303002	3.16486e-07	-0.308713	1.84137e-07	-0.0389682	0.520657	0.0666354
ENSG00000019169	MARCO	MARCO	8685	Q9UEW3	macrophage receptor with collagenous structure [Source:HGNC Symbol	Acc:HGNC:6895]	NM_006770	black	0.356808	1.19781e-09	0.358661	9.69251e-10	-0.284593	1.67858e-06	0.0602394	0.320474	0.0263396	0.66423	-0.046319	0.445093	0.209066	0.00049506	-0.474202	9.08026e-17	0.175972	0.00347362	-0.156029	0.00968757	0.195517	0.00114177	0.18917	0.00165829	-0.092062	0.128471	-0.0105761	0.861653	0.520431	2.0275e-20	-0.381343	6.49032e-11	0.0729925	0.228464	-0.112607	0.0626916	-0.256569	1.70991e-05	-0.116982	0.053089	0.159783
ENSG00000019186	CYP24A1	CYP24A1	1591	Q07973	cytochrome P450 family 24 subfamily A member 1 [Source:HGNC Symbol	Acc:HGNC:2602]	NM_000782	grey	-0.293732	7.43966e-07	-0.286825	1.37966e-06	0.392053	1.68082e-11	-0.245004	4.13784e-05	-0.328484	2.58007e-08	0.153435	0.010982	-0.316174	8.91791e-08	0.278539	2.83311e-06	-0.361094	7.32571e-10	0.232657	0.000101483	0.203792	0.000689759	0.176492	0.00337715	0.149848	0.0130238	-0.147388	0.0146103	-0.184353	0.00218447	0.29073	9.74997e-07	-0.131172	0.0299507	-0.035234	0.561415	-0.070464	0.245032	-0.100036	0.0984397	-0.040588
ENSG00000019485	PRDM11	PRDM11	56981	Q9NQV5	PR/SET domain 11 [Source:HGNC Symbol	Acc:HGNC:13996]	NM_001359633	turquoise	-0.70503	1.73678e-42	-0.717224	1.44462e-44	0.873081	7.76222e-87	-0.656208	3.99017e-35	-0.708053	5.42214e-43	0.70737	7.0633e-43	-0.659533	1.391e-35	0.672211	2.20451e-37	-0.83343	5.05575e-72	0.503603	5.01762e-19	0.618212	2.80017e-30	0.627143	2.33444e-31	0.488776	7.34803e-18	-0.43421	5.01696e-14	-0.270955	5.36477e-06	0.376902	1.12052e-10	-0.227129	0.00014935	-0.391213	1.87207e-11	-0.205377	0.000624857	-0.137702	0.0226179	0.120151
ENSG00000019505	SYT13	SYT13	57586	Q7L8C5	synaptotagmin 13 [Source:HGNC Symbol	Acc:HGNC:14962]	NM_020826	brown	0.205638	0.000614745	0.134765	0.0256986	-0.428266	1.1973e-13	0.208897	0.000500416	0.350142	2.53656e-09	-0.257437	1.59748e-05	0.25696	1.65836e-05	-0.296243	5.91947e-07	0.464015	4.91022e-16	-0.200176	0.000861804	-0.311235	1.44442e-07	-0.270554	5.5461e-06	-0.407929	2.06961e-12	0.83225	1.21121e-71	0.126388	0.036535	-0.253593	2.15521e-05	0.537347	6.69699e-22	0.0331358	0.584972	0.157278	0.00911342	0.336403	1.12786e-08	0.140165
ENSG00000019549	SNAI2	SNAI2	6591	O43623	snail family transcriptional repressor 2 [Source:HGNC Symbol	Acc:HGNC:11094]	NM_003068	grey	0.214209	0.00035546	0.221984	0.000212214	-0.314952	1.00569e-07	0.235122	8.51605e-05	0.296476	5.79502e-07	-0.263098	1.01885e-05	0.254087	2.07445e-05	-0.212084	0.00040799	0.299224	4.49994e-07	-0.109221	0.0710631	-0.248455	3.19284e-05	-0.217998	0.000277075	-0.222869	0.000199893	0.383001	5.28198e-11	0.0467117	0.44124	-0.102713	0.0897118	0.243138	4.75303e-05	0.080333	0.184902	0.131874	0.0290748	0.44674	7.57736e-15	-0.0281619
ENSG00000019582	CD74	CD74	972	P04233	CD74 molecule [Source:HGNC Symbol	Acc:HGNC:1697]	NM_001025159	salmon	-0.549407	5.22383e-23	-0.564326	1.92281e-24	0.608433	3.88933e-29	-0.483649	1.804e-17	-0.648791	3.99421e-34	0.659069	1.61239e-35	-0.489793	6.13779e-18	0.48074	2.98333e-17	-0.598221	5.51399e-28	0.484391	1.58562e-17	0.832013	1.44229e-71	0.548307	6.61983e-23	0.49786	1.4411e-18	-0.470174	1.78179e-16	-0.018032	0.766358	0.113783	0.0599794	-0.42292	2.58029e-13	-0.368396	3.11647e-10	-0.230428	0.000118728	-0.187894	0.00178497	0.0747921
ENSG00000019991	HGF	HGF	3082	P14210	hepatocyte growth factor [Source:HGNC Symbol	Acc:HGNC:4893]	NM_000601	turquoise	0.496043	2.00408e-18	0.469208	2.09152e-16	-0.715985	2.37764e-44	0.474805	8.20336e-17	0.709793	2.75496e-43	-0.703296	3.36479e-42	0.498242	1.34429e-18	-0.519092	2.63438e-20	0.712293	1.03259e-43	-0.446334	8.06607e-15	-0.511508	1.1363e-19	-0.578118	7.79892e-26	-0.526955	5.56648e-21	0.438089	2.81762e-14	0.160137	0.0079123	-0.31246	1.28262e-07	0.162838	0.00690931	0.521318	1.70356e-20	0.106309	0.0789741	0.167607	0.00541237	-0.0632055
ENSG00000019995	ZRANB1	ZRANB1	54764	Q9UGI0	zinc finger RANBP2-type containing 1 [Source:HGNC Symbol	Acc:HGNC:18224]	NM_017580	red	0.260477	1.25633e-05	0.112574	0.0627689	-0.464393	4.61672e-16	0.559676	5.47851e-24	0.486859	1.02982e-17	-0.501024	8.07873e-19	0.488181	8.16169e-18	-0.158983	0.00837931	0.50199	6.76143e-19	-0.0741497	0.221153	-0.444251	1.10988e-14	-0.691055	3.13572e-40	-0.411422	1.28581e-12	0.302993	3.16765e-07	-0.448835	5.48255e-15	0.13599	0.024372	0.169988	0.00477982	0.295835	6.14487e-07	0.861449	5.09655e-82	0.115409	0.0563904	-0.0886524
ENSG00000020129	NCDN	NCDN	23154	Q9UBB6	neurochondrin [Source:HGNC Symbol	Acc:HGNC:17597]	NM_001014841	magenta	-0.272959	4.54031e-06	-0.203559	0.000699809	0.472084	1.2957e-16	-0.512047	1.02544e-19	-0.505316	3.64853e-19	0.739695	1.05632e-48	-0.411431	1.28435e-12	0.193654	0.00127547	-0.536352	8.22861e-22	0.12801	0.0341775	0.484399	1.58341e-17	0.689126	6.27751e-40	0.452407	3.14092e-15	-0.257934	1.53623e-05	0.349577	2.70081e-09	-0.12576	0.0374838	0.0234822	0.698774	-0.622525	8.52119e-31	-0.473167	1.08074e-16	-0.145056	0.0162678	0.237862
ENSG00000020181	ADGRA2	ADGRA2	25960	Q96PE1	adhesion G protein-coupled receptor A2 [Source:HGNC Symbol	Acc:HGNC:17849]	NM_032777	salmon	-0.240204	5.89755e-05	-0.190127	0.00156874	0.30973	1.67016e-07	-0.311156	1.45546e-07	-0.400635	5.49275e-12	0.479602	3.6274e-17	-0.278675	2.80046e-06	0.0628952	0.299564	-0.373382	1.71719e-10	0.2386	6.62843e-05	0.684285	3.49912e-39	0.456496	1.64663e-15	0.327023	2.99779e-08	-0.334137	1.43255e-08	0.165229	0.00611795	-0.102805	0.0894245	-0.156932	0.00926943	-0.37599	1.2522e-10	-0.315026	9.98409e-08	-0.230084	0.00012162	0.102353
ENSG00000020256	ZFP64	ZFP64	55734	Q9NTW7	ZFP64 zinc finger protein [Source:HGNC Symbol	Acc:HGNC:15940]	NM_001319146	magenta	-0.430003	9.30159e-14	-0.355582	1.37693e-09	0.717962	1.07219e-44	-0.630274	9.58243e-32	-0.653827	8.41747e-35	0.781845	9.56223e-58	-0.524884	8.41569e-21	0.493392	3.2308e-18	-0.745777	6.76162e-50	0.347622	3.35305e-09	0.582108	2.99967e-26	0.716523	1.91552e-44	0.680283	1.41203e-38	-0.465109	4.10707e-16	0.0343716	0.571042	0.113525	0.0605657	-0.270268	5.67874e-06	-0.526097	6.60754e-21	-0.433669	5.43439e-14	-0.12433	0.0397248	0.094742
ENSG00000020426	MNAT1	MNAT1	4331	P51948	MNAT1 component of CDK activating kinase [Source:HGNC Symbol	Acc:HGNC:7181]	NM_002431	turquoise	-0.512604	9.21962e-20	-0.480066	3.34971e-17	0.868149	9.7384e-85	-0.449816	4.70779e-15	-0.658253	2.08999e-35	0.503019	5.59139e-19	-0.632023	5.80092e-32	0.57998	5.00189e-26	-0.831767	1.72921e-71	0.36748	3.47332e-10	0.450322	4.35144e-15	0.555081	1.51712e-23	0.638986	7.62076e-33	-0.430812	8.26568e-14	-0.213947	0.000361568	0.410804	1.39935e-12	-0.220194	0.000239364	-0.120542	0.0462095	-0.208691	0.000507009	-0.110103	0.068799	-0.160095
ENSG00000020577	SAMD4A	SAMD4A	23034	Q9UPU9	sterile alpha motif domain containing 4A [Source:HGNC Symbol	Acc:HGNC:23023]	NM_001161576	purple	-0.116134	0.0548477	-0.124824	0.0389375	0.272953	4.54233e-06	-0.417781	5.32947e-13	-0.360975	7.42703e-10	0.361328	7.13039e-10	-0.326773	3.07552e-08	-0.0146482	0.809265	-0.26107	1.19841e-05	-0.120919	0.0455268	0.402557	4.25708e-12	0.68223	7.18328e-39	0.222485	0.000205151	-0.142088	0.018614	0.741487	4.73835e-49	-0.325223	3.60317e-08	-0.101042	0.0950831	-0.212836	0.000388625	-0.425196	1.86371e-13	-0.101193	0.0945868	0.0992802
ENSG00000020633	RUNX3	RUNX3	864	Q13761	runt related transcription factor 3 [Source:HGNC Symbol	Acc:HGNC:10473]	NM_004350	turquoise	-0.504412	4.31747e-19	-0.501311	7.66346e-19	0.678765	2.38369e-38	-0.730478	5.89746e-47	-0.711329	1.50979e-43	0.778881	4.7951e-57	-0.464491	4.54326e-16	0.211561	0.000421985	-0.640673	4.62362e-33	0.333712	1.498e-08	0.576485	1.14908e-25	0.959108	4.02304e-151	0.44688	7.41654e-15	-0.362089	6.52832e-10	0.248999	3.06376e-05	-0.0809279	0.18166	-0.189238	0.00165176	-0.490257	5.65257e-18	-0.408825	1.83269e-12	-0.105748	0.0805796	0.249258
ENSG00000020922	MRE11	MRE11	4361	P49959	MRE11 homolog, double strand break repair nuclease [Source:HGNC Symbol	Acc:HGNC:7230]	NM_005591	turquoise	-0.537876	6.00137e-22	-0.563433	2.35357e-24	0.767163	2.22315e-54	-0.393928	1.32004e-11	-0.494402	2.69474e-18	0.391348	1.83982e-11	-0.622579	8.39349e-31	0.521378	1.68356e-20	-0.694418	9.22784e-41	0.349728	2.65594e-09	0.48318	1.95701e-17	0.404546	3.2641e-12	0.520723	1.91449e-20	-0.406361	2.55795e-12	-0.277408	3.12006e-06	0.336673	1.09601e-08	-0.270804	5.43226e-06	0.0515103	0.395707	-0.152974	0.0112277	-0.103503	0.0872581	-0.152882
ENSG00000021300	PLEKHB1	PLEKHB1	58473	Q9UF11	pleckstrin homology domain containing B1 [Source:HGNC Symbol	Acc:HGNC:19079]	NM_021200	turquoise	-0.631353	7.03347e-32	-0.616739	4.18741e-30	0.824418	3.38548e-69	-0.616177	4.87832e-30	-0.728681	1.26744e-46	0.648366	4.5497e-34	-0.528523	4.06304e-21	0.602012	2.08349e-28	-0.724709	6.72511e-46	0.392432	1.60091e-11	0.466255	3.40381e-16	0.496202	1.94723e-18	0.508811	1.89411e-19	-0.399031	6.78678e-12	-0.208025	0.000528898	0.33736	1.01885e-08	-0.209163	0.000492023	-0.321517	5.24137e-08	-0.232774	0.000100643	-0.171823	0.00433882	-0.0983512
ENSG00000021355	SERPINB1	SERPINB1	1992	P30740	serpin family B member 1 [Source:HGNC Symbol	Acc:HGNC:3311]	NM_030666	blue	0.617959	3.00163e-30	0.583992	1.90152e-26	-0.895323	1.57188e-97	0.636235	1.71021e-32	0.754174	1.33308e-51	-0.755057	8.74099e-52	0.654005	7.96245e-35	-0.614447	7.79658e-30	0.885173	2.2426e-92	-0.50166	7.18637e-19	-0.691138	3.04259e-40	-0.663084	4.44593e-36	-0.67504	8.49822e-38	0.541192	3.00265e-22	0.232009	0.000106234	-0.35024	2.50899e-09	0.28234	2.0425e-06	0.422583	2.70698e-13	0.245258	4.06016e-05	0.187446	0.00183158	0.00628511
ENSG00000021461	CYP3A43	CYP3A43	64816	Q9HB55	cytochrome P450 family 3 subfamily A member 43 [Source:HGNC Symbol	Acc:HGNC:17450]	NM_057095	grey	-0.054093	0.372416	-0.0594885	0.326554	0.0881836	0.145431	-0.0315656	0.602893	-0.0952859	0.115572	0.0797059	0.188365	0.0700935	0.247529	-0.00726743	0.904682	-0.0895751	0.13916	0.146297	0.0153659	0.0137867	0.820285	0.0633384	0.296164	0.0223738	0.712348	0.0282047	0.642054	-0.000814871	0.989287	0.0463894	0.444401	0.106365	0.0788179	-0.113219	0.061267	0.0525235	0.386467	0.00733123	0.903849	0.0323427
ENSG00000021488	SLC7A9	SLC7A9	11136	P82251	solute carrier family 7 member 9 [Source:HGNC Symbol	Acc:HGNC:11067]	NM_001126335	grey	-0.193423	0.00129303	-0.245755	3.912e-05	0.221023	0.000226413	-0.2161	0.000314072	-0.169375	0.00493608	0.24318	4.73819e-05	-0.143862	0.0171787	0.194345	0.00122429	-0.154422	0.0104725	0.0929646	0.124752	0.109359	0.070706	0.129401	0.032259	0.10069	0.0962486	0.043333	0.475014	-0.0648321	0.284898	-0.0313175	0.605747	0.0559721	0.356012	-0.173449	0.00397887	-0.082347	0.174095	0.014607	0.80979	0.094055
ENSG00000021574	SPAST	SPAST	6683	Q9UBP0	spastin [Source:HGNC Symbol	Acc:HGNC:11233]	NM_199436	blue	0.351128	2.27249e-09	0.292699	8.16821e-07	-0.651229	1.88645e-34	0.451769	3.47117e-15	0.592313	2.44987e-27	-0.716994	1.58522e-44	0.421789	3.03015e-13	-0.417249	5.74148e-13	0.793296	1.4727e-60	-0.378486	9.23106e-11	-0.565137	1.59893e-24	-0.636441	1.60984e-32	-0.546265	1.02551e-22	0.470483	1.6924e-16	0.120381	0.0465039	-0.270307	5.6606e-06	0.27371	4.26343e-06	0.627685	2.00209e-31	0.240534	5.75685e-05	0.205586	0.000616731	-0.194267
ENSG00000021645	NRXN3	NRXN3	9369	NA	neurexin 3 [Source:HGNC Symbol	Acc:HGNC:8010]	NM_001366426	red	0.0118589	0.845072	-0.138085	0.022241	-0.128765	0.0331249	0.231714	0.000108466	0.0530899	0.381359	-0.181679	0.00253833	0.25341	2.18596e-05	-0.121868	0.0438453	0.122955	0.0419826	0.166611	0.00569854	-0.042149	0.487174	-0.241396	5.40447e-05	-0.275471	3.67656e-06	0.12502	0.0386293	-0.305662	2.46288e-07	0.22794	0.0001412	0.0539832	0.373388	0.0512527	0.398078	0.800568	1.9402e-62	-0.00143407	0.981148	0.0324753
ENSG00000021762	OSBPL5	OSBPL5	114879	Q9H0X9	oxysterol binding protein like 5 [Source:HGNC Symbol	Acc:HGNC:16392]	NM_020896	purple	-0.147378	0.014617	-0.219916	0.00024386	0.275821	3.56939e-06	-0.39678	9.11438e-12	-0.389129	2.44239e-11	0.537415	6.60331e-22	-0.230553	0.000117687	-0.203804	0.000689246	-0.311077	1.46665e-07	0.10176	0.0927444	0.494781	2.51674e-18	0.81733	4.37324e-67	0.156662	0.00939277	-0.154928	0.0102194	0.512799	8.88278e-20	-0.353611	1.72043e-09	-0.0475603	0.432977	-0.477158	5.50546e-17	-0.348845	2.92916e-09	-0.0221071	0.715627	0.44835
ENSG00000021776	AQR	AQR	9716	O60306	aquarius intron-binding spliceosomal factor [Source:HGNC Symbol	Acc:HGNC:29513]	NM_014691	turquoise	-0.407466	2.20333e-12	-0.506976	2.67496e-19	0.565028	1.6392e-24	-0.193507	0.00128662	-0.432698	6.26971e-14	0.208812	0.000503133	-0.430527	8.61723e-14	0.368044	3.2492e-10	-0.403542	3.73318e-12	0.246234	3.77406e-05	0.276266	3.43762e-06	0.233268	9.71837e-05	0.428538	1.15089e-13	-0.219924	0.000243729	-0.155841	0.00977646	0.0786166	0.194495	-0.403296	3.85786e-12	0.270686	5.4858e-06	-0.199883	0.000877338	-0.049972	0.409986	-0.219457
ENSG00000021826	CPS1	CPS1	1373	P31327	carbamoyl-phosphate synthase 1 [Source:HGNC Symbol	Acc:HGNC:2323]	NM_001122633	turquoise	-0.437068	3.28216e-14	-0.452732	2.9847e-15	0.594757	1.32678e-27	-0.397485	8.31144e-12	-0.508543	1.99232e-19	0.413372	9.83464e-13	-0.373333	1.72748e-10	0.387814	2.88612e-11	-0.503572	5.04657e-19	0.305443	2.51436e-07	0.281165	2.26106e-06	0.39102	1.91891e-11	0.341252	6.71608e-09	-0.329557	2.30957e-08	-0.207341	0.000552284	0.214487	0.000349071	-0.248273	3.23695e-05	-0.161515	0.00738555	-0.0681991	0.26057	-0.164483	0.0063558	-0.0129437
ENSG00000021852	C8B	C8B	732	P07358	complement C8 beta chain [Source:HGNC Symbol	Acc:HGNC:1353]	NM_000066	grey	0.187601	0.0018153	0.128095	0.0340568	-0.244014	4.45421e-05	0.236414	7.76247e-05	0.233003	9.90218e-05	-0.271818	4.99371e-06	0.256551	1.71229e-05	-0.125393	0.0380495	0.235486	8.29675e-05	-0.105207	0.0821498	-0.276796	3.28634e-06	-0.272965	4.53804e-06	-0.2549	1.94755e-05	0.146483	0.0152348	-0.09158	0.130491	0.00200836	0.973601	0.0701815	0.246935	0.16453	0.00634066	0.231999	0.000106306	0.084229	0.164427	-0.0464202
ENSG00000022267	FHL1	FHL1	2273	NA	four and a half LIM domains 1 [Source:HGNC Symbol	Acc:HGNC:3702]	NM_001449	pink	0.233817	9.34659e-05	0.136396	0.023946	-0.382166	5.86017e-11	0.401989	4.59066e-12	0.278419	2.86244e-06	-0.216535	0.000305215	0.787413	4.31251e-59	-0.163655	0.00662926	0.376367	1.19594e-10	0.0444607	0.463587	-0.217473	0.000286881	-0.415019	7.83163e-13	-0.224981	0.000173116	0.104313	0.0847994	-0.294379	7.01568e-07	-0.0497075	0.412472	-0.0338777	0.57659	-0.0172974	0.775617	0.52491	8.37204e-21	0.0264043	0.663456	0.0229899
ENSG00000022277	RTF2	RTF2	51507	Q9BY42	replication termination factor 2 [Source:HGNC Symbol	Acc:HGNC:15890]	NM_016407	blue	0.580253	4.68443e-26	0.497084	1.65966e-18	-0.902313	2.13208e-101	0.53774	6.1733e-22	0.722565	1.63569e-45	-0.654682	6.44261e-35	0.658772	1.77254e-35	-0.611888	1.5511e-29	0.958845	9.45882e-151	-0.478845	4.1289e-17	-0.637961	1.03077e-32	-0.614987	6.7366e-30	-0.704419	2.19379e-42	0.568286	7.7796e-25	0.268548	6.54361e-06	-0.481229	2.74207e-17	0.313198	1.19376e-07	0.282686	1.98215e-06	0.267092	7.37195e-06	0.196149	0.00109942	0.0532555
ENSG00000022355	GABRA1	GABRA1	2554	P14867	gamma-aminobutyric acid type A receptor alpha1 subunit [Source:HGNC Symbol	Acc:HGNC:4075]	NM_000806	brown	0.293523	7.58221e-07	0.224495	0.000178964	-0.42831	1.18955e-13	0.285463	1.55536e-06	0.39974	6.18199e-12	-0.33314	1.59057e-08	0.282628	1.99208e-06	-0.277151	3.18874e-06	0.431344	7.64665e-14	-0.221766	0.000215364	-0.335191	1.28213e-08	-0.318105	7.36872e-08	-0.366299	3.99213e-10	0.621335	1.18522e-30	0.119112	0.0488777	-0.197179	0.00103353	0.401674	4.78679e-12	0.139726	0.020686	0.122813	0.0422234	0.248458	3.19207e-05	0.0622979
ENSG00000022556	NLRP2	NLRP2	55655	Q9NX02	NLR family pyrin domain containing 2 [Source:HGNC Symbol	Acc:HGNC:22948]	NM_001174081	grey	-0.0664157	0.273272	-0.0465493	0.442831	-0.0320954	0.596819	-0.204886	0.000644347	-0.047525	0.433318	0.14196	0.0187211	9.95134e-05	0.998692	-0.192091	0.00139864	0.100916	0.0954992	0.0428012	0.480456	0.00984967	0.87107	0.201231	0.000807917	-0.0147985	0.807346	0.0359949	0.552987	0.185742	0.00201896	-0.30293	3.18633e-07	-0.0542175	0.371314	-0.122356	0.0430014	-0.19627	0.00109149	-0.134833	0.0256225	-0.00904416
ENSG00000022567	SLC45A4	SLC45A4	57210	Q5BKX6	solute carrier family 45 member 4 [Source:HGNC Symbol	Acc:HGNC:29196]	NM_001286648	blue	0.201377	0.000800692	0.140731	0.019781	-0.587671	7.74051e-27	0.213146	0.000380899	0.38373	4.82327e-11	-0.280818	2.32993e-06	0.487539	9.13782e-18	-0.307629	2.0426e-07	0.713226	7.14161e-44	-0.127454	0.0349708	-0.346442	3.81805e-09	-0.426269	1.59752e-13	-0.53778	6.12188e-22	0.416095	6.7439e-13	0.0222742	0.713572	-0.33763	9.89987e-09	0.25279	2.29308e-05	-0.0384246	0.526494	0.220947	0.000227569	0.1848	0.00212994	0.122439
ENSG00000022840	RNF10	RNF10	9921	Q8N5U6	ring finger protein 10 [Source:HGNC Symbol	Acc:HGNC:10055]	NM_014868	red	0.270824	5.42324e-06	0.143872	0.0171707	-0.539468	4.30793e-22	0.516277	4.55185e-20	0.438543	2.63254e-14	-0.401466	4.92086e-12	0.58988	4.48741e-27	-0.275671	3.61506e-06	0.523955	1.01212e-20	-0.0695576	0.251171	-0.371249	2.21862e-10	-0.57458	1.80066e-25	-0.472491	1.21035e-16	0.323885	4.12739e-08	-0.295527	6.32e-07	0.03146	0.604107	0.19938	0.00090462	0.0979696	0.105627	0.910747	1.79074e-106	0.073209	0.227083	0.0711058
ENSG00000022976	ZNF839	ZNF839	55778	A8K0R7	zinc finger protein 839 [Source:HGNC Symbol	Acc:HGNC:20345]	NM_001267827	grey	0.370064	2.55614e-10	0.367118	3.62492e-10	-0.537583	6.37704e-22	0.146619	0.0151394	0.31905	6.70798e-08	-0.275798	3.57637e-06	0.378145	9.62451e-11	-0.394495	1.22659e-11	0.588197	6.80005e-27	-0.330973	1.99415e-08	-0.532264	1.90397e-21	-0.242617	4.93943e-05	-0.488443	7.79318e-18	0.423136	2.5021e-13	0.331441	1.8995e-08	-0.410661	1.42701e-12	0.366672	3.82083e-10	-0.0188599	0.755962	-0.13186	0.0290924	0.134875	0.0255766	0.139025
ENSG00000023041	ZDHHC6	ZDHHC6	64429	NA	zinc finger DHHC-type containing 6 [Source:HGNC Symbol	Acc:HGNC:19160]	NM_001363544	green	0.169535	0.0048949	0.138158	0.0221696	-0.0629344	0.299262	0.129343	0.0323375	0.189755	0.00160301	-0.505944	3.24502e-19	-0.112043	0.0640257	-0.0399	0.510727	0.200759	0.000831643	-0.30064	3.94601e-07	-0.376226	1.21672e-10	-0.224377	0.000180407	-0.0585792	0.334016	0.183886	0.00224276	0.166193	0.00582261	-0.0752717	0.214224	-0.107837	0.0747393	0.748931	1.5756e-50	-0.219647	0.000248282	0.0856821	0.157242	-0.387456
ENSG00000023171	GRAMD1B	GRAMD1B	57476	NA	GRAM domain containing 1B [Source:HGNC Symbol	Acc:HGNC:29214]	NM_001330396	black	0.272433	4.74424e-06	0.2482	3.25495e-05	-0.260776	1.22675e-05	-0.0658291	0.27754	0.0446774	0.461408	0.00470841	0.93816	0.0911184	0.132449	-0.39617	9.86881e-12	0.286218	1.45547e-06	-0.363401	5.60528e-10	-0.086567	0.152983	0.335309	1.26618e-08	-0.162829	0.00691258	0.220994	0.000226849	0.905428	3.23545e-103	-0.597312	6.94976e-28	0.135529	0.0248635	-0.104909	0.0830237	-0.306401	2.29598e-07	0.0521658	0.389715	0.117794
ENSG00000023191	RNH1	RNH1	6050	P13489	ribonuclease/angiogenin inhibitor 1 [Source:HGNC Symbol	Acc:HGNC:10074]	NM_203383	grey60	0.0989228	0.102261	0.118585	0.0498938	-0.0959286	0.113126	-0.00935571	0.877484	-0.106827	0.0775176	0.395661	1.05436e-11	0.0571904	0.345623	-0.256361	1.73802e-05	-0.0929871	0.124661	0.0620802	0.305883	0.532318	1.88334e-21	0.283744	1.80773e-06	0.169576	0.00488425	-0.118598	0.0498677	0.336715	1.09115e-08	-0.276546	3.35678e-06	0.136261	0.024087	-0.502152	6.56272e-19	-0.188149	0.00175902	-0.0852795	0.159208	0.408727
ENSG00000023228	NDUFS1	NDUFS1	4719	P28331	NADH:ubiquinone oxidoreductase core subunit S1 [Source:HGNC Symbol	Acc:HGNC:7707]	NM_005006	blue	0.298732	4.70955e-07	0.255701	1.82982e-05	-0.522179	1.43782e-20	0.358917	9.41287e-10	0.459023	1.10015e-15	-0.231748	0.000108211	0.45664	1.60957e-15	-0.361306	7.14827e-10	0.580516	4.39881e-26	-0.219003	0.000259181	-0.420166	3.81184e-13	-0.469669	1.9376e-16	-0.226933	0.000151388	0.416264	6.58658e-13	-0.0404248	0.505179	-0.373028	1.79207e-10	0.495552	2.19009e-18	0.117236	0.052573	0.238506	6.67359e-05	0.18611	0.00197704	0.0714096
ENSG00000023287	RB1CC1	RB1CC1	9821	Q8TDY2	RB1 inducible coiled-coil 1 [Source:HGNC Symbol	Acc:HGNC:15574]	NM_014781	green	0.146526	0.015205	0.159877	0.00801568	-0.361642	6.87556e-10	0.354613	1.5365e-09	0.487207	9.68836e-18	-0.749529	1.19264e-50	0.231519	0.00010997	-0.124341	0.0397073	0.510502	1.37572e-19	-0.241084	5.52966e-05	-0.51102	1.24678e-19	-0.661692	6.9651e-36	-0.359203	9.10822e-10	0.230274	0.000120015	-0.246511	3.69662e-05	0.119934	0.0473284	0.0433396	0.474946	0.845717	3.68216e-76	0.270119	5.74918e-06	0.119158	0.0487902	-0.39123
ENSG00000023318	ERP44	ERP44	23071	Q9BS26	endoplasmic reticulum protein 44 [Source:HGNC Symbol	Acc:HGNC:18311]	NM_015051	blue	0.472353	1.23862e-16	0.524175	9.68938e-21	-0.510944	1.26488e-19	0.210936	0.000439294	0.433289	5.74681e-14	-0.571772	3.47213e-25	0.294958	6.65585e-07	-0.437679	2.99609e-14	0.584442	1.70436e-26	-0.592808	2.16475e-27	-0.442424	1.466e-14	-0.186958	0.00188351	-0.233526	9.54183e-05	0.289851	1.05474e-06	0.6449	1.30374e-33	-0.488325	7.95616e-18	0.0305276	0.614873	0.571897	3.37241e-25	-0.245836	3.88838e-05	0.102776	0.089514	-0.240214
ENSG00000023330	ALAS1	ALAS1	211	P13196	5'-aminolevulinate synthase 1 [Source:HGNC Symbol	Acc:HGNC:396]	NM_001304444	turquoise	0.702697	4.22406e-42	0.651539	1.71388e-34	-0.898884	1.82645e-99	0.652912	1.11959e-34	0.616739	4.18691e-30	-0.561247	3.8527e-24	0.672733	1.85024e-37	-0.654844	6.12439e-35	0.856132	5.82101e-80	-0.397212	8.61434e-12	-0.550192	4.40879e-23	-0.534017	1.33067e-21	-0.54948	5.14164e-23	0.491175	4.80115e-18	0.360015	8.29649e-10	-0.51256	9.29803e-20	0.263798	9.63071e-06	0.168552	0.00515279	0.157467	0.00902933	0.159673	0.0080972	0.0689716
ENSG00000023445	BIRC3	BIRC3	330	Q13489	baculoviral IAP repeat containing 3 [Source:HGNC Symbol	Acc:HGNC:591]	NM_001165	turquoise	-0.55253	2.65261e-23	-0.463912	4.9927e-16	0.815664	1.33002e-66	-0.512335	9.70627e-20	-0.57406	2.03406e-25	0.272835	4.58758e-06	-0.619252	2.10569e-30	0.725386	5.06999e-46	-0.697439	3.03114e-41	0.260883	1.21638e-05	0.319403	6.47613e-08	0.368288	3.15668e-10	0.574547	1.81461e-25	-0.437262	3.18846e-14	-0.171197	0.00448502	0.478203	4.60811e-17	-0.348546	3.02802e-09	0.240325	5.84583e-05	-0.294732	6.79456e-07	-0.193356	0.00129814	-0.391231
ENSG00000023516	AKAP11	AKAP11	11215	Q9UKA4	A-kinase anchoring protein 11 [Source:HGNC Symbol	Acc:HGNC:369]	NM_016248	turquoise	-0.710631	1.98502e-43	-0.69987	1.2251e-41	0.924024	1.39084e-115	-0.566147	1.27026e-24	-0.686701	1.49035e-39	0.53853	5.23757e-22	-0.668972	6.47997e-37	0.677154	4.14005e-38	-0.810855	3.09556e-65	0.49481	2.50374e-18	0.606038	7.30595e-29	0.495041	2.40169e-18	0.684133	3.69048e-39	-0.510951	1.26321e-19	-0.342554	5.83496e-09	0.429184	1.0479e-13	-0.444936	9.99622e-15	0.0105703	0.861728	-0.185014	0.00210416	-0.186121	0.00197577	-0.197487
ENSG00000023572	GLRX2	GLRX2	51022	Q9NS18	glutaredoxin 2 [Source:HGNC Symbol	Acc:HGNC:16065]	NM_197962	turquoise	-0.151571	0.0120047	-0.109997	0.0690683	0.34888	2.91809e-09	0.0793311	0.190458	-0.0353141	0.560525	-0.257408	1.60107e-05	-0.302834	3.21528e-07	0.238781	6.54177e-05	-0.332631	1.67761e-08	0.0122813	0.839628	0.0314028	0.604765	-0.084839	0.161381	0.198532	0.000952434	-0.216773	0.000300452	-0.322622	4.68959e-08	0.420359	3.7093e-13	-0.227413	0.00014645	0.562957	2.62117e-24	-0.0832358	0.169478	-0.0635365	0.294654	-0.350527
ENSG00000023608	SNAPC1	SNAPC1	6617	Q16533	small nuclear RNA activating complex polypeptide 1 [Source:HGNC Symbol	Acc:HGNC:11134]	NM_003082	grey	-0.427389	1.35917e-13	-0.419443	4.22074e-13	0.477084	5.57515e-17	-0.26911	6.2482e-06	-0.246314	3.75164e-05	0.115527	0.0561376	-0.453352	2.70764e-15	0.363877	5.30242e-10	-0.41796	5.19784e-13	0.199877	0.000877681	0.317985	7.45681e-08	0.155727	0.00983068	0.217136	0.000293337	-0.217842	0.000279955	-0.251187	2.59349e-05	0.33097	1.99484e-08	-0.191104	0.00148183	0.203683	0.000694462	-0.195804	0.00112234	-0.0699799	0.248298	-0.126339
ENSG00000023697	DERA	DERA	51071	Q9Y315	deoxyribose-phosphate aldolase [Source:HGNC Symbol	Acc:HGNC:24269]	NM_015954	turquoise	0.582913	2.46926e-26	0.578125	7.7863e-26	-0.611708	1.62775e-29	0.420826	3.47282e-13	0.531022	2.45131e-21	-0.572549	2.89694e-25	0.621555	1.1152e-30	-0.496724	1.7714e-18	0.547802	7.37937e-23	-0.443532	1.23864e-14	-0.417761	5.34493e-13	-0.353315	1.77869e-09	-0.30908	1.7777e-07	0.300602	3.96021e-07	0.319109	6.66848e-08	-0.362234	6.42005e-10	0.0238249	0.694597	0.379824	7.83073e-11	0.0569455	0.347695	0.0968155	0.109817	-0.0779944
ENSG00000023734	STRAP	STRAP	11171	Q9Y3F4	serine/threonine kinase receptor associated protein [Source:HGNC Symbol	Acc:HGNC:30796]	NM_007178	red	0.440972	1.82644e-14	0.450508	4.22657e-15	-0.379557	8.09258e-11	0.5596	5.57192e-24	0.409969	1.56848e-12	-0.537621	6.32724e-22	0.47327	1.06211e-16	-0.224684	0.000176664	0.248133	3.27151e-05	-0.174095	0.00384367	-0.318593	7.01955e-08	-0.524045	9.94216e-21	-0.132147	0.0287411	0.102675	0.0898303	-0.308442	1.88979e-07	0.291979	8.71596e-07	0.0162565	0.788791	0.323812	4.15818e-08	0.634916	2.51168e-32	0.0107199	0.859792	-0.203263
ENSG00000023839	ABCC2	ABCC2	1244	Q92887	ATP binding cassette subfamily C member 2 [Source:HGNC Symbol	Acc:HGNC:53]	NM_000392	blue	0.532399	1.85253e-21	0.500609	8.71962e-19	-0.758085	2.02723e-52	0.392336	1.62073e-11	0.704498	2.12901e-42	-0.552116	2.90354e-23	0.539141	4.61239e-22	-0.461274	7.65936e-16	0.842099	6.62497e-75	-0.563799	2.16674e-24	-0.704025	2.54939e-42	-0.527915	4.59128e-21	-0.506815	2.75714e-19	0.566506	1.17023e-24	0.321741	5.12451e-08	-0.510129	1.47629e-19	0.276679	3.31916e-06	0.278228	2.90938e-06	0.0440644	0.467585	0.215182	0.000333561	-0.0734975
ENSG00000023892	DEF6	DEF6	50619	Q9H4E7	DEF6 guanine nucleotide exchange factor [Source:HGNC Symbol	Acc:HGNC:2760]	NM_022047	blue	0.224611	0.000177549	0.245932	3.86042e-05	-0.537626	6.32096e-22	0.00615967	0.919157	0.278576	2.82429e-06	-0.0155186	0.798167	0.382485	5.63269e-11	-0.448377	5.88577e-15	0.55123	3.52055e-23	-0.216137	0.000313313	-0.305058	2.60764e-07	-0.106774	0.0776665	-0.443698	1.20768e-14	0.376208	1.21932e-10	0.371374	2.1859e-10	-0.465749	3.69841e-16	0.488514	7.69561e-18	-0.297712	5.17355e-07	-0.0693055	0.252897	0.127226	0.0352996	0.318578
ENSG00000023902	PLEKHO1	PLEKHO1	51177	NA	pleckstrin homology domain containing O1 [Source:HGNC Symbol	Acc:HGNC:24310]	NM_001304722	salmon	-0.409832	1.598e-12	-0.445183	9.6247e-15	0.44392	1.16747e-14	-0.38698	3.2068e-11	-0.70511	1.68469e-42	0.483616	1.81446e-17	-0.349384	2.75936e-09	0.224525	0.000178589	-0.442498	1.44951e-14	0.484769	1.48461e-17	0.777326	1.10635e-56	0.486568	1.08382e-17	0.209254	0.000489182	-0.335064	1.29941e-08	0.0725694	0.23118	0.088651	0.143301	-0.152908	0.0112633	-0.389938	2.20337e-11	-0.181619	0.00254683	-0.13785	0.022472	0.0855117
ENSG00000023909	GCLM	GCLM	2730	P48507	glutamate-cysteine ligase modifier subunit [Source:HGNC Symbol	Acc:HGNC:4312]	NM_002061	blue	0.644804	1.34237e-33	0.599509	3.96763e-28	-0.761505	3.7916e-53	0.742517	2.97981e-49	0.715528	2.8546e-44	-0.77552	2.8976e-56	0.648648	4.17371e-34	-0.495809	2.09061e-18	0.717939	1.08241e-44	-0.460209	9.09362e-16	-0.778836	4.91533e-57	-0.686903	1.3875e-39	-0.557772	8.37124e-24	0.435549	4.11459e-14	0.0432397	0.475966	-0.135303	0.0251078	0.264081	9.41293e-06	0.470449	1.70209e-16	0.406525	2.50205e-12	0.172692	0.00414292	-0.0914552
ENSG00000024048	UBR2	UBR2	23304	Q8IWV8	ubiquitin protein ligase E3 component n-recognin 2 [Source:HGNC Symbol	Acc:HGNC:21289]	NM_001184801	blue	0.186483	0.00193542	0.0749426	0.216239	-0.620486	1.49896e-30	0.354077	1.6323e-09	0.461069	7.91633e-16	-0.426703	1.50075e-13	0.530874	2.52608e-21	-0.352882	1.86724e-09	0.804024	2.3269e-63	-0.13411	0.026432	-0.458163	1.26239e-15	-0.55831	7.42833e-24	-0.538558	5.20786e-22	0.461809	7.02439e-16	-0.0337633	0.577879	-0.349468	2.73392e-09	0.222882	0.000199717	0.244714	4.22798e-05	0.436915	3.35767e-14	0.227334	0.000147246	-0.0122146
ENSG00000024422	EHD2	EHD2	30846	Q9NZN4	EH domain containing 2 [Source:HGNC Symbol	Acc:HGNC:3243]	NM_014601	pink	0.556617	1.08127e-23	0.458514	1.19362e-15	-0.700435	9.91199e-42	0.600947	2.74243e-28	0.487581	9.07176e-18	-0.408456	1.92679e-12	0.882158	6.14274e-91	-0.505378	3.60666e-19	0.64103	4.15745e-33	-0.221807	0.000214762	-0.448179	6.06892e-15	-0.468149	2.49232e-16	-0.428069	1.23196e-13	0.324832	3.74917e-08	0.0605348	0.318103	-0.350482	2.44243e-09	0.21318	0.000380063	0.0543303	0.370318	0.411454	1.28019e-12	0.0841531	0.164809	0.110898
ENSG00000024526	DEPDC1	DEPDC1	55635	Q5TB30	DEP domain containing 1 [Source:HGNC Symbol	Acc:HGNC:22949]	NM_001114120	yellow	0.714574	4.1798e-44	0.879546	1.0053e-89	-0.50991	1.5389e-19	0.682346	6.89858e-39	0.522894	1.2486e-20	-0.642559	2.63518e-33	0.392811	1.5247e-11	-0.346529	3.78184e-09	0.336118	1.16245e-08	-0.445243	9.53725e-15	-0.530613	2.66354e-21	-0.486102	1.17604e-17	-0.0688697	0.255901	0.151363	0.0121236	0.0683635	0.259419	0.0826761	0.172375	0.083458	0.168338	0.417085	5.87462e-13	0.189742	0.00160425	-0.00509676	0.933071	-0.306918
ENSG00000024862	CCDC28A	CCDC28A	25901	Q8IWP9	coiled-coil domain containing 28A [Source:HGNC Symbol	Acc:HGNC:21098]	NM_015439	blue	0.455701	1.86815e-15	0.360992	7.41241e-10	-0.730719	5.31998e-47	0.484511	1.55292e-17	0.662635	5.14046e-36	-0.733615	1.52895e-47	0.56655	1.15827e-24	-0.444096	1.13657e-14	0.818293	2.28806e-67	-0.373934	1.60649e-10	-0.619394	2.02465e-30	-0.653876	8.29008e-35	-0.638102	9.89002e-33	0.48709	9.8894e-18	0.0457565	0.450647	-0.259499	1.35773e-05	0.136265	0.0240831	0.48433	1.60248e-17	0.29688	5.58438e-07	0.178023	0.00310658	-0.0485091
ENSG00000025039	RRAGD	RRAGD	58528	Q9NQL2	Ras related GTP binding D [Source:HGNC Symbol	Acc:HGNC:19903]	NM_021244	blue	0.666912	1.27737e-36	0.589551	4.86853e-27	-0.890858	3.363e-95	0.672323	2.12325e-37	0.711044	1.68858e-43	-0.688275	8.51106e-40	0.66117	8.2368e-36	-0.641811	3.29456e-33	0.904469	1.19167e-102	-0.522206	1.43018e-20	-0.640735	4.53895e-33	-0.6243	5.19322e-31	-0.633686	3.58956e-32	0.562112	3.17148e-24	0.298716	4.71644e-07	-0.473286	1.05931e-16	0.326939	3.02392e-08	0.319546	6.38433e-08	0.236753	7.5755e-05	0.198359	0.00096245	0.000550711
ENSG00000025156	HSF2	HSF2	3298	Q03933	heat shock transcription factor 2 [Source:HGNC Symbol	Acc:HGNC:5225]	NM_004506	turquoise	-0.584046	1.87641e-26	-0.536256	8.3936e-22	0.862107	2.79512e-82	-0.433109	5.90177e-14	-0.520078	2.17272e-20	0.335818	1.1999e-08	-0.644427	1.50386e-33	0.662203	5.90878e-36	-0.783911	3.05988e-58	0.331919	1.80704e-08	0.407595	2.16541e-12	0.36714	3.6155e-10	0.594441	1.4368e-27	-0.448619	5.66949e-15	-0.37096	2.29665e-10	0.571036	4.11991e-25	-0.401125	5.148e-12	0.149224	0.013411	-0.166283	0.00579559	-0.175801	0.00350609	-0.333808
ENSG00000025293	PHF20	PHF20	51230	Q9BVI0	PHD finger protein 20 [Source:HGNC Symbol	Acc:HGNC:16098]	NM_016436	blue	-0.267016	7.41822e-06	-0.369832	2.62764e-10	-0.150504	0.0126273	0.0322945	0.594543	0.105815	0.0803859	0.0636716	0.293626	0.187933	0.001781	0.0347721	0.566561	0.314155	1.08733e-07	0.324626	3.82861e-08	0.0140465	0.816958	-0.361271	7.1771e-10	-0.180205	0.00275494	0.152403	0.0115382	-0.475679	7.0766e-17	-0.0780674	0.19764	0.0942512	0.119597	-0.0246602	0.684452	0.33096	1.99686e-08	0.119461	0.0482157	0.120868
ENSG00000025423	HSD17B6	HSD17B6	8630	O14756	hydroxysteroid 17-beta dehydrogenase 6 [Source:HGNC Symbol	Acc:HGNC:23316]	NM_003725	grey	-0.0399301	0.510409	0.0142334	0.814567	0.299261	4.48476e-07	-0.131201	0.0299138	-0.178383	0.00304584	0.169181	0.00498636	-0.207305	0.000553537	0.300917	3.84587e-07	-0.326202	3.26079e-08	0.0365593	0.546776	0.0331699	0.584585	0.110096	0.0688177	0.333705	1.49914e-08	-0.172363	0.00421618	-0.0916986	0.129992	0.232717	0.000101048	-0.0470388	0.438044	-0.0901737	0.136526	-0.0491093	0.418126	-0.0615666	0.309909	-0.233282
ENSG00000025434	NR1H3	NR1H3	10062	Q13133	nuclear receptor subfamily 1 group H member 3 [Source:HGNC Symbol	Acc:HGNC:7966]	NM_001130102	grey	-0.073993	0.222132	-0.134575	0.0259095	0.0996637	0.0997048	-0.220558	0.000233591	-0.208705	0.000506564	0.226336	0.000157739	-0.218842	0.000261973	-0.157283	0.00911144	-0.139006	0.0213568	0.0624683	0.302863	0.448667	5.62727e-15	0.368083	3.23425e-10	-0.0374526	0.537014	-0.00772707	0.898685	0.307515	2.06486e-07	-0.264463	9.12731e-06	-0.00130952	0.982785	-0.259567	1.35041e-05	-0.33325	1.57245e-08	0.00250591	0.967064	0.249643
ENSG00000025708	TYMP	TYMP	1890	P19971	thymidine phosphorylase [Source:HGNC Symbol	Acc:HGNC:3148]	NM_001257989	blue	0.467536	2.75739e-16	0.463279	5.53507e-16	-0.604364	1.13146e-28	0.13827	0.0220608	0.259481	1.3596e-05	-0.278027	2.95968e-06	0.324875	3.73281e-08	-0.602445	1.86262e-28	0.602403	1.8832e-28	-0.472273	1.25547e-16	-0.262523	1.06701e-05	0.0154109	0.799538	-0.468655	2.29217e-16	0.377391	1.05549e-10	0.848904	2.71395e-77	-0.652521	1.26405e-34	0.338314	9.20382e-09	-0.00946508	0.876063	-0.24212	5.12389e-05	0.0912495	0.131891	0.16839
ENSG00000025770	NCAPH2	NCAPH2	29781	Q6IBW4	non-SMC condensin II complex subunit H2 [Source:HGNC Symbol	Acc:HGNC:25071]	NM_152299	blue	-0.296911	5.56826e-07	-0.0459281	0.448949	0.386926	3.22898e-11	-0.302306	3.37813e-07	-0.357902	1.05728e-09	0.512219	9.92224e-20	-0.353245	1.79276e-09	0.306553	2.26303e-07	-0.508135	2.15155e-19	0.23826	6.79408e-05	0.225478	0.000167321	0.317329	7.95706e-08	0.401744	4.74245e-12	-0.255248	1.89568e-05	-0.0905918	0.13471	0.285719	1.52075e-06	0.167513	0.0054388	-0.474849	8.14221e-17	-0.194503	0.00121289	-0.0968635	0.109641	0.0900607
ENSG00000025772	TOMM34	TOMM34	10953	Q15785	translocase of outer mitochondrial membrane 34 [Source:HGNC Symbol	Acc:HGNC:15746]	NM_006809	grey	0.00437868	0.942483	0.16538	0.00607072	0.231998	0.000106317	-0.132971	0.0277517	-0.234394	8.97037e-05	0.246809	3.61482e-05	-0.11312	0.0614946	0.22432	0.000181107	-0.301336	3.69845e-07	-0.00614522	0.919346	0.153398	0.0110015	0.262735	1.04898e-05	0.467305	2.86411e-16	-0.275444	3.68491e-06	0.19214	0.00139457	-0.0401286	0.508307	-0.201224	0.000808276	-0.104863	0.0831606	-0.333896	1.46935e-08	-0.107866	0.0746604	-0.257281
ENSG00000025796	SEC63	SEC63	11231	Q9UGP8	SEC63 homolog, protein translocation regulator [Source:HGNC Symbol	Acc:HGNC:21082]	NM_007214	black	0.0233704	0.700139	0.0461508	0.44675	0.0973774	0.107761	0.510825	1.2939e-19	0.17404	0.00385499	-0.195107	0.00117006	-0.0569665	0.347518	0.249752	2.89359e-05	-0.157471	0.00902774	0.111411	0.0655492	-0.0315755	0.60278	-0.436102	3.79e-14	0.320668	5.7073e-08	-0.158284	0.00867371	-0.611592	1.67914e-29	0.455832	1.82979e-15	-0.267894	6.90436e-06	0.339967	7.71201e-09	0.288122	1.23018e-06	-0.0228127	0.706962	-0.322892
ENSG00000025800	KPNA6	KPNA6	23633	O60684	karyopherin subunit alpha 6 [Source:HGNC Symbol	Acc:HGNC:6399]	NM_012316	blue	0.155951	0.00972443	-0.00923363	0.87907	-0.397819	7.95675e-12	0.268686	6.47003e-06	0.186295	0.0019563	0.0663137	0.27401	0.468559	2.329e-16	-0.31391	1.11362e-07	0.417301	5.69974e-13	0.0186709	0.758332	-0.176304	0.00341175	-0.187561	0.0018195	-0.230013	0.000122226	0.255555	1.85084e-05	-0.00297585	0.960892	-0.369998	2.57631e-10	0.110449	0.0679276	-0.189717	0.00160654	0.515743	5.04642e-20	0.0818901	0.176505	0.281941
ENSG00000026025	VIM	VIM	7431	P08670	vimentin [Source:HGNC Symbol	Acc:HGNC:12692]	NM_003380	turquoise	0.550851	3.82196e-23	0.499822	1.00725e-18	-0.8645	3.07021e-83	0.640961	4.24393e-33	0.610157	2.46218e-29	-0.4888	7.31606e-18	0.685377	2.38195e-39	-0.615454	5.93597e-30	0.780661	1.82614e-57	-0.28765	1.28274e-06	-0.365405	4.43445e-10	-0.62319	7.08136e-31	-0.562126	3.1617e-24	0.423247	2.46271e-13	0.055884	0.356771	-0.371773	2.08362e-10	0.321129	5.44967e-08	0.0859316	0.156032	0.323688	4.21084e-08	0.141468	0.0191395	0.170076
ENSG00000026103	FAS	FAS	355	NA	Fas cell surface death receptor [Source:HGNC Symbol	Acc:HGNC:11920]	NM_000043	blue	0.432922	6.06589e-14	0.408969	1.79708e-12	-0.580868	4.04245e-26	0.329884	2.23275e-08	0.454028	2.43418e-15	-0.651178	1.91669e-34	0.399316	6.53658e-12	-0.42088	3.44621e-13	0.711537	1.39095e-43	-0.463838	5.05391e-16	-0.606531	6.41888e-29	-0.35938	8.92533e-10	-0.46149	7.39665e-16	0.401657	4.79731e-12	0.430022	9.27526e-14	-0.35376	1.69171e-09	0.117655	0.0517268	0.542239	2.40886e-22	0.0588448	0.331826	0.150799	0.0124522	-0.222918
ENSG00000026297	RNASET2	RNASET2	8635	O00584	ribonuclease T2 [Source:HGNC Symbol	Acc:HGNC:21686]	NM_003730	blue	0.00661517	0.913202	0.0237223	0.695846	-0.466243	3.41057e-16	0.119731	0.0477064	0.318676	6.96205e-08	-0.232208	0.000104754	0.293761	7.42056e-07	-0.160477	0.00777964	0.584008	1.89395e-26	-0.0248561	0.682082	-0.274173	4.10128e-06	-0.4712	1.50187e-16	-0.461508	7.37492e-16	0.355016	1.46798e-09	-0.11246	0.063036	-0.23145	0.000110504	0.288533	1.18613e-06	0.0467583	0.440783	0.142526	0.0182502	0.169621	0.00487285	0.0380013
ENSG00000026508	CD44	CD44	960	P16070	CD44 molecule (Indian blood group) [Source:HGNC Symbol	Acc:HGNC:1681]	NM_001001391	blue	-0.00078434	0.989689	-0.0694596	0.251841	-0.314831	1.01769e-07	0.155037	0.0101658	0.0650297	0.283429	-0.197854	0.000992262	0.252128	2.41295e-05	-0.184176	0.00220636	0.401218	5.08502e-12	0.160852	0.00763488	-0.13777	0.0225507	-0.351381	2.20921e-09	-0.308731	1.83832e-07	0.167647	0.00540113	-0.173601	0.00394681	-0.112178	0.0637048	-0.0575044	0.342977	0.166232	0.00581081	0.170853	0.00456716	0.0914384	0.131089	0.022939
ENSG00000026559	KCNG1	KCNG1	3755	Q9UIX4	potassium voltage-gated channel modifier subfamily G member 1 [Source:HGNC Symbol	Acc:HGNC:6248]	NM_002237	tan	-0.459591	1.00424e-15	-0.415492	7.33345e-13	0.548069	6.96789e-23	-0.332343	1.72886e-08	-0.456469	1.65389e-15	0.368739	2.99249e-10	-0.373482	1.69662e-10	0.653211	1.0202e-34	-0.500676	8.61208e-19	0.330349	2.12767e-08	0.279821	2.53851e-06	0.23708	7.3987e-05	0.338872	8.67174e-09	-0.327643	2.81327e-08	-0.274651	3.93953e-06	0.3126	1.26525e-07	-0.241719	5.27745e-05	-0.155529	0.00992586	-0.133614	0.0269999	-0.0823398	0.174132	-0.101754
ENSG00000026652	AGPAT4	AGPAT4	56895	Q9NRZ5	1-acylglycerol-3-phosphate O-acyltransferase 4 [Source:HGNC Symbol	Acc:HGNC:20885]	NM_020133	grey	-0.012892	0.831769	-0.0144035	0.812391	0.0495396	0.414055	0.0465173	0.443145	-0.11199	0.0641522	0.060149	0.321203	-0.099001	0.101989	-0.17717	0.00325485	-0.136086	0.0242703	0.068558	0.258064	0.173601	0.00394671	0.268643	6.49258e-06	-0.0332873	0.583255	-0.0761406	0.208966	0.0672551	0.267241	-0.0956048	0.114353	-0.147566	0.0144898	-0.0770667	0.203465	-0.080333	0.184902	0.0934093	0.122951	0.1621
ENSG00000026751	SLAMF7	SLAMF7	57823	Q9NQ25	SLAM family member 7 [Source:HGNC Symbol	Acc:HGNC:21394]	NM_021181	grey	0.0589438	0.331011	0.312233	1.31119e-07	0.166452	0.0057454	-0.170501	0.00465266	-0.206763	0.000572788	0.180433	0.00272041	-0.153118	0.0111506	-0.0908246	0.133707	-0.258302	1.49231e-05	-0.119197	0.0487155	0.110049	0.0689359	0.487448	9.286e-18	0.439723	2.20501e-14	-0.229214	0.000129241	0.388435	2.66753e-11	-0.0902938	0.136003	-0.188325	0.00174122	-0.0691659	0.253856	-0.399016	6.80027e-12	-0.0689064	0.255647	-0.119574
ENSG00000026950	BTN3A1	BTN3A1	11119	O00481	butyrophilin subfamily 3 member A1 [Source:HGNC Symbol	Acc:HGNC:1138]	NM_194441	black	0.143199	0.0177032	0.181921	0.00250429	-0.103334	0.0877789	-0.298429	4.84301e-07	-0.0456879	0.451327	0.116718	0.0536322	0.0567064	0.349726	-0.285781	1.51254e-06	0.19703	0.00104283	-0.314231	1.07919e-07	-0.0926967	0.125847	0.447549	6.68968e-15	-0.00367392	0.951728	0.119837	0.047509	0.815072	1.96927e-66	-0.564675	1.77607e-24	0.0643905	0.288198	-0.109628	0.0700106	-0.452176	3.25652e-15	0.0675805	0.264929	0.0241726
ENSG00000027001	MIPEP	MIPEP	4285	Q99797	mitochondrial intermediate peptidase [Source:HGNC Symbol	Acc:HGNC:7104]	NM_005932	turquoise	-0.578727	6.74748e-26	-0.526198	6.4768e-21	0.881215	1.69885e-90	-0.475288	7.56052e-17	-0.637968	1.02859e-32	0.577028	1.01033e-25	-0.616865	4.04569e-30	0.720878	3.27271e-45	-0.827209	4.69821e-70	0.397353	8.45644e-12	0.451125	3.83914e-15	0.472934	1.12385e-16	0.719064	6.86e-45	-0.495241	2.31638e-18	-0.329944	2.21898e-08	0.429803	9.57612e-14	-0.340766	7.07751e-09	-0.160646	0.007714	-0.187905	0.00178392	-0.160689	0.00769748	-0.167053
ENSG00000027075	PRKCH	PRKCH	5583	P24723	protein kinase C eta [Source:HGNC Symbol	Acc:HGNC:9403]	NM_006255	turquoise	-0.625978	3.24269e-31	-0.641809	3.29661e-33	0.837059	3.29415e-73	-0.801471	1.11905e-62	-0.76098	4.91334e-53	0.751345	5.09195e-51	-0.571639	3.58159e-25	0.39525	1.11221e-11	-0.724741	6.63531e-46	0.382924	5.33346e-11	0.562008	3.24675e-24	0.873937	3.28775e-87	0.496993	1.68716e-18	-0.375509	1.32749e-10	0.0575336	0.342731	0.0714084	0.238749	-0.222651	0.000202866	-0.393828	1.33712e-11	-0.39078	1.97851e-11	-0.115167	0.0569141	0.0914984
ENSG00000027644	INSRR	INSRR	3645	P14616	insulin receptor related receptor [Source:HGNC Symbol	Acc:HGNC:6093]	NM_014215	grey	-0.242323	5.04782e-05	-0.213192	0.000379766	0.165918	0.0059056	-0.14817	0.0140882	-0.190661	0.00152067	0.15606	0.00967251	-0.0926704	0.125955	0.0897558	0.138361	-0.0765292	0.206645	0.134242	0.026283	0.0214851	0.723296	0.124564	0.0393499	0.0363021	0.549601	0.0434435	0.473887	-0.0438515	0.469741	-0.0330901	0.58549	0.0333883	0.582112	-0.0689113	0.255613	-0.0715896	0.237556	0.0111243	0.854559	-0.0246394
ENSG00000027697	IFNGR1	IFNGR1	3459	P15260	interferon gamma receptor 1 [Source:HGNC Symbol	Acc:HGNC:5439]	NM_000416	blue	0.553018	2.38468e-23	0.519079	2.64087e-20	-0.779508	3.41673e-57	0.511965	1.04158e-19	0.790772	6.35347e-60	-0.835339	1.21207e-72	0.511194	1.20619e-19	-0.534412	1.22697e-21	0.81337	6.03514e-66	-0.517399	3.66228e-20	-0.58334	2.22724e-26	-0.658295	2.0626e-35	-0.615551	5.78322e-30	0.47219	1.27302e-16	0.146262	0.0153914	-0.220028	0.000242036	0.213154	0.000380695	0.596651	8.22029e-28	0.179754	0.00282451	0.147533	0.0145119	-0.0955944
ENSG00000027847	B4GALT7	B4GALT7	11285	Q9UBV7	beta-1,4-galactosyltransferase 7 [Source:HGNC Symbol	Acc:HGNC:930]	NM_007255	blue	-0.438368	2.7025e-14	-0.4301	9.17041e-14	0.714505	4.29594e-44	-0.485521	1.30188e-17	-0.58668	9.87199e-27	0.665019	2.37239e-36	-0.551212	3.53434e-23	0.51902	2.67167e-20	-0.781899	9.2812e-58	0.367384	3.51305e-10	0.587888	7.33778e-27	0.567408	9.51638e-25	0.48382	1.75129e-17	-0.398434	7.34018e-12	-0.170754	0.00459107	0.378004	9.79319e-11	-0.141167	0.0193995	-0.548502	6.34834e-23	-0.105949	0.0800014	-0.164326	0.00640693	0.146805
ENSG00000027869	SH2D2A	SH2D2A	9047	Q9NP31	SH2 domain containing 2A [Source:HGNC Symbol	Acc:HGNC:10821]	NM_001161442	turquoise	-0.466218	3.42457e-16	-0.473407	1.03794e-16	0.620621	1.44421e-30	-0.733308	1.74592e-47	-0.689013	6.53721e-40	0.721364	2.68181e-45	-0.414786	8.0888e-13	0.139133	0.0212367	-0.556151	1.19849e-23	0.282165	2.07373e-06	0.47705	5.60814e-17	0.928125	9.76497e-119	0.340878	6.99262e-09	-0.269001	6.30458e-06	0.286063	1.47547e-06	-0.138349	0.0219838	-0.095596	0.114387	-0.491252	4.73607e-18	-0.427593	1.31965e-13	-0.0451215	0.456962	0.256162
ENSG00000028116	VRK2	VRK2	7444	Q86Y07	VRK serine/threonine kinase 2 [Source:HGNC Symbol	Acc:HGNC:12719]	NM_001288837	green	0.103123	0.0884315	0.141679	0.0189596	0.0662617	0.274388	-0.0372606	0.539105	-0.0185547	0.75979	-0.244733	4.2221e-05	-0.194871	0.00118658	-0.113908	0.0596957	-0.0589893	0.330638	-0.294837	6.72982e-07	0.0098407	0.871186	0.231039	0.000113741	0.0901464	0.136646	-0.0618007	0.30807	0.551871	3.06255e-23	-0.1201	0.0470207	-0.170049	0.0047646	0.49439	2.70074e-18	-0.313916	1.11297e-07	-0.0159528	0.792646	-0.202409
ENSG00000028137	TNFRSF1B	TNFRSF1B	7133	P20333	TNF receptor superfamily member 1B [Source:HGNC Symbol	Acc:HGNC:11917]	NM_001066	blue	0.204531	0.000658747	0.158294	0.00866961	-0.552281	2.80074e-23	0.0230735	0.703768	0.122964	0.0419677	-0.0244614	0.686862	0.380889	6.86542e-11	-0.520493	2.00296e-20	0.624809	4.50315e-31	-0.174865	0.00368768	-0.00448851	0.941043	-0.00464985	0.938928	-0.426694	1.50257e-13	0.333289	1.56597e-08	0.551269	3.49072e-23	-0.666653	1.39072e-36	0.304392	2.77692e-07	-0.21989	0.000244274	-0.0687203	0.256936	0.107401	0.075928	0.274405
ENSG00000028203	VEZT	VEZT	55591	Q9HBM0	vezatin, adherens junctions transmembrane protein [Source:HGNC Symbol	Acc:HGNC:18258]	NM_001352088	turquoise	-0.584895	1.52668e-26	-0.537592	6.3651e-22	0.935807	3.50191e-125	-0.539786	4.03129e-22	-0.685591	2.20856e-39	0.499218	1.12497e-18	-0.692195	2.07507e-40	0.652856	1.13906e-34	-0.881551	1.18294e-90	0.363758	5.37651e-10	0.5419	2.58716e-22	0.576164	1.23968e-25	0.711638	1.33682e-43	-0.542787	2.146e-22	-0.221518	0.000218988	0.432156	6.78933e-14	-0.428803	1.10748e-13	-0.0215644	0.722317	-0.293339	7.70972e-07	-0.152467	0.0115029	-0.23836
ENSG00000028277	POU2F2	POU2F2	5452	P09086	POU class 2 homeobox 2 [Source:HGNC Symbol	Acc:HGNC:9213]	NM_002698	salmon	-0.266354	7.82974e-06	-0.303127	3.12809e-07	0.224843	0.00017475	-0.201729	0.00078358	-0.348095	3.18278e-09	0.512212	9.93667e-20	-0.297028	5.50912e-07	0.261513	1.15675e-05	-0.29407	7.2152e-07	0.367899	3.30564e-10	0.711545	1.38657e-43	0.212358	0.00040084	0.287495	1.30045e-06	-0.271658	5.0605e-06	-0.0638354	0.292384	0.0220865	0.715881	-0.0851336	0.159926	-0.45697	1.52719e-15	-0.0837118	0.167043	-0.155182	0.0100942	0.213025
ENSG00000028310	BRD9	BRD9	65980	Q9H8M2	bromodomain containing 9 [Source:HGNC Symbol	Acc:HGNC:25818]	NM_001317951	green	-0.377176	1.08368e-10	-0.366549	3.87666e-10	0.477571	5.13209e-17	-0.43238	6.569e-14	-0.481119	2.79464e-17	0.60944	2.97818e-29	-0.401115	5.15496e-12	0.311833	1.36308e-07	-0.504428	4.3052e-19	0.352021	2.05656e-09	0.360647	7.7138e-10	0.450584	4.17728e-15	0.262978	1.02876e-05	-0.2759	3.54568e-06	-0.0773801	0.201628	0.074146	0.221175	-0.0390879	0.519376	-0.549519	5.09859e-23	-0.245239	4.06578e-05	-0.0570516	0.346796	0.271292
ENSG00000028528	SNX1	SNX1	6642	Q13596	sorting nexin 1 [Source:HGNC Symbol	Acc:HGNC:11172]	NM_001242933	blue	0.329609	2.29704e-08	0.174793	0.00370205	-0.727917	1.75082e-46	0.272253	4.81564e-06	0.54784	7.31903e-23	-0.328637	2.53961e-08	0.472166	1.278e-16	-0.478439	4.4262e-17	0.811251	2.39676e-65	-0.294888	6.69887e-07	-0.408327	1.96085e-12	-0.428087	1.22859e-13	-0.635575	2.07331e-32	0.494495	2.64989e-18	0.221359	0.000221344	-0.586367	1.06576e-26	0.31136	1.42707e-07	0.068203	0.260542	0.108671	0.0725073	0.196013	0.0011084	0.270169
ENSG00000028839	TBPL1	TBPL1	9519	P62380	TATA-box binding protein like 1 [Source:HGNC Symbol	Acc:HGNC:11589]	NM_004865	green	0.290215	1.02103e-06	0.242985	4.80702e-05	-0.266998	7.42913e-06	0.322155	4.91547e-08	0.264225	9.30464e-06	-0.610896	2.02199e-29	0.361864	6.70084e-10	-0.197865	0.000991627	0.382986	5.2924e-11	-0.270175	5.72236e-06	-0.48811	8.26356e-18	-0.303727	2.95641e-07	-0.201468	0.00079623	0.213102	0.000381982	0.0855368	0.157949	-0.0620383	0.306209	-0.133322	0.0273389	0.690645	3.63576e-40	0.319374	6.49462e-08	0.0570753	0.346596	-0.377333
ENSG00000029153	ARNTL2	ARNTL2	56938	Q8WYA1	aryl hydrocarbon receptor nuclear translocator like 2 [Source:HGNC Symbol	Acc:HGNC:18984]	NM_001248003	yellow	0.690757	3.49219e-40	0.837635	2.12267e-73	-0.481453	2.63844e-17	0.423189	2.48321e-13	0.341407	6.60455e-09	-0.442091	1.54184e-14	0.376482	1.17939e-10	-0.485035	1.41722e-17	0.322863	4.57679e-08	-0.464985	4.19092e-16	-0.327599	2.82597e-08	-0.171208	0.00448235	-0.0429544	0.478884	0.120438	0.0463983	0.462208	6.58524e-16	-0.225279	0.000169623	0.134686	0.0257853	0.224132	0.000183441	-0.133994	0.0265637	-0.0300368	0.620575	-0.161818
ENSG00000029363	BCLAF1	BCLAF1	9774	Q9NYF8	BCL2 associated transcription factor 1 [Source:HGNC Symbol	Acc:HGNC:16863]	NM_014739	turquoise	-0.577193	9.71623e-26	-0.593749	1.70995e-27	0.548288	6.64747e-23	-0.248901	3.08677e-05	-0.254211	2.05455e-05	0.0367116	0.545105	-0.40423	3.40527e-12	0.515938	4.85954e-20	-0.344136	4.91352e-09	0.335861	1.19443e-08	0.189459	0.00163072	-0.0558851	0.356761	0.318904	6.80577e-08	-0.269322	6.13987e-06	-0.591888	2.72391e-27	0.454983	2.09316e-15	-0.342692	5.74788e-09	0.463804	5.08169e-16	0.10064	0.0964129	-0.0374024	0.537562	-0.34944
ENSG00000029364	SLC39A9	SLC39A9	55334	Q9NUM3	solute carrier family 39 member 9 [Source:HGNC Symbol	Acc:HGNC:20182]	NM_001252150	grey	0.319221	6.59473e-08	0.383368	5.04622e-11	-0.414297	8.65502e-13	0.412379	1.12751e-12	0.255579	1.84732e-05	-0.281007	2.29223e-06	0.327922	2.73368e-08	-0.321554	5.22193e-08	0.357715	1.08008e-09	-0.0130435	0.829822	-0.14906	0.0135147	-0.385548	3.84105e-11	-0.0210773	0.72834	0.1117	0.0648503	-0.0386585	0.523979	-0.18746	0.0018301	-0.12332	0.0413732	0.233399	9.62834e-05	-0.0184113	0.76159	0.0161193	0.790533	-0.0735599
ENSG00000029534	ANK1	ANK1	286	P16157	ankyrin 1 [Source:HGNC Symbol	Acc:HGNC:492]	NM_020477	red	0.0914857	0.130889	-0.0444724	0.463469	-0.256323	1.74313e-05	0.414866	7.99908e-13	0.200333	0.000853573	-0.201404	0.000799385	0.407107	2.31292e-12	-0.0726344	0.230761	0.232351	0.000103701	0.131116	0.0300212	-0.121665	0.044201	-0.421976	2.95068e-13	-0.240326	5.84536e-05	0.11549	0.0562175	-0.417435	5.59427e-13	0.213356	0.000375742	0.0717265	0.236658	0.0132189	0.827569	0.941056	4.60697e-130	-0.0355667	0.557722	-0.0416165
ENSG00000029559	IBSP	IBSP	3381	P21815	integrin binding sialoprotein [Source:HGNC Symbol	Acc:HGNC:5341]	NM_004967	brown	0.245903	3.86888e-05	0.200453	0.00084735	-0.432882	6.10207e-14	0.254246	2.04895e-05	0.428331	1.18598e-13	-0.346292	3.88164e-09	0.296974	5.53633e-07	-0.326128	3.28553e-08	0.446482	7.88475e-15	-0.326224	3.25333e-08	-0.374331	1.5312e-10	-0.29974	4.28998e-07	-0.41416	8.8209e-13	0.721202	2.8657e-45	0.116175	0.0547629	-0.235924	8.04075e-05	0.459315	1.04986e-15	0.139744	0.0206694	0.131673	0.0293233	0.292194	8.54888e-07	0.11453
ENSG00000029639	TFB1M	TFB1M	51106	Q8WVM0	transcription factor B1, mitochondrial [Source:HGNC Symbol	Acc:HGNC:17037]	NM_001350501	turquoise	-0.514237	6.74386e-20	-0.441392	1.71414e-14	0.85433	2.77749e-79	-0.572327	3.05104e-25	-0.570177	5.02794e-25	0.420909	3.43222e-13	-0.657233	2.88759e-35	0.659922	1.22829e-35	-0.768897	9.17027e-55	0.207902	0.000533038	0.401624	4.81839e-12	0.549087	5.59684e-23	0.644705	1.38286e-33	-0.436399	3.62597e-14	-0.0822571	0.174567	0.3059	2.40789e-07	-0.375133	1.38958e-10	0.0220387	0.716469	-0.364432	4.96983e-10	-0.171869	0.0043282	-0.287228
ENSG00000029725	RABEP1	RABEP1	9135	Q15276	rabaptin, RAB GTPase binding effector protein 1 [Source:HGNC Symbol	Acc:HGNC:17677]	NM_001291581	turquoise	-0.474049	9.31831e-17	-0.46487	4.27032e-16	0.700312	1.03815e-41	-0.513177	8.26246e-20	-0.420342	3.71861e-13	0.226806	0.00015272	-0.555315	1.44113e-23	0.612288	1.39382e-29	-0.554581	1.6934e-23	0.161647	0.00733691	0.260126	1.29183e-05	0.360395	7.94121e-10	0.492397	3.86071e-18	-0.427025	1.4326e-13	-0.118394	0.0502649	0.297645	5.20536e-07	-0.400615	5.50768e-12	0.322015	4.98549e-08	-0.316073	9.00774e-08	-0.157801	0.00888232	-0.332017
ENSG00000029993	HMGB3	HMGB3	3149	O15347	high mobility group box 3 [Source:HGNC Symbol	Acc:HGNC:5004]	NM_001301231	yellow	0.689952	4.66626e-40	0.869605	2.38674e-85	-0.629484	1.2008e-31	0.683672	4.33934e-39	0.637479	1.18789e-32	-0.606634	6.24725e-29	0.48502	1.42089e-17	-0.374771	1.45195e-10	0.445055	9.81605e-15	-0.431512	7.46139e-14	-0.560983	4.08835e-24	-0.624575	4.80781e-31	-0.138388	0.0219461	0.218785	0.00026296	-0.0424589	0.483975	0.0241753	0.690335	0.177509	0.00319505	0.305529	2.494e-07	0.200667	0.000836299	0.0589054	0.331327	-0.214774
ENSG00000030066	NUP160	NUP160	23279	Q12769	nucleoporin 160 [Source:HGNC Symbol	Acc:HGNC:18017]	NM_015231	turquoise	-0.649068	3.66981e-34	-0.652909	1.12042e-34	0.820804	4.14711e-68	-0.715452	2.94299e-44	-0.673366	1.49588e-37	0.757309	2.95483e-52	-0.571625	3.59277e-25	0.596884	7.74862e-28	-0.67026	4.2278e-37	0.389443	2.34672e-11	0.518089	3.20313e-20	0.666317	1.55251e-36	0.674861	9.02922e-38	-0.396724	9.18124e-12	-0.00160286	0.97893	0.0860917	0.15526	-0.32099	5.52574e-08	-0.305404	2.52369e-07	-0.331833	1.82338e-08	-0.132463	0.028358	-0.0272841
ENSG00000030110	BAK1	BAK1	578	Q16611	BCL2 antagonist/killer 1 [Source:HGNC Symbol	Acc:HGNC:949]	NM_001188	yellow	0.473067	1.09898e-16	0.600693	2.92733e-28	-0.480565	3.07419e-17	0.052747	0.384447	0.299952	4.20665e-07	-0.198828	0.000935482	0.334837	1.33082e-08	-0.513505	7.76018e-20	0.42037	3.70391e-13	-0.508435	2.03324e-19	-0.340597	7.20733e-09	0.0827899	0.171782	-0.207594	0.000543532	0.234795	8.71751e-05	0.777979	7.79586e-57	-0.534631	1.17307e-21	0.244676	4.24014e-05	-0.0248829	0.681757	-0.315749	9.29928e-08	0.0275044	0.650345	0.0690755
ENSG00000030304	MUSK	MUSK	4593	O15146	muscle associated receptor tyrosine kinase [Source:HGNC Symbol	Acc:HGNC:7525]	NM_005592	brown	0.0966027	0.110605	0.0174843	0.773258	-0.259155	1.39516e-05	0.1876	0.00181547	0.211515	0.000423222	-0.143641	0.0173523	0.187041	0.00187461	-0.0818801	0.176557	0.281457	2.20477e-06	-0.06022	0.320631	-0.20194	0.00077343	-0.239751	6.0961e-05	-0.23214	0.000105255	0.472545	1.19948e-16	-0.0206568	0.733552	-0.124453	0.0395273	0.300255	4.08983e-07	0.0255139	0.674143	0.179711	0.00283125	0.175207	0.0036203	0.145474
ENSG00000030419	IKZF2	IKZF2	22807	Q9UKS7	IKAROS family zinc finger 2 [Source:HGNC Symbol	Acc:HGNC:13177]	NM_016260	turquoise	-0.618996	2.25898e-30	-0.620295	1.57984e-30	0.846323	2.25382e-76	-0.676765	4.72825e-38	-0.787287	4.62876e-59	0.61678	4.14019e-30	-0.578466	7.18034e-26	0.490084	5.82894e-18	-0.741259	5.24928e-49	0.540304	3.6171e-22	0.60544	8.54429e-29	0.743467	1.93832e-49	0.550513	4.11226e-23	-0.487072	9.9213e-18	-0.0469741	0.438675	0.185295	0.00207088	-0.371081	2.26366e-10	-0.20393	0.000683873	-0.328826	2.49073e-08	-0.164713	0.00628171	-0.0239967
ENSG00000030582	GRN	GRN	2896	P28799	granulin precursor [Source:HGNC Symbol	Acc:HGNC:4601]	NM_002087	blue	0.535121	1.06059e-21	0.495734	2.11937e-18	-0.727852	1.79959e-46	0.341946	6.23166e-09	0.406959	2.35966e-12	-0.222494	0.000205031	0.537388	6.64021e-22	-0.69336	1.3584e-40	0.695091	7.21112e-41	-0.423638	2.32929e-13	-0.229917	0.000123046	-0.145496	0.0159429	-0.379742	7.90968e-11	0.374489	1.50236e-10	0.649509	3.20503e-34	-0.726282	3.48445e-46	0.295148	6.54169e-07	-0.0496701	0.412824	-0.08403	0.16543	0.0900904	0.13689	0.268388
ENSG00000031003	FAM13B	FAM13B	51306	Q9NYF5	family with sequence similarity 13 member B [Source:HGNC Symbol	Acc:HGNC:1335]	NM_016603	blue	-0.0921937	0.127923	-0.265248	8.5657e-06	-0.0432472	0.475889	0.0487519	0.421526	0.17559	0.00354624	-0.30322	3.1008e-07	0.133338	0.0273203	0.0904728	0.135225	0.27951	2.60709e-06	-0.0194211	0.748941	-0.359644	8.65829e-10	-0.287355	1.31666e-06	-0.174472	0.0037665	0.148485	0.0138828	-0.228907	0.00013203	-0.033938	0.575912	-0.154787	0.0102892	0.522316	1.3994e-20	0.232571	0.000102103	0.123423	0.0412022	-0.204435
ENSG00000031081	ARHGAP31	ARHGAP31	57514	Q2M1Z3	Rho GTPase activating protein 31 [Source:HGNC Symbol	Acc:HGNC:29216]	NM_020754	grey60	-0.0834413	0.168423	-0.133024	0.0276893	0.0178481	0.768673	-0.124076	0.0401337	-0.164911	0.00621825	0.32355	4.26987e-08	-0.135715	0.0246649	-0.128719	0.0331874	-0.0606423	0.317242	0.149481	0.0132504	0.590648	3.7096e-27	0.226169	0.000159569	0.1507	0.0125108	-0.144694	0.0165391	0.223536	0.000191038	-0.24637	3.73569e-05	-0.110194	0.0685692	-0.27598	3.52161e-06	-0.198478	0.000955518	-0.091302	0.131668	0.238351
ENSG00000031691	CENPQ	CENPQ	55166	Q7L2Z9	centromere protein Q [Source:HGNC Symbol	Acc:HGNC:21347]	NM_018132	turquoise	-0.154853	0.0102567	-0.0106998	0.860051	0.404555	3.26038e-12	0.069742	0.249914	-0.110813	0.0670202	-0.241582	5.33085e-05	-0.427151	1.40671e-13	0.357818	1.06747e-09	-0.437489	3.08235e-14	0.0339464	0.575816	0.0480123	0.428613	-0.0742804	0.220337	0.355203	1.43726e-09	-0.338762	8.77391e-09	-0.303903	2.90795e-07	0.600708	2.91645e-28	-0.299705	4.30413e-07	0.583293	2.25243e-26	-0.0610516	0.313981	-0.161829	0.00726998	-0.506144
ENSG00000031698	SARS	SARS	6301	P49591	seryl-tRNA synthetase [Source:HGNC Symbol	Acc:HGNC:10537]	NM_006513	magenta	-0.444528	1.06396e-14	-0.482376	2.24936e-17	0.455115	2.05008e-15	-0.41437	8.56747e-13	-0.457273	1.45525e-15	0.685736	2.09813e-39	-0.268447	6.5981e-06	0.226699	0.00015385	-0.441714	1.63252e-14	0.365236	4.52338e-10	0.451206	3.79084e-15	0.432031	6.91414e-14	0.395725	1.04569e-11	-0.286936	1.36621e-06	-0.154818	0.0102737	0.05494	0.364965	-0.0693679	0.252469	-0.477007	5.64932e-17	0.0239921	0.692562	-0.0907617	0.133978	0.235474
ENSG00000031823	RANBP3	RANBP3	8498	Q9H6Z4	RAN binding protein 3 [Source:HGNC Symbol	Acc:HGNC:9850]	NM_003624	grey	-0.144205	0.0169127	-0.221903	0.000213385	-0.0499523	0.410172	-0.428291	1.19281e-13	-0.158462	0.00859768	0.410949	1.37188e-12	-0.0338866	0.57649	-0.0765593	0.206466	0.136373	0.02397	0.0357626	0.555553	0.0908086	0.133776	0.293822	7.37956e-07	-0.178274	0.00306415	0.149293	0.0133674	0.354106	1.6269e-09	-0.5467	9.34342e-23	0.0841557	0.164796	-0.475446	7.3612e-17	-0.356952	1.17835e-09	0.0829947	0.170721	0.365716
ENSG00000032219	ARID4A	ARID4A	5926	P29374	AT-rich interaction domain 4A [Source:HGNC Symbol	Acc:HGNC:9885]	NM_002892	green	0.0576594	0.341675	0.0669451	0.269458	-0.298659	4.74108e-07	0.205465	0.000621442	0.376508	1.17565e-10	-0.657392	2.74577e-35	0.152718	0.011366	-0.117034	0.0529826	0.49296	3.49117e-18	-0.230909	0.000114787	-0.461419	7.48156e-16	-0.53802	5.82437e-22	-0.351313	2.22605e-09	0.237491	7.18277e-05	-0.130027	0.0314259	-0.00333349	0.956197	0.106582	0.0782045	0.799605	3.47616e-62	0.11831	0.0504296	0.124482	0.0394812	-0.336735
ENSG00000032389	EIPR1	EIPR1	7260	NA	EARP complex and GARP complex interacting protein 1 [Source:HGNC Symbol	Acc:HGNC:12383]	NM_001330530	blue	-0.113106	0.0615283	-0.0570154	0.347103	0.375704	1.29648e-10	-0.378748	8.93876e-11	-0.421569	3.1258e-13	0.49303	3.44746e-18	-0.312475	1.28082e-07	0.172307	0.0042288	-0.383595	4.90489e-11	0.0882934	0.144928	0.214544	0.000347786	0.547782	7.41044e-23	0.414837	8.03127e-13	-0.202606	0.000742333	0.329369	2.35492e-08	-0.263026	1.02479e-05	-0.19554	0.00114023	-0.364213	5.09853e-10	-0.503811	4.828e-19	-0.03494	0.564689	0.0208182
ENSG00000032444	PNPLA6	PNPLA6	10908	Q8IY17	patatin like phospholipase domain containing 6 [Source:HGNC Symbol	Acc:HGNC:16268]	NM_006702	turquoise	0.263449	9.90461e-06	0.191423	0.00145446	-0.589458	4.98209e-27	0.248315	3.22678e-05	0.228097	0.000139675	-0.109951	0.0691844	0.484672	1.50976e-17	-0.477937	4.82141e-17	0.527066	5.44374e-21	0.122414	0.0429016	-0.0901677	0.136553	-0.247486	3.43524e-05	-0.463017	5.77584e-16	0.294299	7.06731e-07	0.113309	0.0610612	-0.3628	6.01113e-10	0.286327	1.4416e-06	-0.19317	0.00131247	0.265195	8.60211e-06	0.143838	0.0171974	0.369931
ENSG00000032742	IFT88	IFT88	8100	Q13099	intraflagellar transport 88 [Source:HGNC Symbol	Acc:HGNC:20606]	NM_001353568	grey	-0.339413	8.1835e-09	-0.39564	1.05734e-11	0.411268	1.31321e-12	-0.179151	0.00291997	-0.303223	3.10004e-07	0.0519883	0.391331	-0.23323	9.74443e-05	0.412853	1.05641e-12	-0.288275	1.21358e-06	0.342778	5.69496e-09	0.146493	0.0152278	0.0209296	0.730169	0.199896	0.000876657	-0.230235	0.000120337	-0.449247	5.14314e-15	0.312109	1.3271e-07	-0.251731	2.48757e-05	0.236856	7.51936e-05	0.069784	0.249628	-0.0892822	0.140462	-0.23636
ENSG00000033011	ALG1	ALG1	56052	Q9BT22	ALG1 chitobiosyldiphosphodolichol beta-mannosyltransferase [Source:HGNC Symbol	Acc:HGNC:18294]	NM_019109	blue	-0.299348	4.44861e-07	-0.124921	0.0387853	0.649939	2.80833e-34	-0.503675	4.95136e-19	-0.534595	1.18174e-21	0.679649	1.75773e-38	-0.485379	1.33467e-17	0.391246	1.86405e-11	-0.756929	3.55063e-52	0.215144	0.000334401	0.532466	1.82724e-21	0.659422	1.44086e-35	0.709835	2.71038e-43	-0.449579	4.88446e-15	0.0697978	0.249534	0.203548	0.000700263	-0.103836	0.0862392	-0.484544	1.54376e-17	-0.444727	1.03204e-14	-0.180304	0.00273983	0.0154004
ENSG00000033030	ZCCHC8	ZCCHC8	55596	Q6NZY4	zinc finger CCHC-type containing 8 [Source:HGNC Symbol	Acc:HGNC:25265]	NM_001350938	turquoise	-0.617473	3.42739e-30	-0.688185	8.78878e-40	0.697641	2.81261e-41	-0.44013	2.07389e-14	-0.537962	5.89523e-22	0.461403	7.50132e-16	-0.602852	1.67618e-28	0.525952	6.80185e-21	-0.57627	1.20897e-25	0.444667	1.04161e-14	0.459968	9.45211e-16	0.356077	1.3017e-09	0.453549	2.62509e-15	-0.349766	2.64479e-09	-0.330823	2.02543e-08	0.244642	4.25092e-05	-0.348412	3.07313e-09	-0.0115335	0.849272	-0.156424	0.00950248	-0.0514831	0.395957	-0.0157757
ENSG00000033050	ABCF2	ABCF2	10061	Q9UG63	ATP binding cassette subfamily F member 2 [Source:HGNC Symbol	Acc:HGNC:71]	NM_007189	turquoise	-0.508017	2.19969e-19	-0.434481	4.8195e-14	0.726698	2.92702e-46	-0.544531	1.48357e-22	-0.559836	5.28583e-24	0.693417	1.33054e-40	-0.556521	1.10432e-23	0.538488	5.28387e-22	-0.739207	1.31278e-48	0.35167	2.13909e-09	0.552865	2.46587e-23	0.52022	2.11287e-20	0.623801	5.97115e-31	-0.452515	3.0881e-15	-0.169825	0.00482113	0.301436	3.66436e-07	-0.0695926	0.250932	-0.401602	4.83256e-12	-0.269	6.3046e-06	-0.180472	0.00271448	-0.000292583
ENSG00000033100	CHPF2	CHPF2	54480	NA	chondroitin polymerizing factor 2 [Source:HGNC Symbol	Acc:HGNC:29270]	NM_001284295	blue	0.58332	2.23799e-26	0.594987	1.25207e-27	-0.860578	1.12219e-81	0.323495	4.29376e-08	0.618915	2.30965e-30	-0.425922	1.67922e-13	0.599131	4.37024e-28	-0.609198	3.17595e-29	0.838066	1.526e-73	-0.491295	4.70021e-18	-0.553426	2.18116e-23	-0.398016	7.75376e-12	-0.630891	8.03e-32	0.506849	2.73927e-19	0.433208	5.81607e-14	-0.56506	1.62706e-24	0.445031	9.85214e-15	-0.012328	0.839026	2.47551e-06	0.999967	0.153022	0.011202	0.207218
ENSG00000033122	LRRC7	LRRC7	57554	NA	leucine rich repeat containing 7 [Source:HGNC Symbol	Acc:HGNC:18531]	NM_001366838	turquoise	-0.164972	0.00619887	-0.279952	2.51014e-06	0.38612	3.57421e-11	-0.156165	0.00962357	-0.199997	0.000871248	0.172833	0.00411207	-0.270331	5.64903e-06	0.368197	3.19075e-10	-0.358751	9.59402e-10	0.185559	0.00204002	0.0935607	0.122342	0.08713	0.15032	0.186949	0.00188446	-0.102266	0.0911228	-0.252613	2.32448e-05	0.297339	5.35415e-07	-0.0557116	0.358258	-0.0410422	0.498693	0.00526426	0.930877	-0.0654321	0.280455	0.00334139
ENSG00000033170	FUT8	FUT8	2530	Q9BYC5	fucosyltransferase 8 [Source:HGNC Symbol	Acc:HGNC:4019]	NM_178155	turquoise	-0.294378	7.01665e-07	-0.166444	0.00574781	0.684935	2.78317e-39	-0.389074	2.4596e-11	-0.431091	7.93565e-14	0.334407	1.39243e-08	-0.358631	9.72679e-10	0.65592	4.36875e-35	-0.671743	2.578e-37	0.177778	0.00314849	0.164427	0.00637405	0.295793	6.16792e-07	0.660334	1.07695e-35	-0.390687	2.00229e-11	-0.26387	9.57482e-06	0.428732	1.11906e-13	-0.265981	8.07056e-06	-0.0141371	0.815798	-0.182606	0.00241012	-0.173208	0.00403047	-0.39044
ENSG00000033178	UBA6	UBA6	55236	A0AVT1	ubiquitin like modifier activating enzyme 6 [Source:HGNC Symbol	Acc:HGNC:25581]	NM_018227	green	-0.0900127	0.137231	-0.0857038	0.157136	0.231605	0.0001093	-0.136639	0.0236939	-0.179349	0.00288842	-0.170028	0.00476996	-0.180352	0.00273269	0.0610339	0.314122	-0.0838453	0.166365	-0.0355931	0.55743	-0.0997852	0.0992903	0.130776	0.0304543	0.240719	5.67952e-05	-0.0312161	0.606916	0.154529	0.0104187	-0.0538213	0.374825	-0.225242	0.000170047	0.624298	5.19613e-31	-0.228294	0.000137778	0.0236286	0.696989	-0.335867
ENSG00000033327	GAB2	GAB2	9846	Q9UQC2	GRB2 associated binding protein 2 [Source:HGNC Symbol	Acc:HGNC:14458]	NM_012296	blue	0.480356	3.18662e-17	0.396113	9.94127e-12	-0.83481	1.80397e-72	0.384027	4.64765e-11	0.580147	4.80492e-26	-0.478298	4.53389e-17	0.595023	1.24097e-27	-0.601977	2.1021e-28	0.919865	1.4614e-112	-0.433691	5.41601e-14	-0.471708	1.37979e-16	-0.458714	1.15596e-15	-0.650829	2.13493e-34	0.537206	6.89521e-22	0.371927	2.04555e-10	-0.591008	3.39171e-27	0.307166	2.13473e-07	0.116887	0.053285	0.17211	0.0042732	0.198155	0.000974401	0.105397
ENSG00000033627	ATP6V0A1	ATP6V0A1	535	Q93050	ATPase H+ transporting V0 subunit a1 [Source:HGNC Symbol	Acc:HGNC:865]	NM_005177	blue	0.614353	7.9969e-30	0.508374	2.05676e-19	-0.829275	1.06431e-70	0.496935	1.70506e-18	0.544223	1.58374e-22	-0.488961	7.1115e-18	0.573586	2.2733e-25	-0.535556	9.69843e-22	0.836951	3.57687e-73	-0.384111	4.59868e-11	-0.458644	1.16894e-15	-0.507492	2.42824e-19	-0.569096	6.45507e-25	0.470618	1.655e-16	0.345131	4.40797e-09	-0.54141	2.868e-22	0.290844	9.65161e-07	0.106132	0.0794768	0.137157	0.0231643	0.149772	0.0130702	0.0983566
ENSG00000033800	PIAS1	PIAS1	8554	O75925	protein inhibitor of activated STAT 1 [Source:HGNC Symbol	Acc:HGNC:2752]	NM_016166	blue	0.453543	2.62754e-15	0.3647	4.81621e-10	-0.724581	7.09393e-46	0.426696	1.50207e-13	0.641271	3.86972e-33	-0.714545	4.22833e-44	0.502974	5.63765e-19	-0.473942	9.48749e-17	0.877053	1.36591e-88	-0.490546	5.36971e-18	-0.586857	9.45334e-27	-0.564058	2.04303e-24	-0.587302	8.47463e-27	0.504107	4.56915e-19	0.263875	9.57094e-06	-0.436108	3.78659e-14	0.14702	0.0148615	0.543081	2.01679e-22	0.165177	0.00613437	0.181602	0.00254926	-0.153843
ENSG00000033867	SLC4A7	SLC4A7	9497	Q9Y6M7	solute carrier family 4 member 7 [Source:HGNC Symbol	Acc:HGNC:11033]	NM_003615	turquoise	-0.72242	1.73698e-45	-0.700853	8.47133e-42	0.940905	6.45216e-130	-0.648467	4.41105e-34	-0.728957	1.12714e-46	0.571236	3.933e-25	-0.659804	1.27568e-35	0.634583	2.76728e-32	-0.834054	3.17718e-72	0.515874	4.92028e-20	0.572478	2.94532e-25	0.58984	4.5323e-27	0.598886	4.65241e-28	-0.509268	1.73767e-19	-0.348451	3.05972e-09	0.451823	3.44192e-15	-0.370198	2.5157e-10	-0.108552	0.0728213	-0.195584	0.00113723	-0.122003	0.0436096	-0.172944
ENSG00000034053	APBA2	APBA2	321	Q99767	amyloid beta precursor protein binding family A member 2 [Source:HGNC Symbol	Acc:HGNC:579]	NM_001353790	turquoise	-0.53291	1.66904e-21	-0.495584	2.17734e-18	0.709492	3.09834e-43	-0.66155	7.29139e-36	-0.532528	1.80431e-21	0.611764	1.60337e-29	-0.441107	1.78957e-14	0.383911	4.71515e-11	-0.621109	1.262e-30	0.277698	3.04391e-06	0.379371	8.2798e-11	0.646806	7.32054e-34	0.413097	1.0214e-12	-0.307006	2.16764e-07	-0.0523117	0.388388	0.169797	0.00482805	-0.105286	0.0819194	-0.335898	1.18984e-08	-0.309054	1.78217e-07	-0.113269	0.061152	0.0370941
ENSG00000034152	MAP2K3	MAP2K3	5606	P46734	mitogen-activated protein kinase kinase 3 [Source:HGNC Symbol	Acc:HGNC:6843]	NM_145109	red	0.216752	0.000300872	0.0985454	0.103583	-0.526549	6.0374e-21	0.449618	4.85532e-15	0.393162	1.45714e-11	-0.359527	8.77602e-10	0.571289	3.8853e-25	-0.282672	1.98446e-06	0.527318	5.17566e-21	-0.0352849	0.56085	-0.320148	6.01186e-08	-0.531061	2.43185e-21	-0.491905	4.21538e-18	0.28814	1.22822e-06	-0.272592	4.6816e-06	-0.0168718	0.780996	0.168009	0.00530061	0.0540043	0.373201	0.875758	5.17415e-88	0.0580387	0.338503	0.0601717
ENSG00000034239	EFCAB1	EFCAB1	79645	Q9HAE3	EF-hand calcium binding domain 1 [Source:HGNC Symbol	Acc:HGNC:25678]	NM_024593	yellow	-0.462052	6.75327e-16	-0.494186	2.80133e-18	0.294104	7.19293e-07	-0.179648	0.00284112	-0.229879	0.000123372	0.205153	0.000633661	-0.237643	7.10437e-05	0.30356	3.00321e-07	-0.183562	0.00228418	0.372919	1.8158e-10	0.26544	8.43323e-06	-0.000510194	0.993293	0.0657527	0.278099	-0.0890035	0.14171	-0.446059	8.41432e-15	0.233088	9.84276e-05	-0.101029	0.0951255	-0.0648996	0.284396	0.181116	0.00261914	-0.0253774	0.675788	-0.0566771
ENSG00000034510	TMSB10	TMSB10	9168	P63313	thymosin beta 10 [Source:HGNC Symbol	Acc:HGNC:11879]	NM_021103	grey	0.385821	3.71114e-11	0.494141	2.82414e-18	-0.304386	2.77857e-07	0.171579	0.00439525	0.123998	0.0402601	-0.225452	0.000167622	0.103991	0.0857699	-0.396672	9.24368e-12	0.112486	0.0629757	-0.288642	1.17464e-06	-0.0239694	0.692837	0.0587075	0.332957	-0.177606	0.00317824	0.0884225	0.144339	0.50925	1.74363e-19	0.0310417	0.608927	0.19762	0.00100637	-0.0661164	0.275443	-0.103209	0.0881644	-0.0454626	0.453564	0.0417322
ENSG00000034533	ASTE1	ASTE1	28990	NA	asteroid homolog 1 [Source:HGNC Symbol	Acc:HGNC:25021]	NM_001288950	turquoise	-0.521554	1.62628e-20	-0.499712	1.02783e-18	0.691719	2.46589e-40	-0.423995	2.21341e-13	-0.405283	2.95685e-12	0.130664	0.0305978	-0.555848	1.28122e-23	0.505965	3.23211e-19	-0.58276	2.56267e-26	0.261632	1.14584e-05	0.269201	6.20119e-06	0.299508	4.38324e-07	0.370632	2.38852e-10	-0.367489	3.46966e-10	-0.288826	1.15562e-06	0.462982	5.80792e-16	-0.518407	3.01079e-20	0.314833	1.01741e-07	-0.175708	0.00352374	-0.103763	0.0864638	-0.298223
ENSG00000034677	RNF19A	RNF19A	25897	Q9NV58	ring finger protein 19A, RBR E3 ubiquitin protein ligase [Source:HGNC Symbol	Acc:HGNC:13432]	NM_015435	green	0.230469	0.000118383	0.211644	0.000419724	-0.136674	0.0236574	0.145379	0.016029	0.265098	8.67048e-06	-0.560042	5.04786e-24	0.0531626	0.380707	-0.0718622	0.23577	0.263458	9.89748e-06	-0.395325	1.10145e-11	-0.487536	9.14382e-18	-0.150538	0.0126068	-0.159077	0.00834039	0.121803	0.0439583	0.182121	0.00247645	-0.0550275	0.3642	-0.0724635	0.231863	0.720323	4.10728e-45	0.115828	0.0554944	0.0886212	0.143436	-0.394567
ENSG00000034693	PEX3	PEX3	8504	P56589	peroxisomal biogenesis factor 3 [Source:HGNC Symbol	Acc:HGNC:8858]	NM_003630	turquoise	-0.581361	3.59081e-26	-0.536939	7.28808e-22	0.918254	1.95822e-111	-0.518872	2.75011e-20	-0.62926	1.27976e-31	0.393043	1.4797e-11	-0.697807	2.6443e-41	0.655605	4.82439e-35	-0.840376	2.55677e-74	0.331273	1.93286e-08	0.432134	6.81127e-14	0.515599	5.18789e-20	0.621565	1.11227e-30	-0.496298	1.91377e-18	-0.21733	0.000289609	0.501377	7.57073e-19	-0.410063	1.54844e-12	0.0935577	0.122354	-0.28604	1.47853e-06	-0.168085	0.00527976	-0.262506
ENSG00000034713	GABARAPL2	GABARAPL2	11345	P60520	GABA type A receptor associated protein like 2 [Source:HGNC Symbol	Acc:HGNC:13291]	NM_007285	red	0.363619	5.46484e-10	0.229296	0.000128496	-0.559873	5.24271e-24	0.623477	6.53582e-31	0.493466	3.18803e-18	-0.59548	1.10566e-27	0.547041	8.68659e-23	-0.285822	1.50712e-06	0.531554	2.20018e-21	-0.105324	0.0818082	-0.432804	6.17205e-14	-0.693221	1.42881e-40	-0.547342	8.14441e-23	0.334221	1.41997e-08	-0.342678	5.75702e-09	0.159034	0.00835828	0.219665	0.00024798	0.255651	1.83709e-05	0.888834	3.54447e-94	0.0990425	0.101845	-0.0272879
ENSG00000034971	MYOC	MYOC	4653	Q99972	myocilin [Source:HGNC Symbol	Acc:HGNC:7610]	NM_000261	grey	0.296851	5.59922e-07	0.298138	4.97435e-07	-0.385658	3.78832e-11	0.444907	1.00412e-14	0.436845	3.39334e-14	-0.300395	4.03711e-07	0.269638	5.98189e-06	-0.22261	0.000203427	0.3234	4.3352e-08	-0.195523	0.00114139	-0.308137	1.94581e-07	-0.366065	4.10376e-10	-0.177171	0.0032546	0.382941	5.32183e-11	-0.0343878	0.57086	-0.0900621	0.137014	0.23062	0.000117141	0.113149	0.0614285	0.28263	1.99174e-06	0.158941	0.00839654	-0.00327276
ENSG00000035115	SH3YL1	SH3YL1	26751	Q96HL8	SH3 and SYLF domain containing 1 [Source:HGNC Symbol	Acc:HGNC:29546]	NM_001159597	turquoise	-0.663407	4.00501e-36	-0.672111	2.27943e-37	0.941412	2.07144e-130	-0.568698	7.07589e-25	-0.708324	4.88069e-43	0.551437	3.3654e-23	-0.701686	6.18929e-42	0.700202	1.08197e-41	-0.865167	1.6457e-83	0.459356	1.04283e-15	0.560133	4.94584e-24	0.519946	2.22967e-20	0.554094	1.88424e-23	-0.477653	5.06105e-17	-0.33992	7.75094e-09	0.484921	1.44559e-17	-0.285115	1.60355e-06	-0.148683	0.0137548	-0.222273	0.000208117	-0.168276	0.00522761	-0.119357
ENSG00000035141	FAM136A	FAM136A	84908	Q96C01	family with sequence similarity 136 member A [Source:HGNC Symbol	Acc:HGNC:25911]	NM_032822	blue	-0.017088	0.778262	0.222899	0.00019948	0.403166	3.92554e-12	0.00373748	0.950894	-0.120912	0.0455384	0.0413379	0.495601	-0.382157	5.86722e-11	0.355362	1.4116e-09	-0.578188	7.67032e-26	0.0437439	0.470833	0.161886	0.00724912	0.0750122	0.215812	0.583026	2.40265e-26	-0.398462	7.31333e-12	-0.257424	1.59905e-05	0.629515	1.19029e-31	-0.220108	0.000240737	0.110322	0.0682475	-0.158225	0.00869914	-0.17693	0.00329755	-0.342464
ENSG00000035403	VCL	VCL	7414	P18206	vinculin [Source:HGNC Symbol	Acc:HGNC:12665]	NM_014000	pink	0.444457	1.07553e-14	0.348178	3.15377e-09	-0.682016	7.73835e-39	0.502764	5.86095e-19	0.48664	1.07013e-17	-0.265063	8.69522e-06	0.906454	7.88196e-104	-0.511097	1.22855e-19	0.667126	1.19079e-36	-0.16068	0.00770111	-0.364746	4.79064e-10	-0.398827	6.97084e-12	-0.354762	1.51077e-09	0.283537	1.84068e-06	0.0414592	0.494336	-0.417426	5.60074e-13	0.140835	0.0196896	-0.030704	0.61283	0.413181	1.00973e-12	0.123361	0.0413058	0.169389
ENSG00000035499	DEPDC1B	DEPDC1B	55789	Q8WUY9	DEP domain containing 1B [Source:HGNC Symbol	Acc:HGNC:24902]	NM_018369	yellow	0.734697	9.55342e-48	0.902207	2.45209e-101	-0.524532	9.02567e-21	0.67276	1.83363e-37	0.536946	7.27671e-22	-0.585328	1.37372e-26	0.410359	1.48715e-12	-0.354013	1.64416e-09	0.332512	1.69872e-08	-0.449507	4.93947e-15	-0.519551	2.40844e-20	-0.455521	1.92223e-15	-0.0577104	0.341247	0.137892	0.0224308	0.0870228	0.150825	0.0327264	0.589621	0.084111	0.165021	0.322128	4.92899e-08	0.164268	0.00642591	0.00312191	0.958974	-0.277683
ENSG00000035664	DAPK2	DAPK2	23604	Q9UIK4	death associated protein kinase 2 [Source:HGNC Symbol	Acc:HGNC:2675]	NM_001363730	blue	0.37093	2.30508e-10	0.33272	1.66202e-08	-0.710834	1.83366e-43	0.547824	7.34401e-23	0.608604	3.71723e-29	-0.548863	5.87322e-23	0.545777	1.138e-22	-0.395523	1.07356e-11	0.722461	1.70739e-45	-0.108093	0.074048	-0.479736	3.54493e-17	-0.704665	1.99716e-42	-0.596986	7.54952e-28	0.435284	4.27967e-14	-0.224617	0.000177477	-0.140934	0.0196023	0.287791	1.26674e-06	0.171568	0.00439791	0.381082	6.70358e-11	0.19602	0.00110795	0.0883773
ENSG00000035681	NSMAF	NSMAF	8439	Q92636	neutral sphingomyelinase activation associated factor [Source:HGNC Symbol	Acc:HGNC:8017]	NM_003580	blue	0.197194	0.00103255	0.0782843	0.196393	-0.168118	0.0052706	-0.137291	0.0230287	0.291675	8.95723e-07	-0.231796	0.000107842	0.0986951	0.103058	-0.222194	0.00020923	0.317865	7.5457e-08	-0.394496	1.2265e-11	-0.182998	0.00235774	0.0503772	0.406196	-0.12638	0.0365468	0.2066	0.000578695	0.396713	9.19376e-12	-0.343225	5.4251e-09	-0.0969753	0.10923	0.314863	1.01445e-07	-0.195396	0.00115004	0.0935477	0.122395	-0.0376207
ENSG00000035687	ADSS	ADSS	159	P30520	adenylosuccinate synthase [Source:HGNC Symbol	Acc:HGNC:292]	NM_001365073	greenyellow	0.220626	0.000232522	0.104274	0.0849168	-0.182707	0.00239659	0.70646	1.00334e-42	0.277317	3.14427e-06	-0.351428	2.19779e-09	0.145915	0.0156393	-0.108647	0.0725711	0.100982	0.0952815	0.0182283	0.763889	-0.131448	0.0296033	-0.478211	4.60127e-17	-0.0939771	0.120681	0.143063	0.0178124	-0.378324	9.41646e-11	0.216127	0.000313506	0.0780627	0.197667	0.260408	1.26324e-05	0.46417	4.78717e-16	0.0732941	0.226542	-0.124805
ENSG00000035720	STAP1	STAP1	26228	Q9ULZ2	signal transducing adaptor family member 1 [Source:HGNC Symbol	Acc:HGNC:24133]	NM_012108	blue	-0.22457	0.000178047	-0.134293	0.0262257	0.448249	6.00289e-15	-0.4182	5.02571e-13	-0.255212	1.90098e-05	0.143094	0.0177879	-0.381983	5.99557e-11	0.594452	1.4327e-27	-0.337021	1.05623e-08	-0.112562	0.0627966	-9.70763e-05	0.998724	0.34202	6.18161e-09	0.387252	3.09848e-11	-0.229238	0.000129023	0.317441	7.86937e-08	0.0533721	0.37883	-0.259781	1.32772e-05	0.210084	0.000463934	-0.444172	1.1235e-14	-0.129074	0.0327015	-0.335899
ENSG00000035862	TIMP2	TIMP2	7077	P16035	TIMP metallopeptidase inhibitor 2 [Source:HGNC Symbol	Acc:HGNC:11821]	NM_003255	blue	0.561556	3.59441e-24	0.516684	4.20722e-20	-0.906602	6.41972e-104	0.437724	2.97573e-14	0.671217	3.07305e-37	-0.459081	1.08995e-15	0.669891	4.77828e-37	-0.659668	1.33231e-35	0.934571	4.30055e-124	-0.48003	3.37067e-17	-0.525202	7.89942e-21	-0.505003	3.86783e-19	-0.600698	2.92387e-28	0.554316	1.7948e-23	0.393901	1.32469e-11	-0.656908	3.19932e-35	0.401273	5.04809e-12	0.102534	0.0902766	0.0988979	0.102348	0.167809	0.00535595	0.139859
ENSG00000035928	RFC1	RFC1	5981	P35251	replication factor C subunit 1 [Source:HGNC Symbol	Acc:HGNC:9969]	NM_001363495	darkred	-0.501544	7.3414e-19	-0.334456	1.38525e-08	0.777085	1.25916e-56	-0.42071	3.52989e-13	-0.478419	4.44102e-17	0.465711	3.72164e-16	-0.553295	2.24468e-23	0.557471	8.94848e-24	-0.732773	2.20075e-47	0.242349	5.03837e-05	0.353952	1.65552e-09	0.443954	1.16147e-14	0.841024	1.54107e-74	-0.484735	1.49334e-17	-0.146444	0.0152625	0.326098	3.29538e-08	-0.35953	8.77254e-10	0.094877	0.11715	-0.342674	5.75955e-09	-0.150146	0.0128419	-0.313049
ENSG00000036054	TBC1D23	TBC1D23	55773	Q9NUY8	TBC1 domain family member 23 [Source:HGNC Symbol	Acc:HGNC:25622]	NM_018309	green	0.277212	3.17248e-06	0.280647	2.36447e-06	-0.30193	3.49914e-07	0.38026	7.42084e-11	0.444721	1.03298e-14	-0.798504	6.75114e-62	0.188307	0.00174303	-0.158274	0.00867788	0.414026	8.98559e-13	-0.339639	7.98798e-09	-0.491935	4.1933e-18	-0.526952	5.56948e-21	-0.245819	3.89341e-05	0.181168	0.00261165	-0.0476867	0.431754	0.0758533	0.210694	-0.0437835	0.470431	0.939449	1.59825e-128	0.159464	0.00818194	0.0874113	0.149003	-0.438913
ENSG00000036257	CUL3	CUL3	8452	Q13618	cullin 3 [Source:HGNC Symbol	Acc:HGNC:2553]	NM_003590	blue	0.166927	0.00560641	0.0812327	0.180015	-0.460127	9.21328e-16	0.324018	4.07209e-08	0.505434	3.56957e-19	-0.622363	8.91285e-31	0.331208	1.94613e-08	-0.170908	0.00455402	0.670154	4.37869e-37	-0.249117	3.03653e-05	-0.555366	1.42502e-23	-0.667375	1.0973e-36	-0.420458	3.65809e-13	0.369673	2.678e-10	-0.194272	0.00122964	-0.156115	0.00964687	0.140713	0.0197969	0.64912	3.6111e-34	0.280776	2.33819e-06	0.181112	0.00261975	-0.255387
ENSG00000036448	MYOM2	MYOM2	9172	P54296	myomesin 2 [Source:HGNC Symbol	Acc:HGNC:7614]	NM_003970	grey	-0.159923	0.00799724	-0.172185	0.00425623	0.249676	2.91024e-05	-0.300441	4.01983e-07	-0.136714	0.0236165	0.23687	7.51179e-05	-0.213222	0.000379032	0.0431549	0.476832	-0.254225	2.05231e-05	-0.00412658	0.94579	0.256323	1.74311e-05	0.367805	3.34239e-10	0.161897	0.00724525	-0.105071	0.0825473	0.0854749	0.158251	-0.0173881	0.774472	-0.122854	0.0421534	-0.102996	0.0888266	-0.199209	0.000914088	-0.0464593	0.443714	0.223012
ENSG00000036473	OTC	OTC	5009	P00480	ornithine carbamoyltransferase [Source:HGNC Symbol	Acc:HGNC:8512]	NM_000531	grey	0.0689219	0.255539	0.0391932	0.51825	-0.143373	0.0175647	0.0342493	0.572413	0.0823163	0.174256	-0.0109824	0.856395	0.108346	0.0733697	-0.120661	0.0459934	0.140638	0.0198632	-0.0459765	0.44847	-0.0795853	0.189037	-0.0123245	0.839071	-0.115971	0.055192	0.342422	5.91851e-09	0.0849573	0.160795	-0.12035	0.0465598	0.217107	0.000293914	-0.0733334	0.226292	0.0605005	0.318378	0.130295	0.0310756	0.136816
ENSG00000036530	CYP46A1	CYP46A1	10858	Q9Y6A2	cytochrome P450 family 46 subfamily A member 1 [Source:HGNC Symbol	Acc:HGNC:2641]	NM_006668	turquoise	-0.714283	4.69189e-44	-0.711024	1.70131e-43	0.751342	5.0991e-51	-0.591704	2.85172e-27	-0.653961	8.07208e-35	0.596596	8.33651e-28	-0.565191	1.57945e-24	0.504896	3.94569e-19	-0.656297	3.88021e-35	0.561043	4.03377e-24	0.577067	1.00101e-25	0.511709	1.09363e-19	0.425903	1.68374e-13	-0.399453	6.41966e-12	-0.276588	3.34495e-06	0.278236	2.90745e-06	-0.26603	8.03869e-06	-0.218007	0.000276909	-0.188071	0.00176695	-0.10984	0.0694677	0.0241713
ENSG00000036549	AC118549.1	AC118549.1	26009	Q8IYH5	zinc finger ZZ-type containing 3 [Source:NCBI gene	Acc:26009]	NM_015534	turquoise	-0.628218	1.72114e-31	-0.595768	1.02792e-27	0.952616	1.30209e-142	-0.510756	1.31078e-19	-0.658264	2.08291e-35	0.471883	1.34008e-16	-0.699907	1.2085e-41	0.690847	3.37961e-40	-0.873604	4.59464e-87	0.389924	2.20715e-11	0.519476	2.4443e-20	0.491647	4.41429e-18	0.694658	8.45033e-41	-0.525979	6.76608e-21	-0.323554	4.26823e-08	0.513021	8.51286e-20	-0.370985	2.28997e-10	0.0457836	0.450378	-0.202443	0.000749857	-0.196047	0.00110615	-0.272184
ENSG00000036565	SLC18A1	SLC18A1	6570	P54219	solute carrier family 18 member A1 [Source:HGNC Symbol	Acc:HGNC:10934]	NM_001142324	yellow	-0.566667	1.12773e-24	-0.568599	7.23856e-25	0.43163	7.33336e-14	-0.261262	1.18017e-05	-0.391536	1.79601e-11	0.258602	1.45745e-05	-0.364236	5.08505e-10	0.331086	1.97088e-08	-0.375398	1.34557e-10	0.519531	2.41818e-20	0.498578	1.26439e-18	0.126052	0.0370412	0.172452	0.0041963	-0.291815	8.8452e-07	-0.366661	3.82578e-10	0.329604	2.29837e-08	-0.21766	0.000283353	-0.0207783	0.732045	0.0929605	0.124769	-0.101065	0.0950092	-0.0339195
ENSG00000036672	USP2	USP2	9099	O75604	ubiquitin specific peptidase 2 [Source:HGNC Symbol	Acc:HGNC:12618]	NM_001243759	grey	-0.201545	0.000792455	-0.142953	0.0179018	0.257181	1.6298e-05	-0.0693848	0.252353	-0.159522	0.00815827	0.122256	0.043173	-0.180682	0.00268312	0.217824	0.000280292	-0.227713	0.000143444	0.0475055	0.433508	0.105052	0.0826044	0.0065546	0.913993	0.254204	2.05567e-05	-0.241417	5.39607e-05	-0.174554	0.00375	0.278973	2.72989e-06	-0.194043	0.00124641	0.0498483	0.411148	-0.0155678	0.797541	0.0143101	0.813586	-0.196846
ENSG00000036828	CASR	CASR	846	P41180	calcium sensing receptor [Source:HGNC Symbol	Acc:HGNC:1514]	NM_000388	midnightblue	0.405114	3.02475e-12	0.417281	5.71583e-13	-0.538131	5.69119e-22	0.459533	1.01365e-15	0.688044	9.2416e-40	-0.532404	1.85046e-21	0.320872	5.59166e-08	-0.283055	1.91959e-06	0.52257	1.3311e-20	-0.409163	1.75033e-12	-0.476811	5.83996e-17	-0.533395	1.51134e-21	-0.320105	6.03769e-08	0.302055	3.45839e-07	-0.00388779	0.948922	-0.124584	0.0393177	0.125315	0.0381698	0.337719	9.80685e-09	0.160352	0.00782808	0.152531	0.011468	-0.191408
ENSG00000037042	TUBG2	TUBG2	27175	Q9NRH3	tubulin gamma 2 [Source:HGNC Symbol	Acc:HGNC:12419]	NM_001320509	grey	0.169671	0.0048601	0.0898905	0.137767	-0.0278009	0.64683	0.22918	0.000129544	0.178562	0.0030162	-0.00375378	0.950681	-0.0614697	0.310672	0.0677617	0.263647	-0.0739809	0.222209	-0.0780957	0.197477	-0.149958	0.0129565	-0.0989765	0.102074	-0.0625211	0.302454	0.0463376	0.44491	-0.138842	0.0215118	0.187898	0.00178459	0.151099	0.0122767	-0.165719	0.00596622	0.319849	6.19428e-08	0.0198807	0.743204	0.0688641
ENSG00000037241	RPL26L1	RPL26L1	51121	Q9UNX3	ribosomal protein L26 like 1 [Source:HGNC Symbol	Acc:HGNC:17050]	NM_001317981	grey	0.292917	8.00942e-07	0.435086	4.40666e-14	-0.137547	0.022772	0.261295	1.17707e-05	0.251088	2.61314e-05	-0.453246	2.75302e-15	-0.0119374	0.844061	-0.0698625	0.249094	-0.00172582	0.977314	-0.211045	0.000436219	-0.198802	0.000936975	-0.237027	7.42711e-05	-0.055875	0.356848	-0.0516984	0.393982	-0.0832214	0.169552	0.442226	1.5106e-14	-0.131695	0.0292968	0.32749	2.85778e-08	0.0313286	0.60562	-0.035082	0.563106	-0.226418
ENSG00000037280	FLT4	FLT4	2324	P35916	fms related tyrosine kinase 4 [Source:HGNC Symbol	Acc:HGNC:3767]	NM_182925	turquoise	-0.62159	1.1044e-30	-0.620509	1.48951e-30	0.694635	8.52311e-41	-0.581501	3.47204e-26	-0.490461	5.45196e-18	0.595663	1.05559e-27	-0.537584	6.37588e-22	0.475241	7.62078e-17	-0.59834	5.34891e-28	0.342144	6.09951e-09	0.451747	3.4829e-15	0.481437	2.64571e-17	0.370688	2.37255e-10	-0.304319	2.79604e-07	-0.190647	0.00152193	0.255444	1.86694e-05	-0.135529	0.0248639	-0.322788	4.61195e-08	-0.205754	0.000610275	-0.116424	0.0542418	0.0505767
ENSG00000037474	NSUN2	NSUN2	54888	Q08J23	NOP2/Sun RNA methyltransferase 2 [Source:HGNC Symbol	Acc:HGNC:25994]	NM_017755	turquoise	-0.493534	3.14938e-18	-0.485802	1.23953e-17	0.700796	8.65681e-42	-0.558364	7.33914e-24	-0.568472	7.45318e-25	0.676965	4.41572e-38	-0.499373	1.09362e-18	0.436478	3.58368e-14	-0.63662	1.52803e-32	0.297269	5.38821e-07	0.555032	1.53372e-23	0.600543	3.04212e-28	0.662843	4.8055e-36	-0.352126	2.03265e-09	0.0175101	0.772933	0.0619696	0.306747	-0.304947	2.63509e-07	-0.3016	3.60861e-07	-0.346008	4.00446e-09	-0.0860333	0.155541	0.0310604
ENSG00000037637	FBXO42	FBXO42	54455	Q6P3S6	F-box protein 42 [Source:HGNC Symbol	Acc:HGNC:29249]	NM_018994	lightcyan	-0.0271916	0.654062	-0.181917	0.00250484	-0.385583	3.82414e-11	-0.0434622	0.473697	0.170081	0.00475655	0.0910909	0.132566	0.269297	6.15259e-06	-0.301115	3.77536e-07	0.504604	4.16601e-19	0.0432907	0.475446	-0.100056	0.0983712	-0.128264	0.03382	-0.393168	1.45603e-11	0.338922	8.62523e-09	0.135749	0.024628	-0.624268	5.24046e-31	0.105386	0.0816278	-0.162869	0.00689876	-0.0899116	0.137675	0.162591	0.00699627	0.415976
ENSG00000037749	MFAP3	MFAP3	4238	P55082	microfibril associated protein 3 [Source:HGNC Symbol	Acc:HGNC:7034]	NM_001135037	blue	0.559681	5.47175e-24	0.527666	4.82635e-21	-0.697202	3.30954e-41	0.59825	5.47334e-28	0.654615	6.58036e-35	-0.778515	5.84303e-57	0.504517	4.23453e-19	-0.501221	7.79079e-19	0.749772	1.06468e-50	-0.519162	2.59859e-20	-0.677689	3.44751e-38	-0.567163	1.00681e-24	-0.446714	7.60882e-15	0.428252	1.19974e-13	0.262561	1.06373e-05	-0.329846	2.24158e-08	0.0807732	0.182498	0.676964	4.41729e-38	0.178099	0.00309369	0.133268	0.0274022	-0.219945
ENSG00000037757	MRI1	MRI1	84245	Q9BV20	methylthioribose-1-phosphate isomerase 1 [Source:HGNC Symbol	Acc:HGNC:28469]	NM_001329572	blue	-0.445103	9.74397e-15	-0.368261	3.16671e-10	0.623301	6.86409e-31	-0.484486	1.55957e-17	-0.595916	9.90369e-28	0.671911	2.43721e-37	-0.543956	1.67591e-22	0.401067	5.18787e-12	-0.716146	2.22844e-44	0.400109	5.88796e-12	0.583855	1.96554e-26	0.5095	1.66304e-19	0.423891	2.24663e-13	-0.332171	1.76026e-08	-0.136481	0.0238573	0.326124	3.28664e-08	0.0842696	0.164223	-0.573534	2.30127e-25	-0.204365	0.000665604	-0.143891	0.0171562	0.203475
ENSG00000037897	METTL1	METTL1	4234	Q9UBP6	methyltransferase like 1 [Source:HGNC Symbol	Acc:HGNC:7030]	NM_005371	grey	-0.0103225	0.864938	0.235362	8.37077e-05	0.26549	8.39902e-06	-0.115902	0.0553388	-0.144287	0.0168497	0.149965	0.0129519	-0.19688	0.00105225	0.265323	8.51336e-06	-0.358446	9.93494e-10	-0.0351096	0.562799	0.0548604	0.365661	0.0911944	0.132125	0.48132	2.69954e-17	-0.268087	6.79568e-06	-0.0520117	0.391118	0.288317	1.20903e-06	-0.100532	0.096773	-0.0849023	0.161068	-0.231638	0.000109051	-0.140771	0.0197459	-0.268543
ENSG00000037965	HOXC8	HOXC8	3224	P31273	homeobox C8 [Source:NCBI gene	Acc:3224]	NM_022658	brown	0.154139	0.0106164	0.141292	0.0192913	-0.248217	3.25077e-05	0.143516	0.0174509	0.163093	0.0068207	-0.109486	0.0703772	0.180345	0.00273367	-0.231613	0.000109239	0.249796	2.88387e-05	-0.236393	7.77433e-05	-0.223101	0.000196764	-0.11756	0.0519189	-0.20278	0.000734384	0.446429	7.94943e-15	0.112377	0.0632315	-0.154857	0.0102545	0.282129	2.08029e-06	-0.0258217	0.670441	0.0939451	0.120808	0.175971	0.00347385	0.149841
ENSG00000038002	AGA	AGA	175	P20933	aspartylglucosaminidase [Source:HGNC Symbol	Acc:HGNC:318]	NM_001171988	grey	-0.0254405	0.675028	0.0867449	0.152138	0.103114	0.0884596	0.0881615	0.145532	-0.0451475	0.456703	-0.0493832	0.415532	-0.19032	0.00155118	0.050291	0.407001	-0.196533	0.00107438	0.0381024	0.52997	-0.0417273	0.491546	-0.056023	0.355574	0.16701	0.00558233	-0.226572	0.000155199	-0.141666	0.0189702	0.195258	0.00115954	-0.130077	0.0313601	0.188597	0.00171419	-0.0741045	0.221435	-0.139632	0.020773	-0.0935123
ENSG00000038210	PI4K2B	PI4K2B	55300	Q8TCG2	phosphatidylinositol 4-kinase type 2 beta [Source:HGNC Symbol	Acc:HGNC:18215]	NM_018323	blue	0.0135652	0.823125	0.126908	0.0357645	0.237173	7.34964e-05	-0.232868	9.99738e-05	-0.20344	0.000704977	0.0401027	0.50858	-0.32508	3.65605e-08	-0.0379884	0.531203	-0.243415	4.65639e-05	-0.240414	5.80769e-05	0.0760934	0.209249	0.513704	7.46979e-20	0.239579	6.17304e-05	-0.174962	0.00366849	0.676667	4.88895e-38	-0.10713	0.0766763	-0.0725549	0.231273	0.180287	0.00274252	-0.433406	5.64894e-14	-0.0798313	0.187669	-0.12733
ENSG00000038219	BOD1L1	BOD1L1	259282	Q8NFC6	biorientation of chromosomes in cell division 1 like 1 [Source:HGNC Symbol	Acc:HGNC:31792]	NM_148894	blue	0.0954966	0.114766	0.0422743	0.48588	-0.523591	1.08772e-20	0.288674	1.17135e-06	0.432113	6.83198e-14	-0.449203	5.17854e-15	0.391657	1.7685e-11	-0.236255	7.85191e-05	0.718301	9.35006e-45	-0.127168	0.0353851	-0.420049	3.87549e-13	-0.594309	1.4855e-27	-0.467638	2.71146e-16	0.345357	4.30044e-09	-0.154629	0.0103685	-0.18433	0.00218725	0.103686	0.0866971	0.364062	5.18912e-10	0.278254	2.90291e-06	0.159794	0.00804873	-0.095956
ENSG00000038274	MAT2B	MAT2B	27430	Q9NZL9	methionine adenosyltransferase 2B [Source:HGNC Symbol	Acc:HGNC:6905]	NM_182796	green	0.118303	0.0504434	0.0524278	0.387334	-0.242794	4.87561e-05	0.260646	1.2395e-05	0.201356	0.000801749	-0.498004	1.40403e-18	0.281935	2.11545e-06	-0.147398	0.0146036	0.364337	5.02553e-10	-0.119888	0.0474139	-0.302473	3.32567e-07	-0.298183	4.95413e-07	-0.240054	5.96276e-05	0.168005	0.0053018	0.0659033	0.276997	0.00627778	0.917612	-0.0992636	0.101079	0.58342	2.18413e-26	0.46355	5.29597e-16	0.0276898	0.648145	-0.284426
ENSG00000038295	TLL1	TLL1	7092	O43897	tolloid like 1 [Source:HGNC Symbol	Acc:HGNC:11843]	NM_012464	brown	0.19081	0.00150756	0.0995565	0.100071	-0.329714	2.27226e-08	0.162982	0.00685915	0.291643	8.98313e-07	-0.256246	1.75372e-05	0.193547	0.0012836	-0.254444	2.01777e-05	0.361699	6.83009e-10	-0.206856	0.000569447	-0.322877	4.57029e-08	-0.213261	0.000378058	-0.401499	4.89922e-12	0.67479	9.24914e-38	0.103732	0.0865574	-0.23241	0.000103266	0.421828	3.01333e-13	0.0974845	0.107373	0.0366649	0.545617	0.27518	3.76799e-06	0.163392
ENSG00000038358	EDC4	EDC4	23644	Q6P2E9	enhancer of mRNA decapping 4 [Source:HGNC Symbol	Acc:HGNC:17157]	NM_014329	magenta	-0.337605	9.92705e-09	-0.32407	4.05102e-08	0.224711	0.000176344	-0.482228	2.30778e-17	-0.448272	5.98207e-15	0.807869	2.08921e-64	-0.161393	0.00743094	0.0130214	0.830105	-0.197599	0.00100765	0.294361	7.0274e-07	0.386705	3.32032e-11	0.517784	3.39827e-20	0.280216	2.4537e-06	-0.114898	0.0574987	0.203825	0.000688365	-0.357197	1.14586e-09	0.00430855	0.943403	-0.694207	9.96947e-41	-0.338567	8.95889e-09	-0.0433465	0.474876	0.430729
ENSG00000038382	TRIO	TRIO	7204	O75962	trio Rho guanine nucleotide exchange factor [Source:HGNC Symbol	Acc:HGNC:12303]	NM_007118	salmon	-0.455305	1.98928e-15	-0.4789	4.09084e-17	0.480409	3.15815e-17	-0.429009	1.07494e-13	-0.441779	1.61659e-14	0.666333	1.54449e-36	-0.375425	1.34115e-10	0.466897	3.06336e-16	-0.497896	1.43172e-18	0.466741	3.14279e-16	0.704895	1.82883e-42	0.400728	5.42568e-12	0.474756	8.27131e-17	-0.385326	3.94927e-11	-0.207024	0.000563443	0.0845989	0.162575	-0.276745	3.30074e-06	-0.461032	7.96361e-16	-0.173449	0.00397897	-0.178634	0.0030043	0.172475
ENSG00000038427	VCAN	VCAN	1462	P13611	versican [Source:HGNC Symbol	Acc:HGNC:2464]	NM_004385	grey	0.3621	6.52034e-10	0.225314	0.000169216	-0.416563	6.31773e-13	0.183408	0.00230403	0.0964174	0.111293	-0.105883	0.0801903	0.278776	2.7763e-06	-0.531025	2.44981e-21	0.366465	3.91528e-10	-0.0734835	0.225341	0.218014	0.000276777	-0.019111	0.752818	-0.235878	8.06725e-05	0.127841	0.0344169	0.336029	1.17342e-08	-0.389613	2.29649e-11	0.0570097	0.347151	-0.115119	0.0570171	-0.0630216	0.298592	0.00088798	0.988326	0.272179
ENSG00000038532	CLEC16A	CLEC16A	23274	Q2KHT3	C-type lectin domain containing 16A [Source:HGNC Symbol	Acc:HGNC:29013]	NM_015226	red	0.154023	0.0106757	-0.0678176	0.263252	-0.261028	1.20244e-05	0.405575	2.84331e-12	0.17757	0.00318444	0.0033749	0.955653	0.315485	9.54356e-08	-0.0561329	0.354629	0.202198	0.000761249	0.0853315	0.158953	-0.0832818	0.169241	-0.278053	2.95308e-06	-0.302552	3.30136e-07	0.215584	0.000324892	-0.254993	1.93353e-05	0.00352296	0.95371	0.220533	0.000233981	-0.295386	6.40135e-07	0.741007	5.87859e-49	0.0903086	0.135938	0.250608
ENSG00000038945	MSR1	MSR1	4481	P21757	macrophage scavenger receptor 1 [Source:HGNC Symbol	Acc:HGNC:7376]	NM_138715	grey	0.0315062	0.603576	0.0245024	0.686365	0.0769362	0.204234	-0.0990013	0.101988	-0.102766	0.0895445	0.124375	0.0396516	-0.168122	0.00526961	-0.17158	0.00439502	-0.147323	0.0146541	-0.0349676	0.564381	0.447722	6.51271e-15	0.346012	4.00283e-09	0.135778	0.0245972	-0.111953	0.0642425	0.409631	1.6423e-12	-0.169849	0.00481489	-0.0965776	0.110697	-0.0528781	0.383265	-0.220861	0.000228889	-0.0541615	0.371809	0.0212645
ENSG00000039068	CDH1	CDH1	999	P12830	cadherin 1 [Source:HGNC Symbol	Acc:HGNC:1748]	NM_004360	red	0.127585	0.0347821	-0.00541904	0.92885	-0.266166	7.94999e-06	0.437091	3.27084e-14	0.257744	1.5594e-05	-0.228667	0.000134251	0.373601	1.67256e-10	-0.0786263	0.19444	0.244226	4.38456e-05	0.0785503	0.194873	-0.184472	0.00216976	-0.415432	7.39501e-13	-0.257831	1.54869e-05	0.203024	0.000723402	-0.36294	5.91438e-10	0.242899	4.83792e-05	0.107733	0.0750209	0.0252476	0.677353	0.911376	7.14757e-107	0.0478882	0.429808	0.00462838
ENSG00000039123	MTREX	MTREX	23517	P42285	Mtr4 exosome RNA helicase [Source:HGNC Symbol	Acc:HGNC:18734]	NM_015360	turquoise	-0.463534	5.30999e-16	-0.367935	3.29153e-10	0.818319	2.24847e-67	-0.34937	2.76371e-09	-0.483009	2.01593e-17	0.204572	0.000657088	-0.635085	2.39149e-32	0.620502	1.4923e-30	-0.765966	4.07793e-54	0.256476	1.72246e-05	0.37727	1.07128e-10	0.315063	9.94725e-08	0.683189	5.13753e-39	-0.523826	1.03826e-20	-0.332654	1.67358e-08	0.53715	6.97685e-22	-0.421298	3.24853e-13	0.327305	2.91252e-08	-0.225176	0.000170816	-0.185307	0.0020695	-0.416865
ENSG00000039139	DNAH5	DNAH5	1767	Q8TE73	dynein axonemal heavy chain 5 [Source:HGNC Symbol	Acc:HGNC:2950]	NM_001369	grey	0.0359247	0.553762	0.0559395	0.356292	-0.0980811	0.105229	0.0802568	0.18532	0.0653002	0.281427	-0.0243448	0.688276	0.151245	0.0121918	-0.0424035	0.484547	0.0828935	0.171245	0.0128359	0.83249	-0.0407519	0.501737	-0.0487762	0.421294	-0.0412334	0.496693	0.113978	0.0595388	0.0449849	0.458327	-0.0529073	0.383001	0.057603	0.342148	-0.042932	0.479114	0.104725	0.0835697	0.0261718	0.66624	0.0375222
ENSG00000039319	ZFYVE16	ZFYVE16	9765	Q7Z3T8	zinc finger FYVE-type containing 16 [Source:HGNC Symbol	Acc:HGNC:20756]	NM_014733	blue	0.394378	1.24545e-11	0.304548	2.73651e-07	-0.687382	1.1701e-39	0.430474	8.68405e-14	0.53781	6.08417e-22	-0.711519	1.40109e-43	0.519982	2.2139e-20	-0.46198	6.83259e-16	0.856403	4.59567e-80	-0.357485	1.1088e-09	-0.597003	7.51688e-28	-0.617388	3.50763e-30	-0.577752	8.50853e-26	0.472771	1.15487e-16	0.115398	0.0564147	-0.383299	5.08944e-11	0.179274	0.00290035	0.571061	4.09607e-25	0.225931	0.000162204	0.203142	0.000718111	-0.154391
ENSG00000039523	RIPOR1	RIPOR1	79567	Q6ZS17	RHO family interacting cell polarization regulator 1 [Source:HGNC Symbol	Acc:HGNC:25836]	NM_001193522	grey	-0.150253	0.0127777	-0.253671	2.14222e-05	-0.192485	0.00136657	-0.0774182	0.201405	-0.121235	0.0449612	0.319082	6.68681e-08	0.105254	0.0820112	-0.0374927	0.536579	0.188787	0.00169543	0.326466	3.17368e-08	0.328707	2.52134e-08	-0.0607861	0.316095	-0.218007	0.00027692	0.0679175	0.262548	-0.0727544	0.22999	-0.22575	0.000164225	0.196794	0.0010577	-0.489025	7.03087e-18	0.137387	0.0229322	0.0125082	0.836706	0.397265
ENSG00000039537	C6	C6	729	P13671	complement C6 [Source:HGNC Symbol	Acc:HGNC:1339]	NM_000065	brown	0.205992	0.000601251	0.132301	0.0285542	-0.372467	1.91723e-10	0.180739	0.00267465	0.320498	5.8053e-08	-0.227113	0.000149519	0.223586	0.000190396	-0.356799	1.19902e-09	0.41639	6.47254e-13	-0.220949	0.000227541	-0.303723	2.95762e-07	-0.214175	0.000356254	-0.38883	2.53708e-11	0.757445	2.76646e-52	0.107124	0.0766934	-0.259814	1.32424e-05	0.488321	7.96161e-18	0.0183433	0.762444	0.0996652	0.0996994	0.303268	3.08678e-07	0.0939525
ENSG00000039560	RAI14	RAI14	26064	Q9P0K7	retinoic acid induced 14 [Source:HGNC Symbol	Acc:HGNC:14873]	NM_015577	turquoise	-0.539756	4.05608e-22	-0.495615	2.16537e-18	0.546117	1.05834e-22	-0.425591	1.76101e-13	-0.497285	1.59999e-18	0.485413	1.32665e-17	-0.353847	1.67511e-09	0.348091	3.18402e-09	-0.474882	8.09667e-17	0.359372	8.93389e-10	0.384777	4.23097e-11	0.394887	1.16583e-11	0.350212	2.51686e-09	-0.263282	1.00387e-05	-0.182028	0.00248941	0.139719	0.0206929	-0.14458	0.0166256	-0.207346	0.000552118	-0.140618	0.0198814	-0.0312154	0.606924	0.0257729
ENSG00000039600	SOX30	SOX30	11063	O94993	SRY-box 30 [Source:HGNC Symbol	Acc:HGNC:30635]	NM_007017	grey	-0.042603	0.482492	0.0519901	0.391315	0.154756	0.0103047	-0.130272	0.0311058	-0.00633552	0.916857	0.101136	0.0947737	-0.14172	0.0189248	0.212708	0.000391852	-0.181827	0.00251745	-0.0414541	0.49439	-0.0157014	0.795842	0.0885745	0.143648	0.174684	0.00372381	-0.0813005	0.179651	-0.0620092	0.306437	0.140535	0.0199547	-0.00644004	0.915491	-0.0645954	0.286664	-0.120946	0.0454775	-0.0502424	0.407455	0.058127
ENSG00000039650	PNKP	PNKP	11284	Q96T60	polynucleotide kinase 3'-phosphatase [Source:HGNC Symbol	Acc:HGNC:9154]	NM_007254	turquoise	0.0696704	0.250402	0.0334987	0.580865	-0.399264	6.5815e-12	0.100165	0.0980049	0.275154	3.77618e-06	0.0589987	0.33056	0.163209	0.00678084	-0.235227	8.45229e-05	0.356817	1.19661e-09	-0.00195001	0.974368	-0.163198	0.00678473	-0.247735	3.37122e-05	-0.460223	9.07294e-16	0.288519	1.18755e-06	-0.069633	0.250656	-0.188779	0.00169619	0.416752	6.15351e-13	-0.415017	7.83297e-13	0.0894715	0.139619	0.111833	0.0645283	0.399152
ENSG00000039987	BEST2	BEST2	54831	Q8NFU1	bestrophin 2 [Source:HGNC Symbol	Acc:HGNC:17107]	NM_017682	pink	0.279668	2.57199e-06	0.154823	0.0102712	-0.401501	4.89806e-12	0.233332	9.67422e-05	0.266299	7.86451e-06	-0.177448	0.00320579	0.596582	8.36501e-28	-0.253251	2.21298e-05	0.402152	4.49247e-12	-0.100887	0.0955949	-0.22328	0.000194395	-0.221026	0.000226369	-0.338941	8.60829e-09	0.270358	5.63652e-06	0.0880172	0.146195	-0.243988	4.4627e-05	0.16876	0.00509739	-0.0889196	0.142087	0.29737	5.33873e-07	0.0865148	0.153232	0.101775
ENSG00000040199	PHLPP2	PHLPP2	23035	Q6ZVD8	PH domain and leucine rich repeat protein phosphatase 2 [Source:HGNC Symbol	Acc:HGNC:29149]	NM_015020	red	-0.15749	0.00901925	-0.34023	7.49696e-09	0.188916	0.00168281	0.0765339	0.206617	-0.0739113	0.222645	0.125786	0.0374442	0.0160402	0.791537	0.250403	2.75358e-05	-0.171737	0.00435861	0.233406	9.6231e-05	0.0837459	0.166869	-0.0482897	0.425947	0.0239031	0.693644	-0.0252326	0.677534	-0.43737	3.13771e-14	0.359008	9.31489e-10	-0.0260636	0.667538	-0.127955	0.0342544	0.761125	4.57506e-53	-0.0357184	0.556042	0.028992
ENSG00000040275	SPDL1	SPDL1	54908	Q96EA4	spindle apparatus coiled-coil protein 1 [Source:HGNC Symbol	Acc:HGNC:26010]	NM_001329643	turquoise	-0.0849232	0.160964	0.09993	0.0987983	0.462719	6.06121e-16	-0.0427933	0.480537	-0.111034	0.0664737	0.0395887	0.514034	-0.299516	4.38016e-07	0.40669	2.44683e-12	-0.515665	5.123e-20	-0.0127862	0.833129	0.0118899	0.844673	0.0922253	0.127792	0.61472	7.24116e-30	-0.292756	8.12678e-07	-0.221906	0.000213338	0.444975	9.93719e-15	-0.145657	0.0158258	0.259304	1.37879e-05	-0.0748204	0.216992	-0.134529	0.0259604	-0.428936
ENSG00000040341	STAU2	STAU2	27067	Q9NUL3	staufen double-stranded RNA binding protein 2 [Source:HGNC Symbol	Acc:HGNC:11371]	NM_001164381	blue	0.40008	5.9105e-12	0.199604	0.000892365	-0.469388	2.03016e-16	0.579105	6.1649e-26	0.509409	1.69182e-19	-0.634713	2.66497e-32	0.444122	1.13208e-14	-0.331475	1.89281e-08	0.557728	8.4524e-24	-0.235696	8.1729e-05	-0.56433	1.92099e-24	-0.561724	3.46123e-24	-0.403229	3.89259e-12	0.380826	6.91916e-11	-0.118924	0.0492374	-0.199608	0.000892173	0.0816848	0.177595	0.584405	1.71986e-26	0.34382	5.08559e-09	0.154322	0.0105231	-0.131774
ENSG00000040487	PQLC2	PQLC2	54896	Q6ZP29	PQ loop repeat containing 2 [Source:HGNC Symbol	Acc:HGNC:26001]	NM_017765	turquoise	0.500139	9.50464e-19	0.468272	2.44187e-16	-0.66333	4.10623e-36	0.250748	2.68203e-05	0.462127	6.6717e-16	-0.31669	8.4758e-08	0.401132	5.14311e-12	-0.549176	5.49004e-23	0.596452	8.64661e-28	-0.397034	8.8172e-12	-0.281025	2.28854e-06	-0.227721	0.000143364	-0.512852	8.79221e-20	0.377628	1.02544e-10	0.450604	4.16409e-15	-0.508731	1.92308e-19	0.30302	3.15951e-07	-0.0530402	0.381806	-0.0954388	0.114986	0.113504	0.0606143	0.235995
ENSG00000040531	CTNS	CTNS	1497	O60931	cystinosin, lysosomal cystine transporter [Source:HGNC Symbol	Acc:HGNC:2518]	NM_004937	turquoise	0.477317	5.35897e-17	0.460949	8.07152e-16	-0.632025	5.79919e-32	0.217004	0.000295908	0.400039	5.94287e-12	-0.191531	0.00144532	0.649923	2.82205e-34	-0.489985	5.93245e-18	0.57706	1.00271e-25	-0.245844	3.88605e-05	-0.303554	3.00507e-07	-0.142	0.0186875	-0.32505	3.6672e-08	0.317678	7.68704e-08	0.465348	3.9497e-16	-0.576409	1.16969e-25	0.176393	0.00339527	-0.106018	0.0798026	-0.0977317	0.10648	0.141366	0.0192275	0.209081
ENSG00000040608	RTN4R	RTN4R	65078	Q9BZR6	reticulon 4 receptor [Source:HGNC Symbol	Acc:HGNC:18601]	NM_023004	turquoise	-0.566234	1.24526e-24	-0.535171	1.04976e-21	0.695359	6.5346e-41	-0.434514	4.79656e-14	-0.68519	2.54388e-39	0.614178	8.38389e-30	-0.509883	1.54684e-19	0.353116	1.81894e-09	-0.683552	4.52455e-39	0.486718	1.05572e-17	0.565241	1.56169e-24	0.567647	9.00972e-25	0.423155	2.49511e-13	-0.40837	1.94942e-12	-0.191372	0.00145879	0.270264	5.68046e-06	-0.212283	0.000402791	-0.356419	1.25196e-09	-0.186846	0.00189569	-0.153308	0.0110493	0.0736105
ENSG00000040633	PHF23	PHF23	79142	Q9BUL5	PHD finger protein 23 [Source:HGNC Symbol	Acc:HGNC:28428]	NM_024297	blue	0.570412	4.762e-25	0.494873	2.47538e-18	-0.904097	1.97117e-102	0.529821	3.12658e-21	0.682312	6.98001e-39	-0.56404	2.05166e-24	0.65108	1.97571e-34	-0.586528	1.0245e-26	0.905732	2.13188e-103	-0.369181	2.83919e-10	-0.608248	4.08402e-29	-0.62256	8.43748e-31	-0.681572	9.03134e-39	0.56158	3.57529e-24	0.168726	0.00510628	-0.396578	9.35785e-12	0.334866	1.32678e-08	0.159928	0.00799512	0.295288	6.45904e-07	0.208264	0.000520958	0.161617
ENSG00000040731	CDH10	CDH10	1008	Q9Y6N8	cadherin 10 [Source:HGNC Symbol	Acc:HGNC:1749]	NM_001317222	grey	0.24904	3.05425e-05	0.229493	0.000126745	-0.323423	4.32514e-08	0.265837	8.16561e-06	0.342862	5.6429e-09	-0.218187	0.000273626	0.314821	1.01866e-07	-0.213507	0.000372072	0.302187	3.41588e-07	-0.213046	0.000383367	-0.244661	4.245e-05	-0.233488	9.56787e-05	-0.212143	0.000406428	0.312828	1.23751e-07	0.0864977	0.153314	-0.144191	0.0169237	0.198114	0.000976819	0.0597407	0.324504	0.0965504	0.110798	0.118182	0.0506817	0.0427087
ENSG00000040933	INPP4A	INPP4A	3631	Q96PE3	inositol polyphosphate-4-phosphatase type I A [Source:HGNC Symbol	Acc:HGNC:6074]	NM_001351425	purple	-0.257646	1.57143e-05	-0.292479	8.33184e-07	0.218419	0.000269448	-0.365031	4.63329e-10	-0.42519	1.86546e-13	0.429317	1.02783e-13	-0.201913	0.000774747	-0.0950813	0.116359	-0.15347	0.0109637	0.322641	4.68056e-08	0.295993	6.05634e-07	0.509773	1.5795e-19	0.046405	0.444248	-0.0857534	0.156895	0.157216	0.00914145	-0.270189	5.71601e-06	-0.170144	0.00474085	-0.391822	1.73135e-11	-0.333049	1.60581e-08	0.0355686	0.557701	0.268916
ENSG00000041353	RAB27B	RAB27B	5874	O00194	RAB27B, member RAS oncogene family [Source:HGNC Symbol	Acc:HGNC:9767]	NM_004163	pink	0.347602	3.36069e-09	0.285556	1.54273e-06	-0.472396	1.22973e-16	0.310796	1.50705e-07	0.371266	2.21416e-10	-0.368151	3.20843e-10	0.863081	1.14366e-82	-0.39122	1.87033e-11	0.511373	1.16592e-19	-0.262998	1.02705e-05	-0.457463	1.41166e-15	-0.256492	1.72024e-05	-0.294302	7.06522e-07	0.259367	1.37198e-05	0.117426	0.0521886	-0.310054	1.61878e-07	0.0957196	0.113917	0.216665	0.000302596	0.325376	3.5472e-08	0.0805388	0.183776	-0.0104881
ENSG00000041357	PSMA4	PSMA4	5685	NA	proteasome subunit alpha 4 [Source:HGNC Symbol	Acc:HGNC:9533]	NM_001330675	black	0.341531	6.51717e-09	0.428435	1.16828e-13	-0.151448	0.0120752	0.117839	0.0513607	0.0992293	0.101197	-0.42626	1.59963e-13	-0.0808251	0.182217	-0.275927	3.53744e-06	0.114678	0.0579817	-0.379975	7.6864e-11	-0.202874	0.000730153	0.0976277	0.106855	-0.0832987	0.169155	0.0420135	0.488577	0.605078	9.39164e-29	-0.0537045	0.375864	-0.0601336	0.321326	0.469736	1.91622e-16	-0.325616	3.46178e-08	-0.00166307	0.978138	-0.173988
ENSG00000041515	MYO16	MYO16	23026	Q9Y6X6	myosin XVI [Source:HGNC Symbol	Acc:HGNC:29822]	NM_015011	grey	-0.349169	2.82596e-09	-0.377531	1.03759e-10	0.44377	1.19448e-14	-0.270803	5.4328e-06	-0.33648	1.11863e-08	0.243545	4.61198e-05	-0.310409	1.56431e-07	0.326888	3.03976e-08	-0.410961	1.36957e-12	0.229767	0.000124345	0.329735	2.26729e-08	0.257	1.65313e-05	0.203431	0.000705367	-0.188765	0.00169758	-0.179478	0.00286786	0.218171	0.000273919	-0.137925	0.0223977	-0.0640275	0.290931	-0.0796582	0.188631	-0.144418	0.0167489	0.0626468
ENSG00000041802	LSG1	LSG1	55341	Q9H089	large 60S subunit nuclear export GTPase 1 [Source:HGNC Symbol	Acc:HGNC:25652]	NM_018385	turquoise	-0.58053	4.38427e-26	-0.504833	3.99258e-19	0.851307	3.64817e-78	-0.549533	5.0831e-23	-0.649073	3.66399e-34	0.630377	9.30482e-32	-0.652802	1.15848e-34	0.628522	1.57912e-31	-0.831813	1.67148e-71	0.375779	1.28475e-10	0.544177	1.59919e-22	0.578119	7.79868e-26	0.696906	3.69259e-41	-0.533406	1.50784e-21	-0.180502	0.00270998	0.35883	9.50694e-10	-0.360803	7.57587e-10	-0.233749	9.39213e-05	-0.266004	8.0555e-06	-0.199621	0.000891462	-0.105568
ENSG00000041880	PARP3	PARP3	10039	Q9Y6F1	poly(ADP-ribose) polymerase family member 3 [Source:HGNC Symbol	Acc:HGNC:273]	NM_001003931	purple	-0.271256	5.23226e-06	-0.216938	0.000297214	0.469216	2.08901e-16	-0.545841	1.1227e-22	-0.567763	8.77364e-25	0.592703	2.22211e-27	-0.380826	6.9195e-11	0.170471	0.00466012	-0.497711	1.48083e-18	0.130631	0.0306397	0.461993	6.8187e-16	0.721778	2.26208e-45	0.389721	2.26508e-11	-0.28298	1.93219e-06	0.46313	5.6707e-16	-0.117669	0.0516992	-0.13118	0.0299402	-0.411776	1.22495e-12	-0.480542	3.08631e-17	-0.109026	0.071574	0.121049
ENSG00000041982	TNC	TNC	3371	P24821	tenascin C [Source:HGNC Symbol	Acc:HGNC:5318]	NM_002160	grey	0.22279	0.000200966	0.271192	5.26026e-06	-0.277006	3.22845e-06	0.164739	0.00627319	0.224097	0.000183889	-0.189265	0.00164918	0.112844	0.0621366	-0.156918	0.00927577	0.232577	0.00010206	-0.0707577	0.243066	-0.200566	0.00084151	-0.235416	8.33859e-05	-0.195882	0.00111712	0.205514	0.00061954	0.0901715	0.136536	-0.112168	0.0637288	0.341677	6.41524e-09	-0.00405457	0.946734	0.00219327	0.971171	0.0727891	0.229767	-0.00924417
ENSG00000041988	THAP3	THAP3	90326	Q8WTV1	THAP domain containing 3 [Source:HGNC Symbol	Acc:HGNC:20855]	NM_001195753	grey	0.341977	6.21037e-09	0.371746	2.09049e-10	-0.309295	1.74137e-07	0.0362835	0.549807	0.179342	0.00288942	-0.190323	0.00155091	0.0881	0.145814	-0.194461	0.00121589	0.205988	0.0006014	-0.332415	1.71588e-08	-0.243367	4.67294e-05	-0.0560977	0.354932	-0.32658	3.13691e-08	0.194895	0.00118495	0.325056	3.66467e-08	-0.15046	0.0126531	0.252214	2.39691e-05	-0.112171	0.0637215	-0.230374	0.000119171	0.0101733	0.866872	0.153027
ENSG00000042062	RIPOR3	RIPOR3	140876	Q96MK2	RIPOR family member 3 [Source:HGNC Symbol	Acc:HGNC:16168]	NM_001290268	red	0.48553	1.29992e-17	0.446151	8.29608e-15	-0.629623	1.15391e-31	0.661418	7.6055e-36	0.53194	2.03411e-21	-0.515413	5.37787e-20	0.670365	4.08223e-37	-0.360155	8.16444e-10	0.531081	2.42195e-21	-0.267686	7.0228e-06	-0.51987	2.26293e-20	-0.590146	4.20119e-27	-0.440414	1.98692e-14	0.336037	1.17237e-08	-0.0847768	0.16169	-0.0256068	0.673026	0.267814	6.94933e-06	0.166844	0.0056303	0.73203	3.03136e-47	0.0549108	0.36522	-0.0592365
ENSG00000042088	TDP1	TDP1	55775	Q9NUW8	tyrosyl-DNA phosphodiesterase 1 [Source:HGNC Symbol	Acc:HGNC:18884]	NM_001008744	turquoise	-0.599485	3.9915e-28	-0.538171	5.64385e-22	0.916127	5.55114e-110	-0.463688	5.17851e-16	-0.684393	3.36894e-39	0.574541	1.81707e-25	-0.643436	2.02604e-33	0.714031	5.18664e-44	-0.894481	4.40412e-97	0.457303	1.44834e-15	0.523671	1.07069e-20	0.485354	1.34033e-17	0.700729	8.87605e-42	-0.545601	1.18142e-22	-0.380019	7.64439e-11	0.518668	2.86149e-20	-0.423633	2.33095e-13	-0.184106	0.00221512	-0.157474	0.00902634	-0.18289	0.00237199	-0.202012
ENSG00000042286	AIFM2	AIFM2	84883	Q9BRQ8	apoptosis inducing factor mitochondria associated 2 [Source:HGNC Symbol	Acc:HGNC:21411]	NM_032797	grey	-0.0914973	0.13084	0.103401	0.0875719	0.270013	5.79989e-06	-0.410116	1.53729e-12	-0.134871	0.0255812	0.28459	1.6791e-06	-0.171416	0.0044333	0.269232	6.1858e-06	-0.274146	4.11039e-06	-0.133208	0.0274724	-0.122517	0.042726	0.334681	1.35283e-08	0.327967	2.72103e-08	-0.0886922	0.143114	0.170094	0.00475351	-0.03065	0.613455	0.0974889	0.107357	-0.231576	0.000109526	-0.379654	7.99653e-11	0.0111046	0.854815	-0.05189
ENSG00000042304	C2orf83	C2orf83	56918	Q53S99	chromosome 2 open reading frame 83 [Source:HGNC Symbol	Acc:HGNC:25344]	NM_020161	brown	0.304791	2.67437e-07	0.306231	2.33349e-07	-0.516108	4.70266e-20	0.289971	1.04355e-06	0.483648	1.80421e-17	-0.309317	1.73777e-07	0.318536	7.0598e-08	-0.337626	9.90454e-09	0.538402	5.37936e-22	-0.331014	1.98575e-08	-0.454257	2.34776e-15	-0.35842	9.96445e-10	-0.337052	1.05277e-08	0.891244	2.13481e-95	0.167953	0.00531614	-0.306494	2.27577e-07	0.574727	1.73933e-25	0.0771861	0.202764	0.124817	0.0389498	0.360186	8.1354e-10	0.102005
ENSG00000042317	AL049834.1	AL049834.1	55812	Q9P0W8	spermatogenesis associated 7 [Source:NCBI gene	Acc:55812]	NM_018418	blue	-0.490485	5.42819e-18	-0.570034	5.19757e-25	0.644655	1.40382e-33	-0.222613	0.000203385	-0.476915	5.73826e-17	0.308685	1.84643e-07	-0.436343	3.65625e-14	0.437664	3.00284e-14	-0.608731	3.59379e-29	0.482324	2.2698e-17	0.453974	2.45475e-15	0.249389	2.9744e-05	0.339033	8.5241e-09	-0.403538	3.73502e-12	-0.4903	5.60974e-18	0.481598	2.57339e-17	-0.316098	8.98575e-08	-0.0205068	0.735414	0.131253	0.0298485	-0.120527	0.0462367	-0.0967219
ENSG00000042429	MED17	MED17	9440	Q9NVC6	mediator complex subunit 17 [Source:HGNC Symbol	Acc:HGNC:2375]	NM_004268	grey	-0.148077	0.0141497	-0.219511	0.000250537	0.189654	0.00161238	-0.291994	8.70449e-07	-0.125304	0.0381865	-0.0235941	0.697409	-0.308239	1.927e-07	0.117786	0.0514667	-0.0687718	0.256578	-0.036907	0.542965	-0.0864245	0.153663	0.117169	0.052708	-0.13711	0.0232116	0.148816	0.0136695	0.114232	0.058971	-0.155415	0.00998072	0.375733	1.29194e-10	0.131609	0.0294034	-0.247396	3.45849e-05	0.07264	0.230725	0.00157996
ENSG00000042445	RETSAT	RETSAT	54884	Q6NUM9	retinol saturase [Source:HGNC Symbol	Acc:HGNC:25991]	NM_017750	grey	0.236728	7.58929e-05	0.330872	2.01522e-08	-0.416943	5.99188e-13	-0.0579377	0.339346	0.211491	0.000423884	0.0194441	0.748653	0.372835	1.83413e-10	-0.373664	1.65987e-10	0.429077	1.06427e-13	-0.30739	2.0897e-07	-0.272479	4.72594e-06	0.0508141	0.402132	-0.174031	0.00385679	0.224487	0.000179057	0.501765	7.04788e-19	-0.562326	3.02222e-24	0.11695	0.053156	-0.152794	0.011325	-0.321414	5.29582e-08	0.0722058	0.233532	0.151132
ENSG00000042493	CAPG	CAPG	822	P40121	capping actin protein, gelsolin like [Source:HGNC Symbol	Acc:HGNC:1474]	NM_001320734	turquoise	0.680521	1.30075e-38	0.659362	1.46876e-35	-0.823033	8.9007e-69	0.551987	2.98576e-23	0.584614	1.63449e-26	-0.50721	2.56012e-19	0.515389	5.4032e-20	-0.664961	2.418e-36	0.713442	6.55442e-44	-0.51296	8.61359e-20	-0.424197	2.1505e-13	-0.392075	1.67594e-11	-0.514802	6.04963e-20	0.450266	4.38951e-15	0.532512	1.81021e-21	-0.508622	1.96279e-19	0.350097	2.54936e-09	0.133529	0.0270984	0.0243299	0.688457	0.128896	0.0329452	0.144962
ENSG00000042753	AP2S1	AP2S1	1175	NA	adaptor related protein complex 2 subunit sigma 1 [Source:HGNC Symbol	Acc:HGNC:565]	NM_001301078	blue	0.449975	4.59305e-15	0.349161	2.82857e-09	-0.554635	1.67354e-23	0.596085	9.48808e-28	0.399367	6.49329e-12	-0.357754	1.07526e-09	0.581021	3.89652e-26	-0.37904	8.62421e-11	0.382041	5.95243e-11	-0.0671175	0.268224	-0.147325	0.0146528	-0.45502	2.08119e-15	-0.4004	5.66604e-12	0.207966	0.000530887	-0.161109	0.00753739	0.0823809	0.173917	0.224869	0.000174448	-0.0681195	0.261128	0.806357	5.42378e-64	0.0193894	0.749337	0.183887
ENSG00000042781	USH2A	USH2A	7399	O75445	usherin [Source:HGNC Symbol	Acc:HGNC:12601]	NM_007123	grey	-0.121255	0.0449254	-0.189872	0.0015921	0.171204	0.00448328	-0.113684	0.0602044	-0.13359	0.027028	0.136923	0.0234024	-0.162618	0.00698683	0.233534	9.53605e-05	-0.152257	0.0116192	0.223508	0.000191402	0.0846194	0.162473	0.0838177	0.166505	0.0668538	0.270113	0.0123501	0.838741	-0.1379	0.0224223	0.092847	0.125232	-0.00557704	0.926781	-0.0785006	0.195156	-0.025205	0.677867	0.0463272	0.445012	0.0989472
ENSG00000042813	ZPBP	ZPBP	11055	Q9BS86	zona pellucida binding protein [Source:HGNC Symbol	Acc:HGNC:15662]	NM_007009	grey	-0.164973	0.00619858	-0.116478	0.0541304	0.173389	0.00399172	-0.150993	0.0123385	-0.172228	0.00424649	0.132672	0.0281069	-0.12118	0.0450585	0.104747	0.0835046	-0.17386	0.00389228	0.115785	0.0555865	0.0523077	0.388424	0.0810662	0.180912	0.0304001	0.616352	0.000402645	0.994706	-0.0899739	0.137401	0.0987486	0.10287	0.260186	1.28568e-05	-0.104589	0.0839743	-0.0406039	0.503293	-0.0385726	0.524902	0.0636779
ENSG00000042832	TG	TG	7038	P01266	thyroglobulin [Source:HGNC Symbol	Acc:HGNC:11764]	NM_003235	blue	0.440687	1.90682e-14	0.434148	5.06338e-14	-0.735349	7.18929e-48	0.438564	2.62419e-14	0.638736	8.20331e-33	-0.523046	1.2117e-20	0.563285	2.43395e-24	-0.393164	1.4568e-11	0.803349	3.53267e-63	-0.409943	1.57409e-12	-0.660682	9.63286e-36	-0.625208	4.02638e-31	-0.51293	8.66357e-20	0.507772	2.30362e-19	0.0707424	0.243168	-0.374841	1.43953e-10	0.273547	4.32207e-06	0.206286	0.000590231	0.250274	2.78073e-05	0.181339	0.00258693	-0.0565536
ENSG00000042980	ADAM28	ADAM28	10863	Q9UKQ2	ADAM metallopeptidase domain 28 [Source:HGNC Symbol	Acc:HGNC:206]	NM_014265	tan	-0.485566	1.29156e-17	-0.513197	8.2321e-20	0.593929	1.63407e-27	-0.282304	2.0489e-06	-0.325636	3.45447e-08	0.275531	3.65795e-06	-0.481548	2.59563e-17	0.877317	1.03891e-88	-0.525211	7.88505e-21	0.391443	1.81759e-11	0.324415	3.91143e-08	0.0503786	0.406183	0.405821	2.75097e-12	-0.365027	4.63533e-10	-0.490769	5.16078e-18	0.444679	1.03961e-14	-0.322424	4.78401e-08	0.0090437	0.881539	-0.011712	0.846967	-0.125975	0.0371568	-0.234115
ENSG00000043039	BARX2	BARX2	8538	Q9UMQ3	BARX homeobox 2 [Source:HGNC Symbol	Acc:HGNC:956]	NM_003658	grey	0.0750965	0.215295	0.0865292	0.153163	-0.0595765	0.325838	0.0484785	0.424138	-0.020513	0.735338	0.0910914	0.132564	0.0446892	0.461291	-0.0842444	0.164349	-0.00651224	0.914547	0.0255682	0.67349	0.120896	0.0455679	0.0845372	0.162883	-0.0290162	0.632502	0.0699361	0.248595	0.109727	0.0697575	-0.0930012	0.124603	0.328292	2.63153e-08	-0.176042	0.00346051	-0.082836	0.171543	0.0757993	0.21102	0.186199
ENSG00000043093	DCUN1D1	DCUN1D1	54165	Q96GG9	defective in cullin neddylation 1 domain containing 1 [Source:HGNC Symbol	Acc:HGNC:18184]	NM_020640	red	0.085258	0.159314	-0.0312187	0.606885	-0.172457	0.00419518	0.410259	1.5075e-12	0.250783	2.67478e-05	-0.499473	1.07365e-18	0.263305	1.00208e-05	-0.0340862	0.574245	0.223328	0.000193757	0.0582613	0.336651	-0.2089	0.000500331	-0.489949	5.97035e-18	-0.230402	0.000118942	0.107459	0.0757688	-0.443558	1.23377e-14	0.353732	1.69701e-09	-0.0700369	0.247912	0.498544	1.27235e-18	0.81885	1.57008e-67	0.0090165	0.881893	-0.250815
ENSG00000043143	JADE2	JADE2	23338	NA	jade family PHD finger 2 [Source:HGNC Symbol	Acc:HGNC:22984]	NM_001308143	greenyellow	-0.343969	5.00373e-09	-0.334352	1.40063e-08	0.373342	1.7255e-10	-0.695044	7.33588e-41	-0.161073	0.00755106	0.520419	2.03233e-20	-0.295781	6.17524e-07	0.178796	0.00297754	-0.279528	2.60324e-06	-0.135632	0.024753	0.183586	0.00228099	0.624963	4.31223e-31	0.219118	0.000257204	-0.0921511	0.1281	0.419374	4.26178e-13	-0.254683	1.98065e-05	-0.0114629	0.850185	-0.280341	2.42761e-06	-0.446467	7.90324e-15	-0.0263372	0.664259	0.186653
ENSG00000043355	ZIC2	ZIC2	7546	O95409	Zic family member 2 [Source:HGNC Symbol	Acc:HGNC:12873]	NM_007129	grey	0.180269	0.00274527	0.216011	0.000315909	-0.37427	1.54254e-10	0.162764	0.00693516	0.287978	1.24597e-06	-0.145881	0.0156633	0.304298	2.8016e-07	-0.217583	0.000284798	0.367599	3.42496e-10	-0.270024	5.79454e-06	-0.222694	0.00020227	-0.226213	0.00015909	-0.263778	9.64639e-06	0.411128	1.33873e-12	0.109605	0.0700707	-0.212543	0.000396071	0.261827	1.12808e-05	-0.0610906	0.313672	0.048275	0.426088	0.153134	0.0111421	0.0779187
ENSG00000043462	LCP2	LCP2	3937	Q13094	lymphocyte cytosolic protein 2 [Source:HGNC Symbol	Acc:HGNC:6529]	NM_005565	blue	0.397652	8.13244e-12	0.283267	1.88453e-06	-0.65325	1.00783e-34	0.218702	0.000264425	0.378189	9.57285e-11	-0.385102	4.06197e-11	0.468419	2.38323e-16	-0.551876	3.05907e-23	0.809553	7.14651e-65	-0.357577	1.09724e-09	-0.435681	4.03472e-14	-0.21113	0.00043384	-0.539764	4.04917e-22	0.459549	1.01109e-15	0.544548	1.47823e-22	-0.669849	4.84566e-37	0.146461	0.0152503	0.167448	0.00545713	-0.0115071	0.849613	0.203695	0.000693937	0.0392086
ENSG00000043514	TRIT1	TRIT1	54802	Q9H3H1	tRNA isopentenyltransferase 1 [Source:HGNC Symbol	Acc:HGNC:20286]	NM_001312692	turquoise	-0.598387	5.28521e-28	-0.660139	1.14615e-35	0.816942	5.67019e-67	-0.504677	4.1098e-19	-0.662744	4.96187e-36	0.671726	2.59256e-37	-0.588995	5.58581e-27	0.604083	1.21733e-28	-0.760684	5.68476e-53	0.477725	4.99939e-17	0.710857	1.817e-43	0.518411	3.00844e-20	0.610881	2.03033e-29	-0.474056	9.30697e-17	-0.278279	2.89686e-06	0.286293	1.44593e-06	-0.327638	2.81461e-08	-0.33123	1.94157e-08	-0.207435	0.000549002	-0.193151	0.00131401	-0.0208101
ENSG00000043591	ADRB1	ADRB1	153	P08588	adrenoceptor beta 1 [Source:HGNC Symbol	Acc:HGNC:285]	NM_000684	grey	-0.192487	0.00136642	-0.196636	0.0010678	0.354617	1.53582e-09	-0.32217	4.90794e-08	-0.396483	9.47369e-12	0.387589	2.96921e-11	-0.313074	1.20821e-07	0.111781	0.064654	-0.402062	4.54638e-12	0.235728	8.15452e-05	0.473011	1.10928e-16	0.543694	1.77155e-22	0.233127	9.81584e-05	-0.295875	6.12237e-07	0.129259	0.0324511	-0.00678498	0.910983	-0.0899273	0.137606	-0.308114	1.95012e-07	-0.261095	1.19601e-05	-0.139715	0.0206967	0.0783146
ENSG00000044012	GUCA2B	GUCA2B	2981	Q16661	guanylate cyclase activator 2B [Source:HGNC Symbol	Acc:HGNC:4683]	NM_007102	brown	0.178833	0.00297163	0.129375	0.0322946	-0.41076	1.40774e-12	0.206757	0.000573008	0.340381	7.37669e-09	-0.234812	8.70673e-05	0.267684	7.02382e-06	-0.254923	1.94406e-05	0.460069	9.29965e-16	-0.174899	0.00368112	-0.332847	1.64022e-08	-0.257562	1.58186e-05	-0.392034	1.68476e-11	0.809742	6.33122e-65	0.121111	0.045181	-0.304052	2.86741e-07	0.521117	1.77199e-20	0.0423777	0.484813	0.136284	0.0240629	0.323014	4.50786e-08	0.169931
ENSG00000044090	CUL7	CUL7	9820	Q14999	cullin 7 [Source:HGNC Symbol	Acc:HGNC:21024]	NM_014780	grey	0.0315972	0.60253	0.108431	0.0731427	-0.131795	0.0291722	0.0375398	0.536067	-0.0723955	0.232303	0.292248	8.50777e-07	0.0427602	0.480876	-0.0824113	0.173758	0.0708407	0.242512	0.0602085	0.320723	0.01867	0.758342	0.0664887	0.272743	0.0192986	0.750472	0.0918442	0.129381	0.170782	0.0045843	-0.232507	0.000102564	0.190083	0.00157274	-0.444818	1.01783e-14	-0.222288	0.000207905	0.00101181	0.986698	0.220454
ENSG00000044115	CTNNA1	CTNNA1	1495	P35221	catenin alpha 1 [Source:HGNC Symbol	Acc:HGNC:2509]	NM_001323982	blue	0.367151	3.6109e-10	0.321699	5.14649e-08	-0.727235	2.33499e-46	0.338694	8.83837e-09	0.464773	4.33868e-16	-0.290478	9.97305e-07	0.597109	7.31742e-28	-0.555784	1.29961e-23	0.751313	5.17049e-51	-0.287311	1.32175e-06	-0.287103	1.34623e-06	-0.33479	1.3374e-08	-0.450373	4.31701e-15	0.383008	5.27755e-11	0.325367	3.55075e-08	-0.561579	3.57572e-24	0.205356	0.000625701	0.0631381	0.297698	0.208194	0.000523281	0.159651	0.00810613	0.230363
ENSG00000044446	PHKA2	PHKA2	5256	P46019	phosphorylase kinase regulatory subunit alpha 2 [Source:HGNC Symbol	Acc:HGNC:8926]	NM_000292	blue	0.473141	1.08537e-16	0.389579	2.30648e-11	-0.85318	7.45123e-79	0.529229	3.52363e-21	0.688801	7.05119e-40	-0.561477	3.65849e-24	0.561764	3.43048e-24	-0.540502	3.47004e-22	0.874294	2.29307e-87	-0.347353	3.45405e-09	-0.613084	1.12565e-29	-0.645822	9.86639e-34	-0.717693	1.19555e-44	0.56352	2.30814e-24	0.138615	0.0217278	-0.416446	6.42218e-13	0.311493	1.40873e-07	0.197206	0.00103181	0.209138	0.000492799	0.217659	0.000283374	0.158236
ENSG00000044459	CNTLN	CNTLN	54875	Q9NXG0	centlein [Source:HGNC Symbol	Acc:HGNC:23432]	NM_017738	greenyellow	0.577984	8.05292e-26	0.425548	1.77207e-13	-0.609199	3.17485e-29	0.723572	1.07857e-45	0.591696	2.8577e-27	-0.592222	2.50622e-27	0.423273	2.45366e-13	-0.511495	1.13915e-19	0.490494	5.41965e-18	-0.308391	1.89908e-07	-0.231329	0.000111451	-0.520877	1.85778e-20	-0.365185	4.55037e-10	0.241332	5.42987e-05	0.0413692	0.495274	-0.166353	0.00577467	0.0998231	0.0991614	0.380021	7.64273e-11	0.397517	8.27704e-12	0.0547147	0.366938	0.0665498
ENSG00000044524	EPHA3	EPHA3	2042	P29320	EPH receptor A3 [Source:HGNC Symbol	Acc:HGNC:3387]	NM_005233	grey	0.0129635	0.830849	-0.0352219	0.56155	-0.0908925	0.133416	0.0335556	0.580222	0.0760088	0.209757	-0.0180811	0.76574	0.102836	0.089326	-0.0670912	0.268412	0.107701	0.0751099	-0.0602282	0.320564	-0.0227348	0.707916	-0.0804975	0.184001	-0.143107	0.0177774	0.112932	0.0619321	-0.0496615	0.412906	-0.0814342	0.178933	0.0561132	0.354799	-0.0522015	0.38939	0.0390037	0.520276	0.0940149	0.120531	0.114996
ENSG00000044574	HSPA5	HSPA5	3309	P11021	heat shock protein family A (Hsp70) member 5 [Source:HGNC Symbol	Acc:HGNC:5238]	NM_005347	yellow	0.388608	2.60941e-11	0.610953	1.99149e-29	-0.542059	2.50227e-22	0.205747	0.000610547	0.534163	1.29127e-21	-0.186775	0.00190337	0.442741	1.39702e-14	-0.320381	5.87362e-08	0.542796	2.1422e-22	-0.490897	5.045e-18	-0.468766	2.2506e-16	-0.307449	2.07805e-07	0.0647602	0.285434	0.285243	1.58576e-06	0.299829	4.25476e-07	-0.379898	7.75936e-11	0.251315	2.56804e-05	0.111836	0.0645224	-0.102259	0.0911465	0.0871716	0.150125	-0.17968
ENSG00000046604	DSG2	DSG2	1829	Q14126	desmoglein 2 [Source:HGNC Symbol	Acc:HGNC:3049]	NM_001943	grey	0.0910514	0.132735	0.182252	0.00245843	-0.165295	0.00609738	0.345955	4.02792e-09	0.0535112	0.377587	-0.155083	0.0101428	0.163813	0.00657625	-0.0755006	0.212829	0.121375	0.0447125	0.139979	0.0204552	-0.0596185	0.325497	-0.301547	3.6264e-07	-0.0030176	0.960344	0.0223732	0.712355	-0.109869	0.0693955	0.0740721	0.221637	0.0200058	0.741647	0.108946	0.0717821	0.130481	0.0308341	0.0496493	0.41302	-0.145274
ENSG00000046647	GEMIN8	GEMIN8	54960	Q9NWZ8	gem nuclear organelle associated protein 8 [Source:HGNC Symbol	Acc:HGNC:26044]	NM_001042479	turquoise	-0.506505	2.92154e-19	-0.397922	7.84963e-12	0.866079	6.98152e-84	-0.45511	2.05156e-15	-0.634887	2.53316e-32	0.446102	8.35962e-15	-0.653556	9.16119e-35	0.691475	2.69373e-40	-0.864251	3.87231e-83	0.329795	2.2534e-08	0.488759	7.3694e-18	0.45124	3.77032e-15	0.673191	1.58617e-37	-0.549737	4.86472e-23	-0.295855	6.1332e-07	0.568764	6.96833e-25	-0.382805	5.41299e-11	-0.0952858	0.115572	-0.217855	0.000279721	-0.231316	0.000111552	-0.370793
ENSG00000046651	OFD1	OFD1	8481	O75665	OFD1 centriole and centriolar satellite protein [Source:HGNC Symbol	Acc:HGNC:2567]	NM_003611	yellow	-0.625728	3.47882e-31	-0.653892	8.249e-35	0.812917	8.11872e-66	-0.574072	2.02862e-25	-0.595783	1.02426e-27	0.436841	3.39529e-14	-0.643943	1.73979e-33	0.629429	1.21988e-31	-0.631798	6.18945e-32	0.287858	1.25928e-06	0.287881	1.25669e-06	0.482502	2.20093e-17	0.452031	3.33168e-15	-0.35123	2.24676e-09	-0.137786	0.022535	0.281664	2.16569e-06	-0.316439	8.68797e-08	0.0158312	0.794191	-0.239647	6.14234e-05	-0.13101	0.0301558	-0.307079
ENSG00000046653	GPM6B	GPM6B	2824	Q13491	glycoprotein M6B [Source:HGNC Symbol	Acc:HGNC:4461]	NM_001001995	grey	-0.464825	4.30205e-16	-0.474555	8.55675e-17	0.499097	1.15011e-18	-0.419879	3.96966e-13	-0.446227	8.19959e-15	0.475278	7.57266e-17	-0.430782	8.30176e-14	0.340431	7.3367e-09	-0.437115	3.25921e-14	0.27829	2.89413e-06	0.44456	1.05884e-14	0.340441	7.32941e-09	0.30051	3.99414e-07	-0.185738	0.00201939	-0.0869751	0.15105	0.0987712	0.102791	-0.017756	0.769833	-0.237086	7.39568e-05	-0.180364	0.00273085	-0.125871	0.0373147	0.0429958
ENSG00000046774	MAGEC2	MAGEC2	51438	Q9UBF1	MAGE family member C2 [Source:HGNC Symbol	Acc:HGNC:13574]	NM_016249	brown	0.21222	0.000404411	0.149584	0.013186	-0.45101	3.90835e-15	0.217084	0.000294352	0.366218	4.03042e-10	-0.317736	7.64282e-08	0.284861	1.63974e-06	-0.348769	2.95394e-09	0.490701	5.22435e-18	-0.263863	9.58002e-06	-0.414881	7.98279e-13	-0.286106	1.46995e-06	-0.481714	2.52228e-17	0.770481	4.05692e-55	0.158579	0.00854813	-0.317951	7.48186e-08	0.486857	1.03013e-17	0.124279	0.039806	0.0795341	0.189323	0.31595	9.11754e-08	0.182804
ENSG00000046889	PREX2	PREX2	80243	Q70Z35	phosphatidylinositol-3,4,5-trisphosphate dependent Rac exchange factor 2 [Source:HGNC Symbol	Acc:HGNC:22950]	NM_024870	greenyellow	0.433463	5.60132e-14	0.386411	3.44553e-11	-0.422754	2.64195e-13	0.632704	4.76772e-32	0.499882	9.96208e-19	-0.469143	2.11431e-16	0.378383	9.34812e-11	-0.219249	0.000254959	0.3338	1.48418e-08	-0.243099	4.76656e-05	-0.334322	1.40495e-08	-0.505636	3.43728e-19	-0.22606	0.000160771	0.243605	4.59121e-05	-0.142683	0.0181212	0.0239736	0.692787	0.179963	0.00279214	0.266388	7.80781e-06	0.334546	1.37222e-08	0.0479271	0.429433	-0.0735554
ENSG00000047056	WDR37	WDR37	22884	Q9Y2I8	WD repeat domain 37 [Source:HGNC Symbol	Acc:HGNC:31406]	NM_014023	blue	0.327925	2.73289e-08	0.185594	0.00203605	-0.702403	4.72047e-42	0.39977	6.15701e-12	0.472488	1.21109e-16	-0.254298	2.04074e-05	0.492061	4.09944e-18	-0.524078	9.87652e-21	0.710081	2.46213e-43	-0.13798	0.0223441	-0.394735	1.18903e-11	-0.42474	1.98955e-13	-0.621401	1.16399e-30	0.477149	5.51414e-17	0.0695639	0.251128	-0.458834	1.13403e-15	0.276465	3.37997e-06	-0.076131	0.209024	0.207572	0.000544297	0.214661	0.000345135	0.374428
ENSG00000047188	YTHDC2	YTHDC2	64848	Q9H6S0	YTH domain containing 2 [Source:HGNC Symbol	Acc:HGNC:24721]	NM_001345975	turquoise	-0.586696	9.83321e-27	-0.62129	1.20022e-30	0.78168	1.04653e-57	-0.451046	3.88665e-15	-0.607633	4.80283e-29	0.394877	1.16736e-11	-0.58165	3.34944e-26	0.571167	3.99652e-25	-0.658408	1.9897e-35	0.419985	3.91056e-13	0.401571	4.85294e-12	0.376118	1.23277e-10	0.526268	6.3866e-21	-0.407822	2.09972e-12	-0.274123	4.1184e-06	0.320226	5.96517e-08	-0.377497	1.0419e-10	0.124745	0.0390629	-0.201644	0.000787665	-0.115747	0.055667	-0.213122
ENSG00000047230	CTPS2	CTPS2	56474	Q9NRF8	CTP synthase 2 [Source:HGNC Symbol	Acc:HGNC:2520]	NM_175859	turquoise	-0.449534	4.91905e-15	-0.501663	7.18207e-19	0.740643	6.91873e-49	-0.332227	1.74996e-08	-0.538179	5.63531e-22	0.511026	1.24532e-19	-0.583193	2.30776e-26	0.592489	2.34439e-27	-0.725406	5.02933e-46	0.391157	1.88535e-11	0.523518	1.10367e-20	0.405042	3.05442e-12	0.545268	1.26841e-22	-0.384362	4.45657e-11	-0.234683	8.78752e-05	0.323055	4.4892e-08	-0.271776	5.01111e-06	-0.193533	0.00128464	-0.199774	0.000883197	-0.109352	0.0707243	-0.0185397
ENSG00000047249	ATP6V1H	ATP6V1H	51606	Q9UI12	ATPase H+ transporting V1 subunit H [Source:HGNC Symbol	Acc:HGNC:18303]	NM_213619	blue	0.384681	4.28241e-11	0.281201	2.25419e-06	-0.427966	1.25038e-13	0.198914	0.000930622	0.326863	3.04736e-08	-0.430724	8.37275e-14	0.271981	4.92607e-06	-0.422487	2.74404e-13	0.547049	8.67155e-23	-0.45495	2.10429e-15	-0.456857	1.55489e-15	-0.138081	0.0222447	-0.322089	4.94831e-08	0.367233	3.57611e-10	0.563024	2.58185e-24	-0.583567	2.10763e-26	0.11446	0.0584617	0.434003	5.17233e-14	-0.17968	0.00283617	0.142122	0.0185851	-0.0335949
ENSG00000047315	POLR2B	POLR2B	5431	NA	RNA polymerase II subunit B [Source:HGNC Symbol	Acc:HGNC:9188]	NM_001303269	turquoise	-0.444675	1.0404e-14	-0.432965	6.02771e-14	0.413016	1.03288e-12	-0.126137	0.0369124	-0.157739	0.00890967	0.0207941	0.731849	-0.266918	7.47783e-06	0.343731	5.13492e-09	-0.272292	4.8003e-06	0.3105	1.55067e-07	0.14396	0.0171023	-0.0769015	0.204439	0.371298	2.20569e-10	-0.211777	0.000416157	-0.544073	1.63474e-22	0.368254	3.1695e-10	-0.292566	8.26735e-07	0.463573	5.27659e-16	0.0899529	0.137493	-0.0611155	0.313474	-0.266045
ENSG00000047346	FAM214A	FAM214A	56204	Q32MH5	family with sequence similarity 214 member A [Source:HGNC Symbol	Acc:HGNC:25609]	NM_019600	blue	-0.486176	1.16087e-17	-0.418826	4.60336e-13	0.531811	2.08832e-21	-0.247521	3.42608e-05	-0.228751	0.000133468	0.044913	0.459047	-0.369583	2.70687e-10	0.597509	6.61064e-28	-0.382676	5.50061e-11	0.296092	6.00173e-07	0.0684838	0.258581	-0.0716107	0.237418	0.341438	6.58254e-09	-0.253736	2.13157e-05	-0.645593	1.05734e-33	0.501579	7.2939e-19	-0.237088	7.3945e-05	0.323429	4.32242e-08	0.076496	0.206842	-0.0174684	0.773458	-0.400056
ENSG00000047365	ARAP2	ARAP2	116984	Q8WZ64	ArfGAP with RhoGAP domain, ankyrin repeat and PH domain 2 [Source:HGNC Symbol	Acc:HGNC:16924]	NM_015230	grey	0.0934993	0.122589	0.12491	0.0388021	0.118976	0.0491383	-0.0922063	0.12787	-0.138438	0.0218985	-0.148238	0.0140437	-0.14393	0.0171256	-0.095425	0.115039	-0.0492358	0.416927	-0.232882	9.98794e-05	-0.155416	0.00998032	0.351266	2.23774e-09	0.105483	0.0813459	-0.0406926	0.50236	0.484632	1.52035e-17	-0.190387	0.00154516	-0.140332	0.0201365	0.377334	1.06286e-10	-0.277088	3.20603e-06	0.0330801	0.585603	-0.205733
ENSG00000047410	TPR	TPR	7175	P12270	translocated promoter region, nuclear basket protein [Source:HGNC Symbol	Acc:HGNC:12017]	NM_003292	blue	-0.278019	2.96166e-06	-0.340468	7.30809e-09	-0.0161484	0.790163	-0.0917198	0.129902	0.0977623	0.10637	-0.0830675	0.170345	0.0428822	0.479624	0.112929	0.0619372	0.2905	9.9535e-07	0.0891418	0.14109	-0.21787	0.000279442	-0.268701	6.46188e-06	-0.0534357	0.378262	0.108078	0.0740875	-0.281226	2.2492e-06	-0.0203293	0.737621	-0.026775	0.659026	0.339019	8.53639e-09	0.183926	0.00223778	0.109444	0.0704863	-0.163388
ENSG00000047457	CP	CP	1356	P00450	ceruloplasmin [Source:HGNC Symbol	Acc:HGNC:2295]	NM_000096	grey	0.196681	0.00106491	0.192155	0.00139335	-0.15385	0.0107652	0.402899	4.06759e-12	0.0624438	0.303053	-0.160742	0.00767731	0.126449	0.0364437	-0.130224	0.0311676	0.0695145	0.251465	0.0212637	0.726034	-0.0878793	0.14683	-0.217143	0.00029321	-0.0377274	0.53403	-0.00325163	0.957271	-0.123516	0.0410487	0.0609948	0.314433	-0.0172586	0.776106	0.116506	0.0540717	0.148781	0.013692	0.0385556	0.525084	-0.0798972
ENSG00000047578	KIAA0556	KIAA0556	23247	O60303	KIAA0556 [Source:HGNC Symbol	Acc:HGNC:29068]	NM_015202	blue	0.419998	3.9034e-13	0.338269	9.24896e-09	-0.794015	9.6739e-61	0.336008	1.17603e-08	0.522496	1.35079e-20	-0.484593	1.53066e-17	0.548096	6.92709e-23	-0.509892	1.5442e-19	0.857852	1.28365e-80	-0.301379	3.68357e-07	-0.499626	1.044e-18	-0.488053	8.34828e-18	-0.724955	6.0703e-46	0.498656	1.24665e-18	0.215091	0.000335554	-0.478214	4.59943e-17	0.277268	3.15718e-06	0.108074	0.0740992	0.177203	0.00324889	0.23742	7.21985e-05	0.176979
ENSG00000047579	DTNBP1	DTNBP1	84062	Q96EV8	dystrobrevin binding protein 1 [Source:HGNC Symbol	Acc:HGNC:17328]	NM_032122	blue	0.43444	4.84917e-14	0.391555	1.79168e-11	-0.528476	4.10107e-21	0.0481609	0.427184	0.291998	8.70085e-07	-0.321563	5.21736e-08	0.268393	6.62716e-06	-0.463114	5.68532e-16	0.566423	1.19242e-24	-0.452773	2.96567e-15	-0.424993	1.91882e-13	-0.0280212	0.644222	-0.453272	2.74199e-15	0.354396	1.57463e-09	0.721725	2.31186e-45	-0.581938	3.12525e-26	0.211587	0.000421285	0.126818	0.0358974	-0.291733	8.91135e-07	0.129549	0.0320603	0.129305
ENSG00000047597	XK	XK	7504	P51811	X-linked Kx blood group [Source:HGNC Symbol	Acc:HGNC:12811]	NM_021083	red	0.42489	1.94746e-13	0.301789	3.54555e-07	-0.525803	7.00749e-21	0.531847	2.0728e-21	0.450897	3.97808e-15	-0.427139	1.4092e-13	0.676808	4.65907e-38	-0.326783	3.07258e-08	0.462375	6.40924e-16	-0.15153	0.0120279	-0.382376	5.70934e-11	-0.49295	3.49682e-18	-0.404229	3.40591e-12	0.323662	4.22166e-08	-0.174713	0.00371801	0.023272	0.70134	0.259777	1.32814e-05	0.0795133	0.189439	0.854962	1.60951e-79	0.0543352	0.370275	0.0287925
ENSG00000047617	ANO2	ANO2	57101	NA	anoctamin 2 [Source:HGNC Symbol	Acc:HGNC:1183]	NM_001278596	pink	0.510872	1.28233e-19	0.410278	1.50368e-12	-0.694791	8.04848e-41	0.433565	5.5183e-14	0.495146	2.35648e-18	-0.388914	2.51016e-11	0.8248	2.5884e-69	-0.508541	1.99307e-19	0.663732	3.60426e-36	-0.283016	1.92607e-06	-0.47262	1.18456e-16	-0.412718	1.07622e-12	-0.494963	2.43583e-18	0.367125	3.62215e-10	0.144027	0.0170502	-0.364238	5.0835e-10	0.174439	0.00377332	0.0287282	0.635885	0.319683	6.29786e-08	0.094306	0.119381	0.20008
ENSG00000047621	C12orf4	C12orf4	57102	Q9NQ89	chromosome 12 open reading frame 4 [Source:HGNC Symbol	Acc:HGNC:1184]	NM_001352962	turquoise	-0.0636986	0.293421	-0.0263113	0.66457	0.448738	5.56548e-15	-0.147255	0.0147003	-0.283521	1.84336e-06	-0.0710725	0.240971	-0.40551	2.86824e-12	0.283317	1.8764e-06	-0.395289	1.10667e-11	0.0230003	0.704664	0.119071	0.0489563	0.26755	7.10114e-06	0.460564	8.58876e-16	-0.298243	4.9268e-07	0.12089	0.0455783	0.226433	0.000156697	-0.407896	2.07881e-12	0.440324	2.0141e-14	-0.297942	5.06493e-07	-0.109016	0.0715979	-0.36756
ENSG00000047634	SCML1	SCML1	6322	Q9UN30	Scm polycomb group protein like 1 [Source:HGNC Symbol	Acc:HGNC:10580]	NM_001037540	turquoise	-0.565736	1.39489e-24	-0.53064	2.64906e-21	0.797195	1.47675e-61	-0.443498	1.24498e-14	-0.531591	2.1839e-21	0.315265	9.75231e-08	-0.592509	2.33295e-27	0.619043	2.22988e-30	-0.708158	5.20565e-43	0.335153	1.2872e-08	0.432961	6.03134e-14	0.314792	1.02157e-07	0.487371	9.41288e-18	-0.459505	1.01824e-15	-0.317473	7.84439e-08	0.509978	1.51923e-19	-0.371583	2.13182e-10	0.0978134	0.106186	-0.212134	0.000406662	-0.20973	0.00047454	-0.259047
ENSG00000047644	WWC3	WWC3	55841	Q9ULE0	WWC family member 3 [Source:HGNC Symbol	Acc:HGNC:29237]	NM_015691	blue	0.361865	6.70016e-10	0.258996	1.4128e-05	-0.777264	1.14401e-56	0.416887	6.03874e-13	0.588448	6.39264e-27	-0.448644	5.64751e-15	0.618005	2.96337e-30	-0.431595	7.37054e-14	0.859445	3.11102e-81	-0.279886	2.5243e-06	-0.510755	1.31119e-19	-0.605314	8.83082e-29	-0.685616	2.18869e-39	0.527609	4.8823e-21	0.0291904	0.630459	-0.356024	1.30943e-09	0.358938	9.38966e-10	0.0617406	0.308541	0.444146	1.12797e-14	0.198772	0.000938666	0.11653
ENSG00000047648	ARHGAP6	ARHGAP6	395	O43182	Rho GTPase activating protein 6 [Source:HGNC Symbol	Acc:HGNC:676]	NM_001287242	pink	0.461485	7.40161e-16	0.42349	2.37894e-13	-0.657558	2.6049e-35	0.371563	2.13692e-10	0.441105	1.79014e-14	-0.303195	3.10802e-07	0.961539	1.14216e-154	-0.495745	2.11512e-18	0.648445	4.44044e-34	-0.270894	5.39199e-06	-0.463368	5.4556e-16	-0.346063	3.98023e-09	-0.370148	2.53071e-10	0.320195	5.98351e-08	0.173552	0.00395711	-0.436801	3.41532e-14	0.227663	0.000143942	-0.00142225	0.981303	0.301272	3.7208e-07	0.0836096	0.167564	0.098051
ENSG00000047662	FAM184B	FAM184B	27146	Q9ULE4	family with sequence similarity 184 member B [Source:HGNC Symbol	Acc:HGNC:29235]	NM_015688	grey	0.00966489	0.873468	0.0177231	0.770248	0.00818048	0.892775	-0.0298725	0.622488	-0.0462371	0.445899	0.0929133	0.124961	-0.0146125	0.80972	-0.000721731	0.990512	-0.0684292	0.258961	0.0665324	0.272428	0.00365796	0.951938	0.0821004	0.175393	-0.0559541	0.356167	-0.0487947	0.421118	0.0281205	0.643049	0.016772	0.782259	0.0940934	0.12022	-0.200319	0.000854283	-0.0486248	0.422739	0.0371784	0.540002	0.106055
ENSG00000047849	MAP4	MAP4	4134	P27816	microtubule associated protein 4 [Source:HGNC Symbol	Acc:HGNC:6862]	NM_001134364	magenta	-0.316802	8.38252e-08	-0.364425	4.97373e-10	0.316609	8.54366e-08	-0.465914	3.59994e-16	-0.430854	8.21546e-14	0.72445	7.49217e-46	-0.174342	0.0037929	0.0612813	0.312161	-0.285443	1.55816e-06	0.251472	2.53734e-05	0.391598	1.78175e-11	0.605422	8.58452e-29	0.384397	4.43725e-11	-0.175279	0.00360628	0.231452	0.000110489	-0.336988	1.06001e-08	-0.0976543	0.106759	-0.472228	1.26489e-16	-0.294761	6.77655e-07	-0.0436361	0.471927	0.361704
ENSG00000047932	GOPC	GOPC	57120	Q9HD26	golgi associated PDZ and coiled-coil motif containing [Source:HGNC Symbol	Acc:HGNC:17643]	NM_020399	turquoise	-0.475885	6.83411e-17	-0.387069	3.17104e-11	0.763379	1.49485e-53	-0.458973	1.10903e-15	-0.45202	3.33726e-15	0.168501	0.00516671	-0.64377	1.83268e-33	0.476315	6.35374e-17	-0.670488	3.91834e-37	0.141355	0.019237	0.32173	5.13015e-08	0.416298	6.5557e-13	0.549147	5.52454e-23	-0.413734	9.35478e-13	-0.0996069	0.099899	0.414154	8.82719e-13	-0.274426	4.01495e-06	0.393979	1.31132e-11	-0.33781	9.7122e-09	-0.147978	0.0142148	-0.3617
ENSG00000047936	ROS1	ROS1	6098	P08922	ROS proto-oncogene 1, receptor tyrosine kinase [Source:HGNC Symbol	Acc:HGNC:10261]	NM_002944	brown	0.182506	0.00242366	0.166012	0.00587707	-0.327829	2.75989e-08	0.160386	0.00781488	0.27899	2.72604e-06	-0.217885	0.000279167	0.224794	0.000175341	-0.20546	0.00062164	0.378273	9.47524e-11	-0.213641	0.000368848	-0.32025	5.95118e-08	-0.234283	9.04154e-05	-0.284963	1.62511e-06	0.637341	1.23697e-32	0.134094	0.0264498	-0.200261	0.000857359	0.404007	3.50852e-12	0.0617109	0.308774	0.107669	0.0751958	0.256039	1.78223e-05	0.0232221
ENSG00000048028	USP28	USP28	57646	Q96RU2	ubiquitin specific peptidase 28 [Source:HGNC Symbol	Acc:HGNC:12625]	NM_001346259	turquoise	-0.44672	7.60079e-15	-0.424115	2.1759e-13	0.728596	1.31353e-46	-0.686671	1.5062e-39	-0.584662	1.6157e-26	0.657155	2.9594e-35	-0.499113	1.14675e-18	0.401811	4.70059e-12	-0.662536	5.30681e-36	0.218991	0.000259377	0.436351	3.65236e-14	0.852468	1.36703e-78	0.616934	3.97067e-30	-0.401593	4.83862e-12	0.125261	0.0382536	0.00518549	0.931909	-0.360073	8.24186e-10	-0.275758	3.58859e-06	-0.394763	1.18478e-11	-0.0801264	0.186038	0.0496583
ENSG00000048052	HDAC9	HDAC9	9734	Q9UKV0	histone deacetylase 9 [Source:HGNC Symbol	Acc:HGNC:14065]	NM_001204144	grey	-0.346752	3.69041e-09	-0.358476	9.90038e-10	0.535105	1.06405e-21	-0.204469	0.000661327	-0.275663	3.61723e-06	0.301067	3.79242e-07	-0.417804	5.31287e-13	0.664249	3.04787e-36	-0.561231	3.86684e-24	0.326718	3.09311e-08	0.544806	1.39925e-22	0.12488	0.0388501	0.508622	1.96303e-19	-0.439565	2.2582e-14	-0.43982	2.17292e-14	0.462314	6.47282e-16	-0.394244	1.26714e-11	-0.0883254	0.144782	0.0436952	0.471327	-0.182515	0.0024224	-0.199585
ENSG00000048140	TSPAN17	TSPAN17	26262	NA	tetraspanin 17 [Source:HGNC Symbol	Acc:HGNC:13594]	NM_012171	grey	0.286374	1.43566e-06	0.194629	0.00120381	-0.114127	0.0592046	0.0707032	0.24343	0.0106037	0.861296	0.00299266	0.960671	0.199033	0.000923887	-0.174197	0.00382271	-0.0510015	0.400397	-0.085809	0.156625	0.048394	0.424947	0.172266	0.00423795	-0.176613	0.00335491	-0.00885113	0.884044	0.139693	0.0207161	0.0461427	0.446829	0.146774	0.0150319	-0.29621	5.93766e-07	0.329084	2.42515e-08	-0.0356883	0.556375	0.242088
ENSG00000048162	NOP16	NOP16	51491	NA	NOP16 nucleolar protein [Source:HGNC Symbol	Acc:HGNC:26934]	NM_001256540	turquoise	-0.287839	1.26139e-06	-0.124262	0.039833	0.62478	4.54009e-31	-0.374701	1.46428e-10	-0.388973	2.49143e-11	0.338052	9.46556e-09	-0.543859	1.7108e-22	0.529561	3.29521e-21	-0.667916	9.18242e-37	0.119687	0.0477897	0.328465	2.58502e-08	0.373705	1.65163e-10	0.582188	2.9418e-26	-0.42596	1.67014e-13	-0.0501945	0.407903	0.418341	4.92746e-13	-0.186306	0.00195508	-0.115355	0.0565072	-0.320727	5.67334e-08	-0.204326	0.000667241	-0.240415
ENSG00000048342	CC2D2A	CC2D2A	57545	Q9P2K1	coiled-coil and C2 domain containing 2A [Source:HGNC Symbol	Acc:HGNC:29253]	NM_001164720	yellow	-0.586186	1.11403e-26	-0.591671	2.8758e-27	0.454035	2.43131e-15	-0.296632	5.7127e-07	-0.367168	3.60377e-10	0.392055	1.68025e-11	-0.311148	1.45667e-07	0.379264	8.38913e-11	-0.409978	1.56649e-12	0.559824	5.30028e-24	0.513373	7.95901e-20	0.155626	0.00987895	0.202196	0.000761366	-0.272594	4.68064e-06	-0.529398	3.40583e-21	0.319872	6.18031e-08	-0.139274	0.0211048	-0.236149	7.9116e-05	0.135597	0.0247906	-0.0958946	0.113255	0.128267
ENSG00000048392	RRM2B	RRM2B	50484	Q7LG56	ribonucleotide reductase regulatory TP53 inducible subunit M2B [Source:HGNC Symbol	Acc:HGNC:17296]	NM_015713	blue	0.17817	0.00308165	0.148412	0.0139301	-0.464989	4.18828e-16	0.306225	2.33472e-07	0.412548	1.1016e-12	-0.662133	6.04397e-36	0.291059	9.46716e-07	-0.225015	0.000172707	0.650224	2.57253e-34	-0.279186	2.68058e-06	-0.424229	2.14049e-13	-0.571121	4.03932e-25	-0.457576	1.3866e-15	0.328408	2.6003e-08	-0.00825087	0.891858	-0.141507	0.0191062	0.138909	0.021448	0.642894	2.38319e-33	0.229552	0.000126228	0.129359	0.0323152	-0.272974
ENSG00000048405	ZNF800	ZNF800	168850	Q2TB10	zinc finger protein 800 [Source:HGNC Symbol	Acc:HGNC:27267]	NM_176814	turquoise	-0.358074	1.03664e-09	-0.386201	3.5381e-11	0.5787	6.79058e-26	-0.215423	0.000328336	-0.322071	4.95739e-08	-0.0176763	0.770837	-0.517681	3.46706e-20	0.439752	2.19532e-14	-0.504247	4.45236e-19	0.116028	0.0550713	0.143554	0.0174208	0.174634	0.00373386	0.260065	1.29808e-05	-0.27153	5.1146e-06	-0.224159	0.000183107	0.418898	4.55724e-13	-0.221366	0.000221241	0.452017	3.33881e-15	-0.0495844	0.413632	-0.0715435	0.237859	-0.323942
ENSG00000048462	TNFRSF17	TNFRSF17	608	Q02223	TNF receptor superfamily member 17 [Source:HGNC Symbol	Acc:HGNC:11913]	NM_001192	yellow	0.530552	2.6967e-21	0.778506	5.87082e-57	-0.2655	8.39239e-06	0.3274	2.88412e-08	0.444048	1.14492e-14	-0.409443	1.68502e-12	0.201596	0.000789997	-0.0382934	0.527908	0.106838	0.077486	-0.485177	1.38249e-17	-0.427565	1.325e-13	-0.295902	6.10684e-07	0.148417	0.0139271	0.0383035	0.527799	0.0742194	0.220718	0.181051	0.00262865	0.0662313	0.274608	0.272178	4.84597e-06	-0.0724231	0.232124	-0.0443159	0.465045	-0.383182
ENSG00000048471	SNX29	SNX29	92017	Q8TEQ0	sorting nexin 29 [Source:HGNC Symbol	Acc:HGNC:30542]	NM_032167	yellow	-0.490984	4.96739e-18	-0.553909	1.96256e-23	0.431433	7.54831e-14	-0.329386	2.35067e-08	-0.291578	9.03574e-07	0.581477	3.49213e-26	-0.297397	5.32563e-07	0.612358	1.36766e-29	-0.373693	1.65399e-10	0.420323	3.72867e-13	0.498299	1.33052e-18	0.138233	0.0220966	0.367129	3.62018e-10	-0.277304	3.14775e-06	-0.377432	1.05024e-10	0.140048	0.0203927	-0.247216	3.50581e-05	-0.382586	5.56223e-11	0.0636312	0.293933	-0.114886	0.0575254	0.0989744
ENSG00000048540	LMO3	LMO3	55885	Q8TAP4	LIM domain only 3 [Source:HGNC Symbol	Acc:HGNC:6643]	NM_001243609	brown	0.121531	0.0444367	0.105193	0.0821911	-0.259771	1.32873e-05	0.155734	0.00982753	0.204942	0.00064208	-0.169103	0.00500683	0.10764	0.0752761	-0.185348	0.00206469	0.265566	8.34714e-06	-0.142217	0.0185064	-0.168765	0.00509592	-0.161221	0.00749532	-0.234825	8.69883e-05	0.480516	3.10025e-17	0.110923	0.0667469	-0.16432	0.00640866	0.307516	2.06473e-07	0.0455389	0.452806	0.0463949	0.444347	0.188237	0.00175012	0.106344
ENSG00000048544	MRPS10	MRPS10	55173	P82664	mitochondrial ribosomal protein S10 [Source:HGNC Symbol	Acc:HGNC:14502]	NM_018141	turquoise	-0.17456	0.00374872	-0.0856503	0.157396	0.460679	8.4306e-16	-0.0380444	0.530597	-0.248596	3.15876e-05	-0.102271	0.0911087	-0.319434	6.45617e-08	0.318676	6.9621e-08	-0.432618	6.34324e-14	0.16445	0.00636628	0.163192	0.00678672	0.0717445	0.23654	0.495367	2.26454e-18	-0.382175	5.85391e-11	-0.238271	6.78846e-05	0.402849	4.09475e-12	-0.503831	4.80949e-19	0.506777	2.7764e-19	-0.151196	0.0122203	-0.176304	0.00341173	-0.441427
ENSG00000048545	GUCA1A	GUCA1A	2978	NA	guanylate cyclase activator 1A [Source:HGNC Symbol	Acc:HGNC:4678]	NM_001319062	grey	0.0698533	0.249157	0.00293126	0.961478	-0.101137	0.094771	0.0360724	0.552132	0.135795	0.0245788	-0.0466999	0.441355	0.0163801	0.787224	-0.0608924	0.315247	0.13246	0.0283611	-0.0407483	0.501775	-0.0788659	0.19308	-0.0848374	0.161389	-0.111807	0.0645913	0.321322	5.34506e-08	0.010957	0.856723	-0.116142	0.0548315	0.194042	0.00124653	0.020395	0.736804	-0.000199963	0.997371	0.116383	0.0543282	0.106092
ENSG00000048649	RSF1	RSF1	51773	Q96T23	remodeling and spacing factor 1 [Source:HGNC Symbol	Acc:HGNC:18118]	NM_016578	green	-0.308554	1.86972e-07	-0.354623	1.53477e-09	0.233671	9.44423e-05	-0.244502	4.29554e-05	-0.030745	0.612356	-0.16802	0.00529753	-0.17255	0.00417453	0.191569	0.0014421	0.0271348	0.654738	-0.0557265	0.358129	-0.22189	0.000213571	-0.0409923	0.499215	0.0301699	0.619026	0.0297468	0.623953	-0.104424	0.0844646	0.0118565	0.845104	-0.0699906	0.248226	0.624593	4.7847e-31	-0.136939	0.0233857	0.075814	0.210931	-0.254721
ENSG00000048707	VPS13D	VPS13D	55187	Q5THJ4	vacuolar protein sorting 13 homolog D [Source:HGNC Symbol	Acc:HGNC:23595]	NM_015378	grey	-0.0966693	0.110358	-0.329484	2.327e-08	-0.0739039	0.222691	-0.147098	0.0148081	-0.0141608	0.815495	0.283828	1.79461e-06	0.100179	0.0979564	-0.0303634	0.616778	0.253932	2.09945e-05	0.0981818	0.10487	-0.0973332	0.107922	0.0423946	0.484638	-0.105068	0.082555	0.245132	4.09846e-05	0.0278991	0.645667	-0.462235	6.55689e-16	-0.0617735	0.308282	-0.272957	4.54103e-06	-0.032979	0.58675	0.147569	0.0144879	0.309687
ENSG00000048740	CELF2	CELF2	10659	NA	CUGBP Elav-like family member 2 [Source:HGNC Symbol	Acc:HGNC:2550]	NM_001326327	blue	0.44363	1.22029e-14	0.349668	2.67383e-09	-0.729831	7.7715e-47	0.31985	6.19366e-08	0.736979	3.51821e-48	-0.586714	9.78992e-27	0.527801	4.69777e-21	-0.484524	1.54936e-17	0.861799	3.70252e-82	-0.492537	3.76554e-18	-0.599632	3.84371e-28	-0.477014	5.64275e-17	-0.602044	2.06615e-28	0.537922	5.94376e-22	0.259523	1.35514e-05	-0.492581	3.7362e-18	0.135723	0.024656	0.338209	9.30761e-09	0.110764	0.067142	0.21337	0.000375408	-0.0179305
ENSG00000048828	FAM120A	FAM120A	23196	Q9NZB2	family with sequence similarity 120A [Source:HGNC Symbol	Acc:HGNC:13247]	NM_014612	blue	0.427635	1.31178e-13	0.351817	2.10421e-09	-0.759755	8.9708e-53	0.31606	9.01912e-08	0.468319	2.42332e-16	-0.323149	4.44667e-08	0.562573	2.85857e-24	-0.549685	4.91964e-23	0.842248	5.89195e-75	-0.354983	1.47353e-09	-0.336108	1.16358e-08	-0.331912	1.8084e-08	-0.508961	1.84131e-19	0.467745	2.66399e-16	0.440949	1.83296e-14	-0.615212	6.33962e-30	0.213054	0.000383183	0.0184614	0.760961	0.112158	0.0637525	0.171797	0.0043447	0.139246
ENSG00000048991	R3HDM1	R3HDM1	23518	Q15032	R3H domain containing 1 [Source:HGNC Symbol	Acc:HGNC:9757]	NM_001282799	blue	-0.448955	5.3814e-15	-0.448699	5.59936e-15	0.744632	1.14152e-49	-0.36989	2.60964e-10	-0.523856	1.03214e-20	0.613217	1.08598e-29	-0.429993	9.31465e-14	0.5641	2.02369e-24	-0.739596	1.10406e-48	0.421494	3.15934e-13	0.523582	1.08981e-20	0.434615	4.7254e-14	0.739912	9.59038e-49	-0.458326	1.23007e-15	-0.374619	1.47884e-10	0.366381	3.95419e-10	-0.331657	1.85713e-08	-0.278312	2.8886e-06	0.0599704	0.322644	-0.166411	0.0057577	-0.146493
ENSG00000049089	COL9A2	COL9A2	1298	Q14055	collagen type IX alpha 2 chain [Source:HGNC Symbol	Acc:HGNC:2218]	NM_001852	midnightblue	0.420184	3.8023e-13	0.451842	3.43177e-15	-0.613998	8.79915e-30	0.407441	2.21084e-12	0.858306	8.58828e-81	-0.498353	1.31739e-18	0.407895	2.07918e-12	-0.27105	5.32252e-06	0.574608	1.78853e-25	-0.484024	1.69006e-17	-0.537644	6.29731e-22	-0.556555	1.09618e-23	-0.368339	3.13773e-10	0.369303	2.7986e-10	0.0283441	0.640409	-0.144408	0.0167567	0.238658	6.60038e-05	0.274402	4.02303e-06	0.163894	0.00654936	0.156442	0.00949403	-0.0110206
ENSG00000049130	KITLG	KITLG	4254	P21583	KIT ligand [Source:HGNC Symbol	Acc:HGNC:6343]	NM_000899	grey	0.200218	0.000859582	0.214486	0.000349086	-0.194471	0.00121518	0.0738455	0.223058	0.0911306	0.132397	-0.120623	0.0460609	0.427312	1.3745e-13	-0.186222	0.00196452	0.176744	0.00333119	-0.0699955	0.248192	-0.0744671	0.219176	-0.0786153	0.194503	-0.0920857	0.128372	0.0496082	0.413407	0.020648	0.733662	-0.0749875	0.215964	0.046411	0.444189	-0.00378792	0.950233	0.152209	0.0116454	-0.0217642	0.719852	-0.00149705
ENSG00000049167	ERCC8	ERCC8	1161	Q13216	ERCC excision repair 8, CSA ubiquitin ligase complex subunit [Source:HGNC Symbol	Acc:HGNC:3439]	NM_001290285	turquoise	-0.502079	6.65223e-19	-0.522496	1.35079e-20	0.859751	2.36323e-81	-0.454879	2.12799e-15	-0.617858	3.08517e-30	0.402694	4.18006e-12	-0.67305	1.66312e-37	0.569248	6.23217e-25	-0.828998	1.30085e-70	0.37839	9.34051e-11	0.614897	6.90289e-30	0.45896	1.11123e-15	0.592998	2.06419e-27	-0.503314	5.29395e-19	-0.323104	4.46675e-08	0.48239	2.24412e-17	-0.305685	2.45732e-07	-0.00588105	0.922802	-0.241241	5.46636e-05	-0.176668	0.00334495	-0.180685
ENSG00000049192	ADAMTS6	ADAMTS6	11174	Q9UKP5	ADAM metallopeptidase with thrombospondin type 1 motif 6 [Source:HGNC Symbol	Acc:HGNC:222]	NM_197941	tan	-0.261732	1.1367e-05	-0.192793	0.00134202	0.513473	7.80835e-20	-0.319335	6.5202e-08	-0.222702	0.000202168	0.184202	0.0022031	-0.327696	2.79803e-08	0.624851	4.4502e-31	-0.44316	1.31079e-14	0.0247368	0.683526	0.0332771	0.583371	0.195883	0.00111708	0.457927	1.31108e-15	-0.203582	0.000698793	-0.141478	0.0191311	0.330543	2.08534e-08	-0.218363	0.000270447	0.109445	0.0704845	-0.0847705	0.161721	-0.0619625	0.306802	-0.335887
ENSG00000049239	H6PD	H6PD	9563	O95479	hexose-6-phosphate dehydrogenase/glucose 1-dehydrogenase [Source:HGNC Symbol	Acc:HGNC:4795]	NM_004285	turquoise	0.524354	9.35095e-21	0.485499	1.30692e-17	-0.783229	4.46348e-58	0.583529	2.12749e-26	0.744101	1.45384e-49	-0.497056	1.66812e-18	0.555216	1.47291e-23	-0.465846	3.64015e-16	0.724696	6.76249e-46	-0.441942	1.57715e-14	-0.546237	1.03169e-22	-0.613051	1.13555e-29	-0.55134	3.43704e-23	0.484124	1.66093e-17	0.093866	0.121122	-0.309396	1.72452e-07	0.348394	3.07919e-09	0.165357	0.00607792	0.184497	0.00216676	0.175232	0.00361554	0.156869
ENSG00000049245	VAMP3	VAMP3	9341	Q15836	vesicle associated membrane protein 3 [Source:HGNC Symbol	Acc:HGNC:12644]	NM_004781	turquoise	0.541615	2.74705e-22	0.42941	1.01409e-13	-0.834634	2.05873e-72	0.622745	8.01359e-31	0.595712	1.04275e-27	-0.663139	4.36699e-36	0.579294	5.89318e-26	-0.613141	1.10843e-29	0.845858	3.28547e-76	-0.369327	2.79035e-10	-0.455263	2.0025e-15	-0.559802	5.32651e-24	-0.658687	1.82094e-35	0.488495	7.72121e-18	0.295381	6.4043e-07	-0.424565	2.04028e-13	0.19702	0.00104341	0.365389	4.44277e-10	0.280774	2.33864e-06	0.159109	0.00832719	0.0679106
ENSG00000049246	PER3	PER3	8863	P56645	period circadian regulator 3 [Source:HGNC Symbol	Acc:HGNC:8847]	NM_016831	turquoise	-0.576675	1.09839e-25	-0.650384	2.44858e-34	0.712139	1.09723e-43	-0.61284	1.2018e-29	-0.647771	5.45511e-34	0.697119	3.41353e-41	-0.540786	3.26958e-22	0.400715	5.43491e-12	-0.66418	3.11694e-36	0.537175	6.93956e-22	0.644797	1.34522e-33	0.659648	1.34073e-35	0.44895	5.3859e-15	-0.377114	1.09182e-10	-0.10096	0.0953551	0.180328	0.00273626	-0.26526	8.55718e-06	-0.379555	8.09404e-11	-0.223113	0.000196602	-0.176448	0.00338519	0.277498
ENSG00000049247	UTS2	UTS2	10911	O95399	urotensin 2 [Source:HGNC Symbol	Acc:HGNC:12636]	NM_006786	grey	-0.0660059	0.276249	0.0775183	0.200821	0.0945314	0.118496	0.0158533	0.793911	-0.153389	0.0110064	0.0006029	0.992074	0.0295026	0.626805	0.0690728	0.254498	-0.0902935	0.136004	0.07043	0.245261	-0.0774783	0.201055	0.0532341	0.380066	0.163642	0.00663365	-0.0943649	0.119149	-0.0389863	0.520463	0.0842484	0.164329	-0.0922898	0.127524	0.0836843	0.167183	-0.0261844	0.666089	0.0638388	0.292357	-0.180985
ENSG00000049249	TNFRSF9	TNFRSF9	3604	Q07011	TNF receptor superfamily member 9 [Source:HGNC Symbol	Acc:HGNC:11924]	NM_001561	blue	-0.193151	0.00131398	-0.299978	4.19627e-07	-0.10535	0.0817313	0.139136	0.0212337	0.0120737	0.842302	-0.100041	0.0984225	0.130602	0.0306771	0.0637385	0.293118	0.204375	0.000665188	0.317615	7.73495e-08	0.0678449	0.26306	-0.387794	2.89317e-11	-0.264378	9.19022e-06	0.105653	0.0808519	-0.559148	6.16343e-24	0.183268	0.00232225	0.0808528	0.182067	0.00677926	0.911057	0.417485	5.55465e-13	0.0830596	0.170386	0.0642551
ENSG00000049283	EPN3	EPN3	55040	Q9H201	epsin 3 [Source:HGNC Symbol	Acc:HGNC:18235]	NM_017957	grey	0.126842	0.0358611	0.131271	0.0298257	-0.101643	0.0931219	0.149492	0.0132437	0.063054	0.298343	-0.157592	0.00897402	0.0286289	0.637054	-0.0746441	0.21808	0.0611415	0.313268	-0.0560876	0.355019	-0.0852853	0.15918	-0.144234	0.0168902	-0.0552302	0.362433	0.105185	0.0822134	-0.0418222	0.49056	0.0640133	0.291038	0.0623626	0.303683	0.117874	0.0512897	0.0619191	0.307142	0.104632	0.0838452	-0.0634724
ENSG00000049323	LTBP1	LTBP1	4052	Q14766	latent transforming growth factor beta binding protein 1 [Source:HGNC Symbol	Acc:HGNC:6714]	NM_206943	pink	0.461726	7.1194e-16	0.398979	6.83341e-12	-0.705488	1.45745e-42	0.514624	6.2603e-20	0.530505	2.72222e-21	-0.369444	2.75186e-10	0.95435	9.22566e-145	-0.466006	3.54594e-16	0.683441	4.70447e-39	-0.245704	3.92708e-05	-0.487943	8.51099e-18	-0.485007	1.42416e-17	-0.429183	1.04811e-13	0.347314	3.46884e-09	0.0168375	0.781431	-0.314534	1.04767e-07	0.228959	0.000131553	0.0271326	0.654764	0.514016	7.03498e-20	0.0911681	0.132237	0.0950692
ENSG00000049449	RCN1	RCN1	5954	Q15293	reticulocalbin 1 [Source:HGNC Symbol	Acc:HGNC:9934]	NM_002901	blue	-0.301925	3.50072e-07	-0.209628	0.000477646	0.620838	1.35986e-30	-0.495373	2.26196e-18	-0.563096	2.53994e-24	0.491487	4.54151e-18	-0.495323	2.28244e-18	0.217771	0.000281281	-0.680546	1.28913e-38	0.151467	0.0120639	0.582553	2.6943e-26	0.710438	2.14152e-43	0.505592	3.46575e-19	-0.348448	3.06081e-09	0.198297	0.000966089	0.167438	0.00545997	-0.0991282	0.101548	-0.271861	4.97554e-06	-0.400407	5.66091e-12	-0.141575	0.0190481	0.0707323
ENSG00000049540	ELN	ELN	2006	NA	elastin [Source:HGNC Symbol	Acc:HGNC:3327]	NM_001278912	grey	0.15877	0.00846786	0.177982	0.00311365	-0.153447	0.0109757	0.34818	3.15306e-09	0.103056	0.0886385	-0.151227	0.0122022	0.152318	0.0115852	-0.13621	0.0241406	0.0582983	0.336343	-0.0145476	0.810549	-0.0380206	0.530854	-0.190508	0.00153432	-0.0788443	0.193202	0.00952621	0.875269	-0.0693205	0.252794	0.0763067	0.207971	0.134891	0.0255592	0.041152	0.497543	0.162932	0.00687667	-0.0281375	0.642847	-0.0463469
ENSG00000049541	RFC2	RFC2	5982	P35250	replication factor C subunit 2 [Source:HGNC Symbol	Acc:HGNC:9970]	NM_002914	blue	0.498593	1.26092e-18	0.512774	8.92487e-20	-0.762839	1.95625e-53	0.367269	3.56087e-10	0.712703	8.78146e-44	-0.503085	5.52302e-19	0.495247	2.31428e-18	-0.539461	4.31425e-22	0.760803	5.36018e-53	-0.487042	9.97285e-18	-0.461752	7.08951e-16	-0.4467	7.62442e-15	-0.536792	7.51275e-22	0.457178	1.47748e-15	0.30972	1.67173e-07	-0.397103	8.73746e-12	0.251765	2.48104e-05	0.164513	0.00634585	0.0576907	0.341412	0.177861	0.00313423	0.0835827
ENSG00000049618	ARID1B	ARID1B	57492	Q8NFD5	AT-rich interaction domain 1B [Source:HGNC Symbol	Acc:HGNC:18040]	NM_017519	magenta	-0.439645	2.23103e-14	-0.604361	1.13237e-28	0.454298	2.33256e-15	-0.512951	8.62744e-20	-0.308422	1.8935e-07	0.531022	2.45143e-21	-0.327251	2.92865e-08	0.460887	8.15272e-16	-0.26431	9.24048e-06	0.20864	0.000508671	0.17112	0.00450317	0.337113	1.04597e-08	0.250881	2.6548e-05	-0.0642436	0.289302	-0.0569881	0.347334	-0.180732	0.00267568	-0.215132	0.000334654	-0.249278	2.99956e-05	-0.194305	0.00122722	0.0444416	0.463779	0.125505
ENSG00000049656	CLPTM1L	CLPTM1L	81037	Q96KA5	CLPTM1 like [Source:HGNC Symbol	Acc:HGNC:24308]	NM_030782	yellow	0.573746	2.18958e-25	0.819479	1.02452e-67	-0.545726	1.15048e-22	0.32556	3.48142e-08	0.529575	3.28576e-21	-0.243406	4.65975e-05	0.425406	1.80842e-13	-0.320896	5.57836e-08	0.365687	4.29012e-10	-0.468924	2.19234e-16	-0.441022	1.81288e-14	-0.320048	6.07251e-08	0.00479168	0.937069	0.193976	0.00125137	0.21985	0.000244941	-0.183965	0.00223284	0.278493	2.84442e-06	-0.0595527	0.326032	-0.0454387	0.453801	0.0320415	0.597436	-0.0577567
ENSG00000049759	NEDD4L	NEDD4L	23327	Q96PU5	neural precursor cell expressed, developmentally down-regulated 4-like, E3 ubiquitin protein ligase [Source:HGNC Symbol	Acc:HGNC:7728]	NM_001144967	red	0.366615	3.84669e-10	0.261033	1.20197e-05	-0.423695	2.31037e-13	0.613209	1.08825e-29	0.42541	1.8075e-13	-0.371462	2.1628e-10	0.469492	1.99554e-16	-0.137196	0.0231246	0.339294	8.28858e-09	-0.0714759	0.238304	-0.295776	6.17778e-07	-0.572985	2.6166e-25	-0.266319	7.85156e-06	0.230113	0.000121368	-0.365153	4.56769e-10	0.179678	0.00283634	0.168075	0.00528247	0.0608321	0.315728	0.87378	3.85151e-87	0.0423595	0.485001	-0.0180592
ENSG00000049768	FOXP3	FOXP3	50943	Q9BZS1	forkhead box P3 [Source:HGNC Symbol	Acc:HGNC:6106]	NM_014009	turquoise	-0.428201	1.20862e-13	-0.465915	3.59941e-16	0.623567	6.37443e-31	-0.51947	2.44676e-20	-0.757634	2.52368e-52	0.694975	7.52406e-41	-0.381547	6.32836e-11	0.292016	8.68665e-07	-0.599768	3.71204e-28	0.467649	2.70636e-16	0.545166	1.29615e-22	0.61185	1.56694e-29	0.418677	4.70038e-13	-0.326879	3.04246e-08	0.0174768	0.773352	0.109511	0.0703135	-0.125544	0.0378165	-0.49801	1.40249e-18	-0.212325	0.000401691	-0.163223	0.00677617	0.126913
ENSG00000049769	PPP1R3F	PPP1R3F	89801	Q6ZSY5	protein phosphatase 1 regulatory subunit 3F [Source:HGNC Symbol	Acc:HGNC:14944]	NM_033215	blue	-0.513163	8.28575e-20	-0.509827	1.56335e-19	0.608331	3.99556e-29	-0.492143	4.0399e-18	-0.55697	1.00008e-23	0.509161	1.77297e-19	-0.484726	1.49579e-17	0.467013	3.00514e-16	-0.592816	2.16027e-27	0.372183	1.9836e-10	0.344292	4.83089e-09	0.336393	1.12906e-08	0.188402	0.00173356	-0.199161	0.000916756	-0.22912	0.000130088	0.31203	1.33736e-07	0.153658	0.0108651	-0.382087	5.91845e-11	-0.223697	0.000188959	-0.0685457	0.258149	0.103108
ENSG00000049860	HEXB	HEXB	3074	NA	hexosaminidase subunit beta [Source:HGNC Symbol	Acc:HGNC:4879]	NM_001292004	turquoise	0.585429	1.34034e-26	0.510783	1.30425e-19	-0.657204	2.91444e-35	0.37999	7.67184e-11	0.535655	9.50109e-22	-0.589937	4.42519e-27	0.394592	1.21131e-11	-0.660472	1.03029e-35	0.651117	1.95288e-34	-0.496319	1.90637e-18	-0.319758	6.25065e-08	-0.304902	2.64636e-07	-0.427213	1.39419e-13	0.333789	1.48593e-08	0.450569	4.18717e-15	-0.46047	8.7187e-16	0.060809	0.315912	0.395615	1.0608e-11	-0.089517	0.139417	0.0743253	0.220057	0.0285753
ENSG00000049883	PTCD2	PTCD2	79810	Q8WV60	pentatricopeptide repeat domain 2 [Source:HGNC Symbol	Acc:HGNC:25734]	NM_024754	turquoise	-0.502996	5.61508e-19	-0.44637	8.02243e-15	0.909963	5.56366e-106	-0.503309	5.29867e-19	-0.644669	1.398e-33	0.471251	1.48924e-16	-0.694431	9.18504e-41	0.669894	4.77419e-37	-0.86527	1.4955e-83	0.271752	5.02108e-06	0.477521	5.17561e-17	0.552851	2.47333e-23	0.690189	4.2854e-40	-0.498961	1.17899e-18	-0.161751	0.00729851	0.444571	1.05707e-14	-0.387609	2.96187e-11	-0.0642096	0.289558	-0.323605	4.24612e-08	-0.208363	0.000517685	-0.259412
ENSG00000050030	NEXMIF	NEXMIF	340533	Q5QGS0	neurite extension and migration factor [Source:HGNC Symbol	Acc:HGNC:29433]	NM_001008537	turquoise	-0.390185	2.13493e-11	-0.435736	4.002e-14	0.558368	7.33282e-24	-0.269663	5.96987e-06	-0.479431	3.73539e-17	0.325232	3.59982e-08	-0.378026	9.76617e-11	0.392103	1.67008e-11	-0.503006	5.60474e-19	0.331626	1.86311e-08	0.334711	1.34867e-08	0.20463	0.00065469	0.302203	3.41092e-07	-0.244697	4.23339e-05	-0.270518	5.56227e-06	0.321825	5.08175e-08	-0.155837	0.00977847	-0.0887221	0.142979	-0.125805	0.0374153	-0.124262	0.039834	0.0779745
ENSG00000050130	JKAMP	JKAMP	51528	NA	JNK1/MAPK8 associated membrane protein [Source:HGNC Symbol	Acc:HGNC:20184]	NM_001284203	blue	0.498367	1.31402e-18	0.496147	1.96657e-18	-0.675136	8.2274e-38	0.461693	7.158e-16	0.598391	5.2806e-28	-0.857087	2.52179e-80	0.432057	6.88863e-14	-0.501466	7.44784e-19	0.720407	3.96858e-45	-0.459017	1.10113e-15	-0.595729	1.03823e-27	-0.573866	2.12897e-25	-0.551858	3.0712e-23	0.429647	9.79692e-14	0.221035	0.000226228	-0.215122	0.000334889	0.142964	0.017893	0.710575	2.02928e-43	0.0889911	0.141766	0.156005	0.00969885	-0.212622
ENSG00000050165	DKK3	DKK3	27122	Q9UBP4	dickkopf WNT signaling pathway inhibitor 3 [Source:HGNC Symbol	Acc:HGNC:2893]	NM_015881	turquoise	-0.546461	9.83427e-23	-0.536844	7.43334e-22	0.66386	3.45745e-36	-0.457154	1.48307e-15	-0.497887	1.43416e-18	0.429264	1.03576e-13	-0.477156	5.5077e-17	0.478692	4.23856e-17	-0.601276	2.51919e-28	0.33373	1.4951e-08	0.429758	9.63899e-14	0.376359	1.19715e-10	0.359182	9.13023e-10	-0.325005	3.68386e-08	-0.293027	7.93027e-07	0.359918	8.39e-10	-0.257862	1.54495e-05	-0.144521	0.0166708	-0.140665	0.0198398	-0.114286	0.0588492	-0.0746672
ENSG00000050327	ARHGEF5	ARHGEF5	7984	Q12774	Rho guanine nucleotide exchange factor 5 [Source:HGNC Symbol	Acc:HGNC:13209]	NM_005435	grey	0.112328	0.0633471	0.171147	0.00449691	-0.0801335	0.185999	0.400536	5.56559e-12	0.0647849	0.285249	-0.148542	0.0138458	-0.0113017	0.852266	0.072221	0.233433	0.0129935	0.830464	0.0252935	0.6768	-0.22347	0.000191898	-0.30144	3.66269e-07	0.000438477	0.994235	-0.00422333	0.944521	-0.218545	0.000267205	0.211073	0.000435428	-0.0409282	0.499887	0.0893211	0.140289	0.152254	0.0116208	0.129632	0.0319497	-0.205958
ENSG00000050344	NFE2L3	NFE2L3	9603	Q9Y4A8	nuclear factor, erythroid 2 like 3 [Source:HGNC Symbol	Acc:HGNC:7783]	NM_004289	blue	-0.311266	1.44009e-07	-0.225239	0.000170078	0.5359	9.03422e-22	-0.373706	1.65142e-10	-0.494579	2.61032e-18	0.397856	7.91822e-12	-0.423844	2.26156e-13	0.285818	1.50765e-06	-0.591043	3.36187e-27	0.298943	4.61832e-07	0.58943	5.01685e-27	0.444192	1.12007e-14	0.492515	3.78004e-18	-0.394737	1.18877e-11	0.00901218	0.881949	0.277579	3.07478e-06	-0.0795092	0.189462	-0.151108	0.0122711	-0.21595	0.000317178	-0.167329	0.00549089	-0.151162
ENSG00000050393	MCUR1	MCUR1	63933	Q96AQ8	mitochondrial calcium uniporter regulator 1 [Source:HGNC Symbol	Acc:HGNC:21097]	NM_001031713	pink	0.489161	6.86418e-18	0.5068	2.76479e-19	-0.366013	4.129e-10	0.359624	8.67828e-10	0.291563	9.04781e-07	-0.220351	0.000236856	0.739789	1.01299e-48	-0.230364	0.000119261	0.276491	3.37265e-06	-0.209669	0.000476396	-0.392019	1.68818e-11	-0.266496	7.73928e-06	-0.0365175	0.547234	0.0804489	0.184267	-0.025999	0.668312	-0.0769076	0.204403	0.146882	0.0149566	-0.0202837	0.738188	0.355449	1.39769e-09	0.0272571	0.653284	-0.0377311
ENSG00000050405	LIMA1	LIMA1	51474	Q9UHB6	LIM domain and actin binding 1 [Source:HGNC Symbol	Acc:HGNC:24636]	NM_001243775	turquoise	-0.561332	3.77985e-24	-0.469993	1.83611e-16	0.82214	1.65358e-68	-0.597582	6.4882e-28	-0.713112	7.47126e-44	0.57884	6.56782e-26	-0.540249	3.65872e-22	0.42428	2.12509e-13	-0.761492	3.81666e-53	0.428109	1.2247e-13	0.474901	8.0704e-17	0.695806	5.54283e-41	0.6284	1.63477e-31	-0.517736	3.43026e-20	-0.118715	0.0496405	0.298914	4.6307e-07	-0.37228	1.9608e-10	-0.150069	0.0128887	-0.268962	6.32465e-06	-0.19268	0.00135098	-0.0941413
ENSG00000050426	LETMD1	LETMD1	25875	Q6P1Q0	LETM1 domain containing 1 [Source:HGNC Symbol	Acc:HGNC:24241]	NM_001351324	turquoise	-0.436535	3.5534e-14	-0.437836	2.92638e-14	0.775156	3.51423e-56	-0.457886	1.31968e-15	-0.624639	4.72286e-31	0.542533	2.2643e-22	-0.613842	9.17705e-30	0.447667	6.56837e-15	-0.778557	5.71155e-57	0.346067	3.97867e-09	0.504287	4.4195e-19	0.607419	5.08141e-29	0.517526	3.57333e-20	-0.413726	9.3656e-13	-0.0576261	0.341955	0.328151	2.67008e-08	-0.319628	6.33232e-08	-0.272875	4.57219e-06	-0.306706	2.23045e-07	-0.10643	0.0786325	-0.0311976
ENSG00000050438	SLC4A8	SLC4A8	9498	Q2Y0W8	solute carrier family 4 member 8 [Source:HGNC Symbol	Acc:HGNC:11034]	NM_001267615	turquoise	-0.477766	4.96433e-17	-0.572886	2.67767e-25	0.615103	6.52895e-30	-0.572466	2.95405e-25	-0.713555	6.26586e-44	0.734484	1.048e-47	-0.404239	3.40132e-12	0.257045	1.64732e-05	-0.609283	3.10546e-29	0.64832	4.61292e-34	0.769164	7.99678e-55	0.73134	4.07771e-47	0.403182	3.91717e-12	-0.372357	1.94269e-10	-0.00586891	0.922961	0.0140818	0.816506	-0.21562	0.000324138	-0.544672	1.43969e-22	-0.252086	2.42074e-05	-0.0634316	0.295453	0.362921
ENSG00000050555	LAMC3	LAMC3	10319	Q9Y6N6	laminin subunit gamma 3 [Source:HGNC Symbol	Acc:HGNC:6494]	NM_006059	grey	-0.136617	0.0237169	-0.187262	0.001851	0.254388	2.02653e-05	-0.170562	0.00463776	-0.082681	0.172349	0.183484	0.00229421	-0.143046	0.0178266	0.228979	0.000131366	-0.244032	4.44812e-05	0.0730919	0.22783	0.130518	0.0307866	0.0684542	0.258787	0.0845315	0.162911	0.0134849	0.824155	-0.166829	0.00563486	0.201479	0.000795674	0.130913	0.0302787	-0.162676	0.00696637	-0.0564016	0.352327	-0.0207395	0.732526	0.135105
ENSG00000050628	PTGER3	PTGER3	5733	P43115	prostaglandin E receptor 3 [Source:HGNC Symbol	Acc:HGNC:9595]	NM_198714	grey	0.053213	0.380255	-0.0198306	0.743829	-0.203229	0.000714283	0.166681	0.00567785	-0.0704113	0.245386	-0.084715	0.161997	0.451455	3.64566e-15	-0.204625	0.000654893	0.223747	0.00018832	0.225529	0.000166742	-0.0254464	0.674956	-0.144293	0.0168452	-0.24236	5.03412e-05	0.0542169	0.371319	-0.0460907	0.447342	-0.144777	0.0164771	0.0478333	0.430337	-0.0645124	0.287285	0.184971	0.00210931	0.158922	0.00840458	0.0337366
ENSG00000050730	TNIP3	TNIP3	79931	Q96KP6	TNFAIP3 interacting protein 3 [Source:HGNC Symbol	Acc:HGNC:19315]	NM_024873	turquoise	-0.421084	3.34844e-13	-0.39368	1.36303e-11	0.585463	1.3293e-26	-0.516354	4.48436e-20	-0.520414	2.03438e-20	0.369499	2.73405e-10	-0.366344	3.97121e-10	0.275769	3.585e-06	-0.508975	1.83648e-19	0.252606	2.32572e-05	0.288128	1.2295e-06	0.532485	1.82031e-21	0.319648	6.31993e-08	-0.337534	1.00014e-08	-0.111519	0.0652888	0.170432	0.00466973	-0.284536	1.68703e-06	-0.122188	0.0432899	-0.164969	0.00619998	-0.156455	0.0094883	-0.160285
ENSG00000050748	MAPK9	MAPK9	5601	P45984	mitogen-activated protein kinase 9 [Source:HGNC Symbol	Acc:HGNC:6886]	NM_001364608	grey	-0.33545	1.24744e-08	-0.420261	3.76149e-13	0.547035	8.69707e-23	-0.107632	0.0752961	-0.336048	1.17105e-08	0.244235	4.38153e-05	-0.389074	2.45962e-11	0.400255	5.7754e-12	-0.546987	8.78821e-23	0.405511	2.86775e-12	0.277895	2.99325e-06	0.133382	0.0272685	0.404895	3.11517e-12	-0.284064	1.7581e-06	-0.489718	6.22013e-18	0.363885	5.29736e-10	-0.324616	3.83245e-08	0.0818981	0.176462	-0.00855682	0.887873	-0.0480825	0.427937	-0.0809957
ENSG00000050767	COL23A1	COL23A1	91522	Q86Y22	collagen type XXIII alpha 1 chain [Source:HGNC Symbol	Acc:HGNC:22990]	NM_173465	turquoise	0.472521	1.2043e-16	0.426913	1.45591e-13	-0.611444	1.74681e-29	0.500861	8.32468e-19	0.428271	1.19641e-13	-0.374694	1.46539e-10	0.40652	2.50356e-12	-0.52016	2.13796e-20	0.536345	8.24001e-22	-0.189814	0.00159748	-0.295931	6.0911e-07	-0.38232	5.74969e-11	-0.406901	2.37818e-12	0.399259	6.58626e-12	0.173657	0.00393495	-0.283878	1.78685e-06	0.304372	2.78233e-07	0.0603512	0.319575	0.150757	0.0124772	0.155875	0.00976027	0.157042
ENSG00000050820	BCAR1	BCAR1	9564	P56945	BCAR1 scaffold protein, Cas family member [Source:HGNC Symbol	Acc:HGNC:971]	NM_001170715	grey	0.25076	2.67944e-05	0.389974	2.19322e-11	-0.2787	2.79437e-06	0.290141	1.02776e-06	0.236878	7.50731e-05	-0.256875	1.66941e-05	0.181537	0.00255845	-0.186249	0.00196149	0.181596	0.00255014	-0.154929	0.0102187	-0.311164	1.4543e-07	-0.29166	8.96971e-07	-0.0953972	0.115146	0.131908	0.0290336	-0.0118002	0.84583	-0.0120922	0.842065	0.232187	0.000104909	0.133879	0.0266948	-0.000603377	0.992068	0.145825	0.0157036	-0.0629984
ENSG00000051009	FAM160A2	FAM160A2	84067	Q8N612	family with sequence similarity 160 member A2 [Source:HGNC Symbol	Acc:HGNC:25378]	NM_001098794	turquoise	0.582767	2.55848e-26	0.526272	6.38132e-21	-0.887536	1.56705e-93	0.608723	3.60139e-29	0.743695	1.74803e-49	-0.560525	4.53087e-24	0.616163	4.89742e-30	-0.577662	8.69207e-26	0.835817	8.44765e-73	-0.41731	5.69231e-13	-0.610007	2.56192e-29	-0.626379	2.89636e-31	-0.677482	3.70132e-38	0.545826	1.1261e-22	0.136266	0.0240814	-0.371554	2.13923e-10	0.364304	5.04491e-10	0.108365	0.0733188	0.254364	2.03036e-05	0.186288	0.00195707	0.184929
ENSG00000051108	HERPUD1	HERPUD1	9709	Q15011	homocysteine inducible ER protein with ubiquitin like domain 1 [Source:HGNC Symbol	Acc:HGNC:13744]	NM_001272103	turquoise	0.418462	4.84448e-13	0.530859	2.53379e-21	-0.564465	1.86278e-24	0.369872	2.61536e-10	0.558434	7.22526e-24	-0.457254	1.45963e-15	0.299117	4.54456e-07	-0.257558	1.58234e-05	0.500211	9.37938e-19	-0.381737	6.18134e-11	-0.305408	2.52274e-07	-0.499377	1.09278e-18	-0.230224	0.000120432	0.277205	3.17427e-06	0.0521413	0.389937	-0.131752	0.0292253	0.0893541	0.140141	0.198538	0.00095206	0.0038464	0.949465	0.0747699	0.217303	-0.124874
ENSG00000051128	HOMER3	HOMER3	9454	Q9NSC5	homer scaffold protein 3 [Source:HGNC Symbol	Acc:HGNC:17514]	NM_004838	blue	0.579454	5.67182e-26	0.487971	8.46839e-18	-0.67559	7.05124e-38	0.47592	6.79348e-17	0.401526	4.88171e-12	-0.348432	3.06616e-09	0.440966	1.82815e-14	-0.536788	7.51905e-22	0.545494	1.20869e-22	-0.184879	0.00212034	-0.0937862	0.12144	-0.357153	1.1516e-09	-0.457376	1.4314e-15	0.283951	1.77543e-06	0.182445	0.00243202	-0.319815	6.21524e-08	0.28536	1.56953e-06	-0.0909878	0.133007	0.0886985	0.143086	0.0675136	0.265403	0.287045
ENSG00000051180	RAD51	RAD51	5888	Q06609	RAD51 recombinase [Source:HGNC Symbol	Acc:HGNC:9817]	NM_001164270	yellow	0.722731	1.52782e-45	0.864998	1.92919e-83	-0.506974	2.67612e-19	0.674642	9.72569e-38	0.442263	1.50224e-14	-0.461762	7.07764e-16	0.418341	4.92778e-13	-0.357774	1.07288e-09	0.300251	4.09133e-07	-0.369858	2.61947e-10	-0.421396	3.2036e-13	-0.389199	2.42081e-11	-0.00540651	0.929014	0.11537	0.0564741	0.130728	0.0305152	-0.0352521	0.561214	0.116091	0.0549386	0.193444	0.00129146	0.147378	0.0146172	0.0126968	0.834278	-0.185193
ENSG00000051341	POLQ	POLQ	10721	O75417	DNA polymerase theta [Source:HGNC Symbol	Acc:HGNC:9186]	NM_199420	yellow	0.776516	1.7064e-56	0.922697	1.33538e-114	-0.57932	5.85655e-26	0.700635	9.1945e-42	0.554181	1.84865e-23	-0.592795	2.17157e-27	0.48121	2.75133e-17	-0.423165	2.49169e-13	0.395779	1.03829e-11	-0.476206	6.47137e-17	-0.563646	2.243e-24	-0.452518	3.08666e-15	-0.0897415	0.138424	0.190755	0.00151235	0.155641	0.00987187	-0.0403235	0.506248	0.140505	0.0199814	0.307612	2.04594e-07	0.22658	0.000155115	0.0202653	0.738417	-0.232144
ENSG00000051382	PIK3CB	PIK3CB	5291	P42338	phosphatidylinositol-4,5-bisphosphate 3-kinase catalytic subunit beta [Source:HGNC Symbol	Acc:HGNC:8976]	NM_006219	blue	0.498977	1.17556e-18	0.432565	6.3928e-14	-0.789679	1.18925e-59	0.648405	4.49546e-34	0.696048	5.07022e-41	-0.679472	1.86841e-38	0.678665	2.46735e-38	-0.494212	2.78837e-18	0.846093	2.71625e-76	-0.328498	2.57629e-08	-0.650006	2.75091e-34	-0.757279	2.99693e-52	-0.527477	5.01298e-21	0.506238	3.07121e-19	-0.00924992	0.878858	-0.34877	2.95361e-09	0.20927	0.00048869	0.447347	6.90087e-15	0.302108	3.4414e-07	0.195794	0.00112304	-0.0634883
ENSG00000051523	CYBA	CYBA	1535	P13498	cytochrome b-245 alpha chain [Source:HGNC Symbol	Acc:HGNC:2577]	NM_000101	turquoise	0.644251	1.58561e-33	0.616568	4.38651e-30	-0.930954	5.04226e-121	0.545365	1.24252e-22	0.664401	2.90075e-36	-0.561325	3.78584e-24	0.608514	3.80638e-29	-0.642506	2.67722e-33	0.849955	1.13352e-77	-0.458935	1.11569e-15	-0.532311	1.8858e-21	-0.531709	2.13188e-21	-0.725395	5.05162e-46	0.527893	4.61181e-21	0.335013	1.30638e-08	-0.447565	6.67263e-15	0.443133	1.31628e-14	0.0624648	0.30289	0.145951	0.015613	0.186454	0.00193862	0.203487
ENSG00000051596	THOC3	THOC3	84321	Q96J01	THO complex 3 [Source:HGNC Symbol	Acc:HGNC:19072]	NM_032361	turquoise	-0.572262	3.09778e-25	-0.496255	1.9288e-18	0.797168	1.501e-61	-0.518047	3.22932e-20	-0.652595	1.23549e-34	0.623923	5.76975e-31	-0.543161	1.98295e-22	0.628382	1.64315e-31	-0.735645	6.31535e-48	0.37275	1.85305e-10	0.412616	1.09141e-12	0.467072	2.97646e-16	0.613689	9.56391e-30	-0.409553	1.65982e-12	-0.212792	0.000389743	0.316769	8.41032e-08	-0.194084	0.00124345	-0.301696	3.57646e-07	-0.227891	0.000141685	-0.183153	0.00233723	-0.143295
ENSG00000051620	HEBP2	HEBP2	23593	NA	heme binding protein 2 [Source:HGNC Symbol	Acc:HGNC:15716]	NM_001326380	blue	0.646154	8.92108e-34	0.59666	8.20152e-28	-0.818382	2.15471e-67	0.533458	1.49213e-21	0.740103	8.80828e-49	-0.749952	9.78715e-51	0.514804	6.0469e-20	-0.560025	5.06645e-24	0.83544	1.12341e-72	-0.610138	2.4746e-29	-0.670337	4.12089e-37	-0.582078	3.02138e-26	-0.640752	4.51681e-33	0.539932	3.9096e-22	0.309948	1.63535e-07	-0.391121	1.89405e-11	0.331818	1.82629e-08	0.413631	9.48912e-13	0.107507	0.0756371	0.190373	0.00154643	-0.0338814
ENSG00000051825	MPHOSPH9	MPHOSPH9	10198	Q99550	M-phase phosphoprotein 9 [Source:HGNC Symbol	Acc:HGNC:7215]	NM_022782	turquoise	-0.52235	1.39015e-20	-0.484855	1.46242e-17	0.895433	1.3734e-97	-0.419733	4.05165e-13	-0.648833	3.94304e-34	0.537336	6.71229e-22	-0.579889	5.11171e-26	0.57608	1.26431e-25	-0.853638	5.03712e-79	0.43482	4.58384e-14	0.490436	5.47561e-18	0.562658	2.80424e-24	0.742908	2.49714e-49	-0.536577	7.85388e-22	-0.299559	4.36271e-07	0.453429	2.67486e-15	-0.435316	4.25891e-14	-0.10856	0.0728017	-0.110868	0.066884	-0.192778	0.00134319	-0.206855
ENSG00000052126	PLEKHA5	PLEKHA5	54477	Q9HAU0	pleckstrin homology domain containing A5 [Source:HGNC Symbol	Acc:HGNC:30036]	NM_001190860	turquoise	-0.53029	2.84379e-21	-0.57031	4.87528e-25	0.674908	8.88636e-38	-0.50805	2.18622e-19	-0.629556	1.17638e-31	0.534793	1.13471e-21	-0.434328	4.93044e-14	0.328702	2.52273e-08	-0.611063	1.9341e-29	0.395327	1.10113e-11	0.49199	4.15209e-18	0.633841	3.43161e-32	0.396931	8.93637e-12	-0.37815	9.61924e-11	-0.121314	0.0448203	0.160575	0.00774142	-0.316524	8.61616e-08	-0.230054	0.000121876	-0.168364	0.00520361	0.010336	0.864763	0.0101525
ENSG00000052344	PRSS8	PRSS8	5652	Q16651	serine protease 8 [Source:HGNC Symbol	Acc:HGNC:9491]	NM_002773	grey	0.218804	0.000262631	0.283116	1.90937e-06	-0.439511	2.27643e-14	0.149847	0.0130241	0.390549	2.03801e-11	-0.241612	5.31931e-05	0.278114	2.93795e-06	-0.290186	1.02364e-06	0.439563	2.25865e-14	-0.25962	1.34479e-05	-0.321452	5.27546e-08	-0.229087	0.000130382	-0.325441	3.52385e-08	0.30631	2.31584e-07	0.185366	0.0020626	-0.227846	0.000142123	0.119323	0.0484768	0.0627765	0.300479	-0.0228498	0.706506	0.190539	0.0015315	0.0312207
ENSG00000052723	SIKE1	SIKE1	80143	Q9BRV8	suppressor of IKBKE 1 [Source:HGNC Symbol	Acc:HGNC:26119]	NM_001102396	turquoise	-0.277751	3.03015e-06	-0.170793	0.00458158	0.573845	2.13942e-25	-0.264036	9.44739e-06	-0.235113	8.5217e-05	-0.106657	0.0779929	-0.49626	1.92673e-18	0.369424	2.75865e-10	-0.477665	5.05023e-17	-0.00533009	0.930015	0.0751657	0.214871	0.227694	0.000143633	0.45143	3.66032e-15	-0.334064	1.4437e-08	-0.0679801	0.262107	0.405133	3.01723e-12	-0.376085	1.23783e-10	0.626087	3.14464e-31	-0.280793	2.33485e-06	-0.117788	0.0514617	-0.466859
ENSG00000052749	RRP12	RRP12	23223	Q5JTH9	ribosomal RNA processing 12 homolog [Source:HGNC Symbol	Acc:HGNC:29100]	NM_001284337	blue	0.0505739	0.404364	0.0915694	0.130536	-0.539113	4.63914e-22	0.297225	5.41017e-07	0.264832	8.85918e-06	-0.204522	0.000659126	0.42428	2.12493e-13	-0.280807	2.33194e-06	0.598757	4.80906e-28	0.00858853	0.887461	-0.210874	0.000441048	-0.503336	5.27238e-19	-0.425125	1.88275e-13	0.280985	2.29661e-06	-0.143886	0.0171598	-0.189485	0.00162827	0.243754	4.54102e-05	-0.0318485	0.599646	0.363781	5.36242e-10	0.0734033	0.225849	0.0783851
ENSG00000052795	FNIP2	FNIP2	57600	Q9P278	folliculin interacting protein 2 [Source:HGNC Symbol	Acc:HGNC:29280]	NM_020840	grey60	0.079144	0.19151	0.0127238	0.833932	-0.0288858	0.634033	-0.0153777	0.799961	0.0569531	0.347631	0.144556	0.016644	-0.0782855	0.196386	-0.276312	3.4241e-06	-0.0311089	0.608151	-0.0900089	0.137248	0.386058	3.60221e-11	0.317582	7.76031e-08	0.129529	0.0320867	-0.0258273	0.670374	0.426368	1.57492e-13	-0.330849	2.02003e-08	-0.1552	0.0100858	-0.0998851	0.0989505	-0.188124	0.00176156	0.00953557	0.875147	0.197189
ENSG00000052802	MSMO1	MSMO1	6307	Q15800	methylsterol monooxygenase 1 [Source:HGNC Symbol	Acc:HGNC:10545]	NM_006745	green	0.364511	4.92397e-10	0.4008	5.37462e-12	-0.0771169	0.20317	0.305105	2.5962e-07	0.137511	0.0228078	-0.451355	3.7036e-15	0.0390535	0.519743	-0.131457	0.0295925	0.0133299	0.826143	-0.235771	8.12898e-05	-0.265329	8.50939e-06	-0.09015	0.13663	0.0973451	0.107878	-0.0575567	0.342537	0.170989	0.00453452	0.136933	0.0233923	-0.217881	0.000279245	0.573064	2.56861e-25	0.0314479	0.604246	-0.0816573	0.177742	-0.321715
ENSG00000052841	TTC17	TTC17	55761	Q96AE7	tetratricopeptide repeat domain 17 [Source:HGNC Symbol	Acc:HGNC:25596]	NM_018259	turquoise	-0.473464	1.02818e-16	-0.646037	9.24448e-34	0.741307	5.13776e-49	-0.416759	6.14745e-13	-0.567806	8.68607e-25	0.397096	8.74588e-12	-0.602169	2.00057e-28	0.466329	3.36318e-16	-0.614472	7.74417e-30	0.380862	6.88853e-11	0.4703	1.74493e-16	0.484064	1.67844e-17	0.436226	3.72085e-14	-0.342862	5.64283e-09	-0.164857	0.00623559	0.170106	0.00475052	-0.520329	2.06843e-20	0.0129102	0.831535	-0.22826	0.0001381	-0.0840109	0.165526	-0.0571998
ENSG00000052850	ALX4	ALX4	60529	Q9H161	ALX homeobox 4 [Source:HGNC Symbol	Acc:HGNC:450]	NM_021926	brown	0.151247	0.0121906	0.0386171	0.524423	-0.199251	0.000911736	0.110913	0.0667733	0.165368	0.00607458	-0.136734	0.0235963	0.168628	0.00513252	-0.159569	0.00813928	0.223419	0.000192565	-0.0830602	0.170382	-0.145659	0.0158242	-0.108386	0.0732627	-0.275778	3.58228e-06	0.517619	3.50933e-20	0.10071	0.0961795	-0.171159	0.00449405	0.329451	2.33505e-08	-0.0129973	0.830415	0.0622408	0.304631	0.203397	0.000706891	0.0959997
ENSG00000053108	FSTL4	FSTL4	23105	Q6MZW2	follistatin like 4 [Source:HGNC Symbol	Acc:HGNC:21389]	NM_015082	blue	0.399752	6.17226e-12	0.440932	1.83748e-14	-0.602509	1.8321e-28	0.464249	4.72644e-16	0.405614	2.82847e-12	-0.439763	2.19166e-14	0.589966	4.39275e-27	-0.366093	4.09023e-10	0.566145	1.27067e-24	-0.216026	0.000315598	-0.508999	1.82807e-19	-0.508254	2.1039e-19	-0.395808	1.03442e-11	0.317951	7.48183e-08	0.0285761	0.637675	-0.204913	0.000643236	0.225398	0.000168235	0.144641	0.0165794	0.227573	0.00014484	0.123889	0.0404366	-0.0173743
ENSG00000053254	FOXN3	FOXN3	1112	O00409	forkhead box N3 [Source:HGNC Symbol	Acc:HGNC:1928]	NM_001085471	blue	-0.20417	0.000673717	-0.380188	7.48706e-11	-0.190008	0.00157965	0.0817863	0.177055	0.114323	0.0587667	0.122402	0.0429225	0.239426	6.2422e-05	-0.083477	0.168241	0.324561	3.854e-08	0.287519	1.29769e-06	0.0971138	0.108722	-0.232686	0.000101275	-0.209986	0.000466846	0.16822	0.00524274	-0.323759	4.18068e-08	-0.191724	0.00142906	0.00515322	0.932332	-0.165187	0.00613125	0.405791	2.7618e-12	0.149116	0.0134794	0.238011
ENSG00000053328	METTL24	METTL24	728464	Q5JXM2	methyltransferase like 24 [Source:HGNC Symbol	Acc:HGNC:21566]	NM_001354594	turquoise	-0.48402	1.69125e-17	-0.469656	1.942e-16	0.49642	1.87196e-18	-0.282889	1.94741e-06	-0.31202	1.33861e-07	0.304574	2.72971e-07	-0.358528	9.84177e-10	0.3909	1.9484e-11	-0.438493	2.6525e-14	0.353877	1.66956e-09	0.303345	3.06459e-07	0.190291	0.0015538	0.26941	6.09578e-06	-0.202956	0.00072643	-0.353195	1.80275e-09	0.341363	6.63665e-09	-0.141299	0.0192854	-0.0717822	0.236293	-0.0329987	0.586527	0.00019452	0.997443	-0.0310521
ENSG00000053371	AKR7A2	AKR7A2	8574	O43488	aldo-keto reductase family 7 member A2 [Source:HGNC Symbol	Acc:HGNC:389]	NM_003689	grey	-0.138466	0.0218715	-0.145868	0.0156729	0.214032	0.000359573	0.00594594	0.921953	-0.293242	7.77741e-07	0.354115	1.62527e-09	0.0688123	0.256298	0.157124	0.00918268	-0.345414	4.27367e-09	0.383807	4.77712e-11	0.480924	2.89041e-17	0.125152	0.038423	0.230356	0.000119328	-0.232727	0.00010098	-0.30363	2.98354e-07	0.203508	0.000702015	-0.136002	0.0243598	-0.45036	4.3255e-15	0.0788176	0.193353	-0.0653505	0.281056	0.166923
ENSG00000053372	MRTO4	MRTO4	51154	Q9UKD2	MRT4 homolog, ribosome maturation factor [Source:HGNC Symbol	Acc:HGNC:18477]	NM_016183	blue	-0.0688238	0.256218	0.2231	0.000196784	0.393806	1.34097e-11	-0.204612	0.000655438	-0.19614	0.00110005	0.208343	0.000518352	-0.347481	3.40568e-09	0.373612	1.67024e-10	-0.537617	6.33205e-22	-0.02851	0.638453	0.152082	0.0117163	0.166252	0.0058048	0.537229	6.86292e-22	-0.336881	1.07211e-08	-0.0760673	0.209406	0.46412	4.8267e-16	0.0586982	0.333034	-0.151479	0.0120572	-0.263395	9.94804e-06	-0.169062	0.00501764	-0.258678
ENSG00000053438	NNAT	NNAT	4826	Q16517	neuronatin [Source:HGNC Symbol	Acc:HGNC:7860]	NM_181689	grey	0.104504	0.0842268	0.192768	0.00134399	-0.142141	0.0185694	0.058289	0.336421	0.0910368	0.132798	0.045212	0.456059	0.133084	0.0276176	-0.100171	0.0979847	0.0359322	0.55368	-0.0685211	0.258321	-0.0740762	0.221612	-0.0111553	0.854159	-0.0673636	0.266469	-0.0303847	0.616531	0.0436552	0.471733	0.0168683	0.78104	0.290684	9.79034e-07	-0.200947	0.000822076	0.0583212	0.336153	-0.0487585	0.421464	0.152319
ENSG00000053501	USE1	USE1	55850	Q9NZ43	unconventional SNARE in the ER 1 [Source:HGNC Symbol	Acc:HGNC:30882]	NM_018467	blue	-0.212914	0.000386669	-0.163941	0.00653372	0.408944	1.80338e-12	-0.184671	0.00214547	-0.317865	7.54586e-08	0.350108	2.54608e-09	-0.368528	3.06822e-10	0.422528	2.72809e-13	-0.508188	2.13023e-19	0.217398	0.000288301	0.265322	8.51421e-06	0.141551	0.0190689	0.330199	2.16097e-08	-0.335906	1.18875e-08	-0.35025	2.50617e-09	0.44181	1.60905e-14	0.0284774	0.638838	-0.318935	6.78525e-08	-0.0134921	0.824063	-0.136927	0.0233983	0.00144555
ENSG00000053524	MCF2L2	MCF2L2	23101	Q86YR7	MCF.2 cell line derived transforming sequence-like 2 [Source:HGNC Symbol	Acc:HGNC:30319]	NM_015078	turquoise	-0.597608	6.44632e-28	-0.634549	2.79517e-32	0.824455	3.29917e-69	-0.66534	2.13682e-36	-0.765902	4.21318e-54	0.644995	1.26689e-33	-0.576235	1.21887e-25	0.497159	1.63694e-18	-0.751837	4.03985e-51	0.47005	1.81884e-16	0.55585	1.28073e-23	0.680005	1.55455e-38	0.478221	4.59385e-17	-0.393163	1.45711e-11	-0.138239	0.022091	0.232738	0.000100898	-0.239447	6.23244e-05	-0.312065	1.33285e-07	-0.25375	2.12918e-05	-0.107357	0.0760495	0.0405642
ENSG00000053702	NRIP2	NRIP2	83714	Q9BQI9	nuclear receptor interacting protein 2 [Source:HGNC Symbol	Acc:HGNC:23078]	NM_031474	grey	-0.0137618	0.820605	-0.041637	0.492485	0.0760102	0.209749	-0.0255377	0.673857	-0.0707269	0.243271	0.081797	0.176999	-0.0595248	0.326259	0.121715	0.0441121	-0.0815901	0.1781	0.0644837	0.2875	0.000413537	0.994563	0.0278657	0.646062	0.0255886	0.673245	-0.0518546	0.392552	-0.0450165	0.458012	0.095664	0.114128	0.0543438	0.370199	-0.101854	0.0924423	0.0431399	0.476985	-0.0595422	0.326117	0.00550724
ENSG00000053747	LAMA3	LAMA3	3909	Q16787	laminin subunit alpha 3 [Source:HGNC Symbol	Acc:HGNC:6483]	NM_198129	grey	0.00356212	0.953196	0.0489157	0.419966	-0.0118993	0.844552	0.0615795	0.309808	-0.0446508	0.461676	-0.0117578	0.846377	0.0779124	0.198534	-0.00395086	0.948095	-0.0121741	0.841009	0.018366	0.762159	-0.0109402	0.856941	-0.0128628	0.832143	-0.00643133	0.915605	0.0131328	0.828674	-0.069077	0.254469	0.0267941	0.658799	-0.0352098	0.561685	-0.0103805	0.864187	-0.031441	0.604326	0.0486548	0.422452	-0.0669579
ENSG00000053770	AP5M1	AP5M1	55745	Q9H0R1	adaptor related protein complex 5 subunit mu 1 [Source:HGNC Symbol	Acc:HGNC:20192]	NM_018229	green	-0.00829941	0.891225	0.0347017	0.567348	0.203825	0.000688332	-0.00534902	0.929767	0.0617352	0.308583	-0.497165	1.63535e-18	-0.227048	0.000150185	0.149929	0.0129739	-0.0732688	0.226703	-0.2194	0.000252402	-0.222942	0.000198908	-0.0907388	0.134076	0.121932	0.0437341	-0.0945601	0.118384	-0.0082711	0.891594	0.236415	7.762e-05	-0.304883	2.65126e-07	0.88619	7.18502e-93	-0.143136	0.0177542	-0.0484686	0.424233	-0.509193
ENSG00000053900	ANAPC4	ANAPC4	29945	Q9UJX5	anaphase promoting complex subunit 4 [Source:HGNC Symbol	Acc:HGNC:19990]	NM_013367	grey	-0.292863	8.04829e-07	-0.352958	1.85153e-09	0.459632	9.97652e-16	-0.265999	8.05882e-06	-0.344627	4.65751e-09	0.158429	0.00861186	-0.344001	4.98631e-09	0.210641	0.00044767	-0.305788	2.43356e-07	0.0745295	0.218789	0.0682814	0.259993	0.358132	1.02981e-09	0.323253	4.39994e-08	-0.15702	0.00922968	0.131759	0.0292173	-0.0840752	0.165201	-0.280613	2.37137e-06	0.261852	1.12582e-05	-0.280444	2.40612e-06	0.00835164	0.890545	-0.177301
ENSG00000053918	KCNQ1	KCNQ1	3784	P51787	potassium voltage-gated channel subfamily Q member 1 [Source:HGNC Symbol	Acc:HGNC:6294]	NM_000218	blue	0.205023	0.000638852	0.077204	0.202659	-0.554793	1.61618e-23	0.347864	3.26504e-09	0.321587	5.20439e-08	-0.196153	0.0010992	0.367908	3.30212e-10	-0.301372	3.68611e-07	0.503125	5.48231e-19	0.0780841	0.197544	-0.0433096	0.475252	-0.51877	2.80505e-20	-0.562303	3.03815e-24	0.276078	3.49251e-06	-0.211979	0.000410755	-0.181248	0.00260001	0.255704	1.8294e-05	-0.20621	0.000593063	0.288823	1.15592e-06	0.0894576	0.139681	0.321083
ENSG00000054116	TRAPPC3	TRAPPC3	27095	O43617	trafficking protein particle complex 3 [Source:HGNC Symbol	Acc:HGNC:19942]	NM_014408	turquoise	0.667352	1.10581e-36	0.657779	2.42911e-35	-0.861632	4.31196e-82	0.528182	4.35091e-21	0.617529	3.3756e-30	-0.543043	2.03334e-22	0.551177	3.56068e-23	-0.675767	6.63998e-38	0.760791	5.39412e-53	-0.487579	9.07437e-18	-0.50113	7.92252e-19	-0.47438	8.81195e-17	-0.605071	9.4094e-29	0.504688	4.10168e-19	0.410172	1.52563e-12	-0.409263	1.72677e-12	0.499779	1.01516e-18	0.103413	0.0875347	0.145192	0.0161669	0.168582	0.00514476	0.151658
ENSG00000054118	THRAP3	THRAP3	9967	Q9Y2W1	thyroid hormone receptor associated protein 3 [Source:HGNC Symbol	Acc:HGNC:22964]	NM_001321473	lightcyan	0.00589622	0.922604	-0.0646725	0.286088	-0.434631	4.71419e-14	0.166141	0.00583831	0.359725	8.57797e-10	0.0159192	0.793074	0.436468	3.58885e-14	-0.173759	0.00391351	0.576709	1.08955e-25	-0.0408506	0.5007	-0.296058	6.02072e-07	-0.37551	1.32732e-10	-0.185826	0.00200928	0.284941	1.62829e-06	-0.106738	0.0777673	-0.364735	4.79654e-10	0.151071	0.0122927	-0.0421524	0.487139	0.366805	3.76148e-10	0.14628	0.0153781	0.147929
ENSG00000054148	PHPT1	PHPT1	29085	Q9NRX4	phosphohistidine phosphatase 1 [Source:HGNC Symbol	Acc:HGNC:30033]	NM_001287343	grey	0.267043	7.40164e-06	0.39441	1.24024e-11	0.00998716	0.869286	-0.033847	0.576935	-0.0318413	0.599728	0.136026	0.0243344	-0.0379096	0.532056	-0.19959	0.000893125	-0.23198	0.000106453	-0.187269	0.0018503	0.193081	0.00131939	0.406152	2.63107e-12	0.229487	0.000126802	-0.176429	0.00338867	0.36646	3.91754e-10	0.0169811	0.779614	-0.159085	0.00833683	-0.286358	1.43767e-06	-0.224913	0.000173917	-0.0699243	0.248675	0.100836
ENSG00000054179	ENTPD2	ENTPD2	954	Q9Y5L3	ectonucleoside triphosphate diphosphohydrolase 2 [Source:HGNC Symbol	Acc:HGNC:3364]	NM_203468	red	-0.148387	0.0139463	-0.242679	4.91692e-05	-0.0428204	0.480258	0.301007	3.81368e-07	0.0094775	0.875901	-0.10075	0.0960465	0.0680226	0.261809	0.125092	0.0385177	0.0724016	0.232263	0.358057	1.03875e-09	0.0466663	0.441684	-0.373004	1.79727e-10	-0.171023	0.00452641	-0.0157424	0.79532	-0.628419	1.62566e-31	0.350235	2.51034e-09	-0.0484885	0.424042	0.0101448	0.867242	0.572612	2.85451e-25	0.0166625	0.783646	-0.084658
ENSG00000054219	LY75	LY75	4065	O60449	lymphocyte antigen 75 [Source:HGNC Symbol	Acc:HGNC:6729]	NM_002349	grey	-0.0439549	0.468693	-0.195991	0.00110989	-0.090491	0.135146	0.188651	0.00170882	0.0343696	0.571064	-0.166681	0.00567802	0.0972179	0.108342	-0.0806848	0.182979	0.222545	0.000204318	0.158905	0.00841155	-0.0887836	0.142701	-0.208544	0.000511788	-0.169332	0.00494727	0.172735	0.00413354	-0.147822	0.0143185	-0.0113337	0.851853	-0.147162	0.0147642	0.182161	0.00247089	0.162324	0.00709121	0.100612	0.0965074	-0.026196
ENSG00000054267	ARID4B	ARID4B	51742	Q4LE39	AT-rich interaction domain 4B [Source:HGNC Symbol	Acc:HGNC:15550]	NM_001206794	blue	0.112258	0.0635137	0.128506	0.0334818	-0.389588	2.30371e-11	0.060902	0.315171	0.373872	1.61859e-10	-0.547822	7.34733e-23	0.199199	0.000914629	-0.244359	4.3412e-05	0.61768	3.23894e-30	-0.371315	2.20136e-10	-0.543286	1.93122e-22	-0.339481	8.1249e-09	-0.439023	2.44982e-14	0.32054	5.78083e-08	0.282077	2.08969e-06	-0.256233	1.75541e-05	0.213604	0.000369741	0.62457	4.81496e-31	-0.0314672	0.604024	0.147535	0.014511	-0.235453
ENSG00000054277	OPN3	OPN3	23596	Q9H1Y3	opsin 3 [Source:HGNC Symbol	Acc:HGNC:14007]	NM_014322	turquoise	-0.242504	4.98109e-05	-0.276031	3.50664e-06	0.406992	2.34912e-12	-0.101025	0.0951384	-0.225666	0.000165179	0.0822951	0.174368	-0.347663	3.33818e-09	0.470497	1.68848e-16	-0.401837	4.68461e-12	0.192511	0.00136451	0.416374	6.48659e-13	0.0324123	0.593198	0.384076	4.61926e-11	-0.275384	3.70349e-06	-0.27838	2.87198e-06	0.312634	1.26107e-07	-0.362642	6.12265e-10	0.248549	3.1701e-05	-0.0685084	0.258409	-0.179943	0.00279523	-0.253071
ENSG00000054282	SDCCAG8	SDCCAG8	10806	Q86SQ7	serologically defined colon cancer antigen 8 [Source:HGNC Symbol	Acc:HGNC:10671]	NM_001350249	grey	0.190816	0.00150699	0.00683451	0.910335	-0.268215	6.72491e-06	0.139687	0.0207216	0.226132	0.000159971	-0.245543	3.97442e-05	0.214638	0.000345653	-0.179668	0.0028379	0.359197	9.11515e-10	-0.240444	5.79493e-05	-0.201739	0.000783089	-0.220463	0.000235081	-0.284088	1.75437e-06	0.258171	1.50779e-05	0.158847	0.00843578	-0.375576	1.31685e-10	0.0606471	0.317204	0.17436	0.00378929	0.0539926	0.373305	0.106261	0.0791125	0.000149196
[truncated: 18,498 more rows]
[truncated: 5 more columns]
